# Supplementary material for: Second-Generation Sequencing Supply an Effective Way to Screen RNAi Targets in Large Scale for Potential Application in Pest Insect Control
Source: PLoS One. 2011 Apr 11;6(4):e18644. doi: 10.1371/journal.pone.0018644 (PMC3073972; doi:10.1371/journal.pone.0018644)
Supplement: Table S1 — DGE-tag mapping by RNA-seq dataset and annotated. (XLS) [file pone.0018644.s001.xls]

## Sheet: Egg
Gene	GeneExpression	TPM(Gene)	Description	GO Component	GO Function	GO Process	blast nr	Mapped-Tag	Nth-Tag-from-3'-end-of-Gene	Tag-Copy-Number	TPM(tag)
gi|254008629|gb|GH996084.1|GH996084	21200	5940.62	ECB-V-24_M13R_B11_24Apr07.ab1 libraries of whole guts from fifth-instar European corn borer larvae Ostrinia nubilalis cDNA, mRNA sequence	-	-	-	gi|242017283|ref|XP_002429121.1|/2.46335e-51/tubulin alpha-1 chain [Pediculus humanus corporis]	CATGGACTCCGCCGAGGGAGA	1	19718	5525.34	CATGAACTCCGCCGAGGGAGA	1	9	2.52	CATGCACTCCGCCGAGGGAGA	1	3	0.84	CATGGAATCCGCCGAGGGAGA	1	4	1.12	CATGGACACCGCCGAGGGAGA	1	14	3.92	CATGGACCCCGCCGAGGGAGA	1	23	6.45	CATGGACGCCGCCGAGGGAGA	1	3	0.84	CATGGACTACGCCGAGGGAGA	1	4	1.12	CATGGACTCAGCCGAGGGAGA	1	21	5.88	CATGGACTCCACCGAGGGAGA	1	13	3.64	CATGGACTCCCCCGAGGGAGA	1
gi|260681318|gb|FS438863.1|FS438863	18714	5244	FS438863 Ostrinia nubilalis day 0 embryonic cDNA library Ostrinia nubilalis cDNA clone E004 5', mRNA sequence	-	-	-	-	CATGTGACTCTTAACACTATA	1	18116	5076.43	CATGAGACTCTTAACACTATA	1	11	3.08	CATGCGACTCTTAACACTATA	1	12	3.36	CATGGGACTCTTAACACTATA	1	2	0.56	CATGTAACTCTTAACACTATA	1	7	1.96	CATGTGAATCTTAACACTATA	1	8	2.24	CATGTGACACTTAACACTATA	1	8	2.24	CATGTGACCCTTAACACTATA	1	8	2.24	CATGTGACTATTAACACTATA	1	5	1.4	CATGTGACTCATAACACTATA	1	10	2.8	CATGTGACTCCTAACACTATA	1
gi|133906255|gb|EL929095.1|EL929095	16884	4731.2	EST0719 ARS-CICGRU ONmgEST Ostrinia nubilalis cDNA clone 15B07 5' similar to Mitochondrial cytochrome c oxidase subunit III, mRNA sequence	GO:0016021//integral to membrane;GO:0005739//mitochondrion	GO:0004129//cytochrome-c oxidase activity	GO:0006123//mitochondrial electron transport, cytochrome c to oxygen	gi|18314296|ref|NP_563588.1|/1.62611e-50/cytochrome c oxidase subunit III [Ostrinia nubilalis]	CATGGATTACATGTAATAATT	2	12	3.36	CATGTAATAATTGGAACAATA	1	16208	4541.77	CATGAAATAATTGGAACAATA	1	14	3.92	CATGCAATAATTGGAACAATA	1	9	2.52	CATGTAAAAATTGGAACAATA	1	5	1.4	CATGTAACAATTGGAACAATA	1	2	0.56	CATGTAATAAATGGAACAATA	1	8	2.24	CATGTAATAACTGGAACAATA	1	3	0.84	CATGTAATAATAGGAACAATA	1	7	1.96	CATGTAATAATCGGAACAATA	1	4	1.12	CATGTAATAATTAGAACAATA	1
Unigene24635_All	13213	3702.52	-	-	-	-	-	CATGTACATCGCAATTTGGCT	1	12702	3559.33	CATGAACATCGCAATTTGGCT	1	5	1.4	CATGCACATCGCAATTTGGCT	1	8	2.24	CATGTAAATCGCAATTTGGCT	1	4	1.12	CATGTACAACGCAATTTGGCT	1	5	1.4	CATGTACACCGCAATTTGGCT	1	5	1.4	CATGTACAGCGCAATTTGGCT	1	2	0.56	CATGTACATAGCAATTTGGCT	1	4	1.12	CATGTACATCACAATTTGGCT	1	20	5.6	CATGTACATCCCAATTTGGCT	1	2	0.56	CATGTACATCGAAATTTGGCT	1
gi|260681109|gb|FS438402.1|FS438402	11888	3331.23	FS438402 Ostrinia nubilalis wandering larval hemocyte cDNA library Ostrinia nubilalis cDNA clone WHM050 5', mRNA sequence	-	-	-	gi|84095076|dbj|BAE66653.1|/4.47419e-74/ribosomal protein L3 [Papilio xuthus]	CATGGGCACGCTCAAGAAGGA	1	11102	3110.98	CATGAGCACGCTCAAGAAGGA	1	7	1.96	CATGCGCACGCTCAAGAAGGA	1	3	0.84	CATGGACACGCTCAAGAAGGA	1	6	1.68	CATGGCCACGCTCAAGAAGGA	1	3	0.84	CATGGGAACGCTCAAGAAGGA	1	2	0.56	CATGGGACCTAAGAAGCGAGT	2	77	21.58	CATGGGCAAGCTCAAGAAGGA	1	2	0.56	CATGGGCACACTCAAGAAGGA	1	13	3.64	CATGGGCACCCTCAAGAAGGA	1	4	1.12	CATGGGCACGATCAAGAAGGA	1
gi|260681517|gb|FS438411.1|FS438411	9801	2746.42	FS438411 Ostrinia nubilalis wandering larval epidermis cDNA library Ostrinia nubilalis cDNA clone WEP102 5', mRNA sequence	GO:0005840//ribosome	GO:0003735//structural constituent of ribosome;GO:0003723//RNA binding	GO:0006412//translation;GO:0006396//RNA processing	gi|268306438|gb|ACY95340.1|/8.31329e-95/ribosomal protein L10A [Manduca sexta]	CATGGGCCCACCCCAGAGATT	1	9018	2527.01	CATGAGCCCACCCCAGAGATT	1	4	1.12	CATGCGCCCACCCCAGAGATT	1	4	1.12	CATGGACCCACCCCAGAGATT	1	10	2.8	CATGGCCCCACCCCAGAGATT	1	12	3.36	CATGGGACCACCCCAGAGATT	1	4	1.12	CATGGGCACACCCCAGAGATT	1	2	0.56	CATGGGCCAACCCCAGAGATT	1	6	1.68	CATGGGCCCAACCCAGAGATT	1	6	1.68	CATGGGCCCACACCAGAGATT	1	4	1.12	CATGGGCCCACCACAGAGATT	1
gi|254024143|gb|GH990492.1|GH990492	8992	2519.72	J-ECB-58_M13R_D12.ab1 libraries of whole guts from fifth-instar European corn borer larvae Ostrinia nubilalis cDNA, mRNA sequence	-	-	-	gi|67191208|ref|NP_066289.2|/2.10084e-137/ubiquitin C [Homo sapiens]	CATGCAGATTTTCGTAAAGAC	1	8654	2425.01	CATGAAGATTTTCGTAAAGAC	1	5	1.4	CATGCAAATTTTCGTAAAGAC	1	2	0.56	CATGCACATTTTCGTAAAGAC	1	2	0.56	CATGCAGAATTTCGTAAAGAC	1	7	1.96	CATGCAGACTTTCGTAAAGAC	1	4	1.12	CATGCAGAGTTTCGTAAAGAC	1	2	0.56	CATGCAGATATTCGTAAAGAC	1	6	1.68	CATGCAGATCTTCGTAAAGAC	1	2	0.56	CATGCAGATTATCGTAAAGAC	1	3	0.84	CATGCAGATTCTCGTAAAGAC	1
Unigene1535_All	8633	2419.12	-	-	-	-	-	CATGGGGAAGAAGTCTAGGAG	1	5	1.4	CATGGGAAAGAAGTCTAGGAG	1	8588	2406.51	CATGGGCAAGAAGTCTAGGAG	1	34	9.53	CATGGGTAAGAAGTCTAGGAG	1	6	1.68
Unigene39659_All	8225	2304.79	-	-	-	-	-	CATGAACAAACTTCTGAAGAT	1	7818	2190.75	CATGAAAAAACTTCTGAAGAT	1	2	0.56	CATGAACAAAATTCTGAAGAT	1	3	0.84	CATGAACAAACATCTGAAGAT	1	5	1.4	CATGAACAAACCTCTGAAGAT	1	2	0.56	CATGAACAAACTCCTGAAGAT	1	2	0.56	CATGAACAAACTTATGAAGAT	1	7	1.96	CATGAACAAACTTCAGAAGAT	1	3	0.84	CATGAACAAACTTCCGAAGAT	1	5	1.4	CATGAACAAACTTCTAAAGAT	1	16	4.48	CATGAACAAACTTCTCAAGAT	1
gi|254012360|gb|GH988019.1|GH988019	7733	2166.93	J-ECB-52_M13R_H03.ab1 libraries of whole guts from fifth-instar European corn borer larvae Ostrinia nubilalis cDNA, mRNA sequence	-	-	-	-	CATGAACGACCTGGTGTCCGA	3	11	3.08	CATGAAGTTGCGTTTACATTC	2	28	7.85	CATGCGACGTGGCCCCTTCGC	1	7118	1994.59	CATGGACGAGATGGAGTTCAC	4	4	1.12	CATGAGACGTGGCCCCTTCGC	1	2	0.56	CATGCAACGTGGCCCCTTCGC	1	3	0.84	CATGCCACGTGGCCCCTTCGC	1	3	0.84	CATGCGACATGGCCCCTTCGC	1	10	2.8	CATGCGACGAGGCCCCTTCGC	1	37	10.37	CATGCGACGCGGCCCCTTCGC	1	115	32.23	CATGCGACGGGGCCCCTTCGC	1
gi|254014528|gb|GH992563.1|GH992563	6893	1931.54	BM3_M13R_G10_03Feb05_068 libraries of whole guts from fifth-instar European corn borer larvae Ostrinia nubilalis cDNA, mRNA sequence	-	-	-	gi|221221048|gb|ACM09185.1|/2.132e-26/Histone H3.3 [Salmo salar]	CATGACAGTGTGAGAATTCTG	1	6552	1835.99	CATGAAAGTGTGAGAATTCTG	1	3	0.84	CATGACAATGTGAGAATTCTG	1	5	1.4	CATGACAGAGTGAGAATTCTG	1	11	3.08	CATGACAGCGTGAGAATTCTG	1	23	6.45	CATGACAGGGTGAGAATTCTG	1	5	1.4	CATGACAGTATGAGAATTCTG	1	6	1.68	CATGACAGTCTGAGAATTCTG	1	3	0.84	CATGACAGTGAGAGAATTCTG	1	6	1.68	CATGACAGTGCGAGAATTCTG	1	10	2.8	CATGACAGTGGGAGAATTCTG	1
gi|254019748|gb|GH996756.1|GH996756	5019	1406.41	ECB2_M13F_B09_18Jul05.ab1 libraries of whole guts from fifth-instar European corn borer larvae Ostrinia nubilalis cDNA, mRNA sequence	GO:0005743//mitochondrial inner membrane;GO:0016021//integral to membrane	GO:0005507//copper ion binding;GO:0009055//electron carrier activity;GO:0020037//heme binding;GO:0004129//cytochrome-c oxidase activity	GO:0009060//aerobic respiration;GO:0006810//transport;GO:0022900//electron transport chain	gi|194319510|gb|ACF48145.1|/7.72009e-13/cytochrome oxidase subunit I [Timochares trifasciata]	CATGTAAGGTTGCTAATCAAC	1	4011	1123.95	CATGAAAGGTTGCTAATCAAC	1	2	0.56	CATGTAAAGTTGCTAATCAAC	1	2	0.56	CATGTAAGATTGCTAATCAAC	1	2	0.56	CATGTAAGGATGCTAATCAAC	1	11	3.08	CATGTAAGGCTGCTAATCAAC	1	21	5.88	CATGTAAGGGTGCTAATCAAC	1	5	1.4	CATGTAAGGTAGCTAATCAAC	1	2	0.56	CATGTAAGGTCGCTAATCAAC	1	2	0.56	CATGTAAGGTTGCAAATCAAC	1	2	0.56	CATGTAAGGTTGCTAAACAAC	1
gi|254012196|gb|GH995817.1|GH995817	4237	1187.28	ECB-V-20_M13R_H06_24Apr07.ab1 libraries of whole guts from fifth-instar European corn borer larvae Ostrinia nubilalis cDNA, mRNA sequence	-	-	-	gi|159459926|gb|ABW96360.1|/3.74626e-12/thioredoxin peroxidase [Helicoverpa armigera]	CATGAGAGTAGTGTAGTAAAT	1	4224	1183.64	CATGCGAGTAGTGTAGTAAAT	1	11	3.08	CATGGGAGTAGTGTAGTAAAT	1	2	0.56
Unigene27151_All	3832	1073.8	-	-	-	-	-	CATGTAAAGTTATTTTATTTG	1	273	76.5	CATGTGCCGATAAATGGATAT	2	3373	945.18	CATGAGCCGATAAATGGATAT	2	2	0.56	CATGCGCCGATAAATGGATAT	2	3	0.84	CATGGGCCGATAAATGGATAT	2	2	0.56	CATGTACAGTTATTTTATTTG	1	2	0.56	CATGTACCGATAAATGGATAT	2	3	0.84	CATGTATAGTTATTTTATTTG	1	2	0.56	CATGTGCAGATAAATGGATAT	2	2	0.56	CATGTGCCAATAAATGGATAT	2	5	1.4	CATGTGCCGATAAAAGGATAT	2
gi|254014156|gb|GH991295.1|GH991295	3377	946.3	J-ECB-26_M13R_C08.ab1 libraries of whole guts from fifth-instar European corn borer larvae Ostrinia nubilalis cDNA, mRNA sequence	-	-	-	gi|114051461|ref|NP_001040365.1|/3.2158e-77/nascent polypeptide associated complex protein alpha subunit [Bombyx mori]	CATGGAGCTGACGATGTAACC	1	3235	906.51	CATGGACCTGACGATGTAACC	1	2	0.56	CATGGAGCCGACGATGTAACC	1	2	0.56	CATGGAGCTCACGATGTAACC	1	4	1.12	CATGGAGCTGACAATGTAACC	1	4	1.12	CATGGAGCTGACGAAGTAACC	1	2	0.56	CATGGAGCTGACGACGTAACC	1	5	1.4	CATGGAGCTGACGATATAACC	1	10	2.8	CATGGAGCTGACGATCTAACC	1	6	1.68	CATGGAGCTGACGATGAAACC	1	5	1.4	CATGGAGCTGACGATGCAACC	1
Unigene4276_All	3027	848.22	-	-	-	-	-	CATGACGAAGATAAACGTCAC	1	1968	551.47	CATGACAAAGATAAACGTCAC	1	2	0.56	CATGACGAAGATAAAAGTCAC	1	3	0.84	CATGACGAAGATAAACATCAC	1	5	1.4	CATGACGAAGATAAACCTCAC	1	2	0.56	CATGACGAAGATAAACGACAC	1	5	1.4	CATGACGAAGATAAACGCCAC	1	4	1.12	CATGACGAAGATAAACGTCAT	1	1004	281.34	CATGACGAAGATAAACGTCGC	1	2	0.56	CATGACGAAGATAAACGTTAC	1	2	0.56	CATGACGAAGATAAACTTCAC	1
gi|260681191|gb|FS438919.1|FS438919	2955	828.04	FS438919 Ostrinia nubilalis pharate pupal fat body cDNA library Ostrinia nubilalis cDNA clone PPFB112 5', mRNA sequence	-	-	-	-	CATGTAAAGTAATATTTAAGT	1	2845	797.22	CATGCAAAGTAATATTTAAGT	1	4	1.12	CATGTAAAATAATATTTAAGT	1	10	2.8	CATGTAAAGAAATATTTAAGT	1	7	1.96	CATGTAAAGCAATATTTAAGT	1	4	1.12	CATGTAAAGGAATATTTAAGT	1	5	1.4	CATGTAAAGTAATAATTAAGT	1	4	1.12	CATGTAAAGTAATACTTAAGT	1	2	0.56	CATGTAAAGTAATATATAAGT	1	5	1.4	CATGTAAAGTAATATCTAAGT	1	9	2.52	CATGTAAAGTAATATGTAAGT	1
Unigene41430_All	2940	823.84	-	-	-	-	gi|91176235|ref|YP_537103.1|/3e-06/NADH dehydrogenase subunit 2 [Paracoccidioides brasiliensis]	CATGGTTTAATAGATTTATTT	1	2822	790.78	CATGGATTAATAGATTTATTT	1	12	3.36	CATGGCTTAATAGATTTATTT	1	8	2.24	CATGGGTTAATAGATTTATTT	1	4	1.12	CATGGTTAAATAGATTTATTT	1	2	0.56	CATGGTTTAATAAATTTATTT	1	3	0.84	CATGGTTTAATAGATATATTT	1	6	1.68	CATGGTTTAATAGATCTATTT	1	9	2.52	CATGGTTTAATAGATGTATTT	1	5	1.4	CATGGTTTAATAGATTCATTT	1	10	2.8	CATGGTTTAATAGATTGATTT	1
Unigene45_All	2821	790.5	-	-	-	-	-	CATGCACGGAGGAGTATTAAT	1	94	26.34	CATGTGGTGATGACACGGAAA	2	2588	725.2	CATGCACGGAGGAGTATTACT	1	2	0.56	CATGCGGTGATGACACGGAAA	2	2	0.56	CATGTGATGATGACACGGAAA	2	2	0.56	CATGTGGAGATGACACGGAAA	2	16	4.48	CATGTGGCGATGACACGGAAA	2	22	6.16	CATGTGGGGATGACACGGAAA	2	8	2.24	CATGTGGTAATGACACGGAAA	2	2	0.56	CATGTGGTCATGACACGGAAA	2	2	0.56	CATGTGGTGAAGACACGGAAA	2
Unigene43270_All	2747	769.76	-	-	-	-	-	CATGGCTTATTAGAAAATTAT	1	2657	744.54	CATGGATTATTAGAAAATTAT	1	2	0.56	CATGGCATATTAGAAAATTAT	1	2	0.56	CATGGCTAATTAGAAAATTAT	1	2	0.56	CATGGCTTATCAGAAAATTAT	1	5	1.4	CATGGCTTATTAGAAAATTCT	1	3	0.84	CATGGCTTATTAGAAAATTTT	1	2	0.56	CATGGCTTATTAGAAACTTAT	1	14	3.92	CATGGCTTATTAGAAAGTTAT	1	8	2.24	CATGGCTTATTAGAAATTTAT	1	5	1.4	CATGGCTTATTAGAACATTAT	1
gi|254022484|gb|GH988799.1|GH988799	2659	745.1	J-ECB-01_M13R_F10.ab1 libraries of whole guts from fifth-instar European corn borer larvae Ostrinia nubilalis cDNA, mRNA sequence	GO:0005840//ribosome	GO:0008097//5S rRNA binding;GO:0003735//structural constituent of ribosome	GO:0006412//translation	gi|268306434|gb|ACY95338.1|/2.35273e-41/ribosomal protein L5 [Manduca sexta]	CATGAATCAATCCGGGCTGAC	1	2649	742.3	CATGACTCAATCCGGGCTGAC	1	8	2.24	CATGATTCAATCCGGGCTGAC	1	2	0.56
Unigene45838_All	2609	731.09	-	-	-	-	-	CATGGAGTAAAACTTATAGAT	1	1725	483.38	CATGTACAGTTGAATACCAAA	2	6	1.68	CATGTTCTGGATACAGGATTT	4	16	4.48	CATGGAGAAAAACTTATAGAT	1	2	0.56	CATGGAGCAAAACTTATAGAT	1	3	0.84	CATGGAGGAAAACTTATAGAT	1	2	0.56	CATGGAGTAAAAATTATAGAT	1	503	140.95	CATGGAGTAAAACTTAAAGAT	1	2	0.56	CATGGAGTAAAACTTACAGAT	1	5	1.4	CATGGAGTAAAACTTAGAGAT	1	4	1.12	CATGGAGTAAAACTTATAGAC	1
gi|254013234|gb|GH994424.1|GH994424	2591	726.05	ECB-V-03_M13R_E05_18Apr07.ab1 libraries of whole guts from fifth-instar European corn borer larvae Ostrinia nubilalis cDNA, mRNA sequence	-	-	-	gi|190349573|ref|YP_001974638.1|/3.16964e-40/NADH dehydrogenase subunit 5 [Rhagophthalmus lufengensis]	CATGCTATATTTAAGGCTTTA	1	2522	706.71	CATGCTAAATTTAAGGCTTTA	1	3	0.84	CATGCTATATATAAGGCTTTA	1	2	0.56	CATGCTATATTAAAGGCTTTA	1	2	0.56	CATGCTATATTTAAGACTTTA	1	10	2.8	CATGCTATATTTAAGCCTTTA	1	2	0.56	CATGCTATATTTAAGGATTTA	1	15	4.2	CATGCTATATTTAAGGCTCTA	1	3	0.84	CATGCTATATTTAAGTCTTTA	1	5	1.4	CATGCTATATTTAATGCTTTA	1	2	0.56	CATGCTATATTTACGGCTTTA	1
Unigene14321_All	2548	714	-	-	-	-	gi|169847504|ref|XP_001830463.1|/4e-06/predicted protein [Coprinopsis cinerea okayama7#130]	CATGTTAATTTTATAATATTT	1	2483	695.78	CATGATAATTTTATAATATTT	1	4	1.12	CATGCTAATTTTATAATATTT	1	2	0.56	CATGTTAATTTCATAATATTT	1	2	0.56	CATGTTAATTTTAAAATATTT	1	2	0.56	CATGTTAATTTTATAACATTT	1	4	1.12	CATGTTAATTTTATAAGATTT	1	3	0.84	CATGTTAATTTTATAATCTTT	1	6	1.68	CATGTTAATTTTATAATGTTT	1	4	1.12	CATGTTAATTTTATACTATTT	1	7	1.96	CATGTTAATTTTATAGTATTT	1
gi|254012029|gb|GH995747.1|GH995747	2503	701.39	ECB-V-20_M13R_B03_24Apr07.ab1 libraries of whole guts from fifth-instar European corn borer larvae Ostrinia nubilalis cDNA, mRNA sequence	-	-	-	-	CATGCGCTTCTTACGCCACTT	2	113	31.66	CATGTACCATTTTATTTGGAC	3	440	123.3	CATGTTCTTAGTTACAAAAGA	1	1847	517.56	CATGATCTTAGTTACAAAAGA	1	3	0.84	CATGCGCTTTTTACGCCACTT	2	33	9.25	CATGTACCATTTTATTAGGAC	3	2	0.56	CATGTACCCTTTTATTTGGAC	3	2	0.56	CATGTTATTAGTTACAAAAGA	1	3	0.84	CATGTTCTTAATTACAAAAGA	1	2	0.56	CATGTTCTTAGTCACAAAAGA	1	2	0.56	CATGTTCTTAGTTACAAAAGG	1
gi|254014058|gb|GH993262.1|GH993262	2446	685.41	ECB-C-09_M13R_C09_26Apr07.ab1 libraries of whole guts from fifth-instar European corn borer larvae Ostrinia nubilalis cDNA, mRNA sequence	-	-	-	-	CATGTCTTTAAAACTGTTTTA	1	2382	667.48	CATGACTTTAAAACTGTTTTA	1	4	1.12	CATGTCTATAAAACTGTTTTA	1	2	0.56	CATGTCTTTAAAACTATTTTA	1	7	1.96	CATGTCTTTAAAACTCTTTTA	1	3	0.84	CATGTCTTTAAAACTGATTTA	1	14	3.92	CATGTCTTTAAAACTGCTTTA	1	12	3.36	CATGTCTTTAAAACTGGTTTA	1	3	0.84	CATGTCTTTAAAACTGTTTTC	1	2	0.56	CATGTCTTTAAAACTGTTTTG	1	2	0.56	CATGTCTTTAAAATTGTTTTA	1
Unigene33373_All	2445	685.13	-	-	-	-	-	CATGGCACCAGTTACTTTTTT	1	2339	655.43	CATGTGGCTATATACGTCGCC	2	7	1.96	CATGGAACCAGTTACTTTTTT	1	2	0.56	CATGGCACCAATTACTTTTTT	1	3	0.84	CATGGCACCAGCTACTTTTTT	1	3	0.84	CATGGCACCAGGTACTTTTTT	1	4	1.12	CATGGCACCAGTTACATTTTT	1	4	1.12	CATGGCACCAGTTACCTTTTT	1	8	2.24	CATGGCACCAGTTACGTTTTT	1	6	1.68	CATGGCACCAGTTACTCTTTT	1	8	2.24	CATGGCACCAGTTACTGTTTT	1
Unigene2232_All	2436	682.61	-	-	-	-	-	CATGAGTGGAGATTTTCTTAC	1	2281	639.18	CATGACGGTTCTTGTCCGTAC	4	2	0.56	CATGAGAGGAGATTTTCTTAC	1	5	1.4	CATGAGCGGAGATTTTCTTAC	1	24	6.73	CATGAGGGGAGATTTTCTTAC	1	7	1.96	CATGAGTGGAAATTTTCTTAC	1	2	0.56	CATGAGTGGAGAATTTCTTAC	1	2	0.56	CATGAGTGGAGATTTACTTAC	1	8	2.24	CATGAGTGGAGATTTCCTTAC	1	7	1.96	CATGAGTGGAGATTTGCTTAC	1	3	0.84	CATGAGTGGAGATTTTATTAC	1
gi|254009102|gb|GH999258.1|GH999258	2389	669.44	ECB-26_M13R_B10_31Mar06 libraries of whole guts from fifth-instar European corn borer larvae Ostrinia nubilalis cDNA, mRNA sequence	-	-	-	gi|117970173|dbj|BAF36817.1|/2.71057e-93/pxS-adenosyl-L-homocysteine hydrolase [Plutella xylostella]	CATGATTCTGGATGATGGAGG	2	7	1.96	CATGGAAGAAGCAGCTGAAAT	1	2275	637.5	CATGACTGTCCAAACAGCAGT	3	10	2.8	CATGGAACAAGCAGCTGAAAT	1	2	0.56	CATGGAAGAAACAGCTGAAAT	1	4	1.12	CATGGAAGAAGCAACTGAAAT	1	2	0.56	CATGGAAGAAGCACCTGAAAT	1	2	0.56	CATGGAAGAAGCAGCAGAAAT	1	3	0.84	CATGGAAGAAGCAGCCGAAAT	1	6	1.68	CATGGAAGAAGCAGCGGAAAT	1	2	0.56	CATGGAAGAAGCAGCTAAAAT	1
gi|133907144|gb|EL929969.1|EL929969	2367	663.28	EST1599 ARS-CICGRU ONmgEST Ostrinia nubilalis cDNA clone 33G12 5' similar to ribosomal protein S20, mRNA sequence	-	-	-	gi|148298732|ref|NP_001091809.1|/5.23528e-63/ribosomal protein S20 [Bombyx mori]	CATGCCAACCAAGATCCTCCG	1	419	117.41	CATGCCAACAAAGATCCTCCG	1	1941	543.9	CATGCCAACCAAGATCGTCCG	1	3	0.84	CATGCCAACCACGATCCTCCG	1	2	0.56	CATGCCAACGAAGATCCTCCG	1	2	0.56
Unigene31007_All	2140	599.67	-	-	-	-	-	CATGAACATATTTGTTTGTAT	2	1956	548.11	CATGTTATGTTGTTTGGCATT	1	65	18.21	CATGAACACATTTGTTTGTAT	2	7	1.96	CATGAACATAATTGTTTGTAT	2	2	0.56	CATGAACATACTTGTTTGTAT	2	2	0.56	CATGAACATATCTGTTTGTAT	2	5	1.4	CATGAACATATTTATTTGTAT	2	3	0.84	CATGAACATATTTCTTTGTAT	2	2	0.56	CATGAACATATTTGCTTGTAT	2	4	1.12	CATGAACATATTTGTATGTAT	2	7	1.96	CATGAACATATTTGTCTGTAT	2
Unigene40437_All	2135	598.27	-	-	-	-	-	CATGAGTGTTTTCCTCATGCT	3	2	0.56	CATGTATTAAGTAATATCATT	1	2045	573.05	CATGAATTAAGTAATATCATT	1	2	0.56	CATGTATAAAGTAATATCATT	1	2	0.56	CATGTATTAAGAAATATCATT	1	10	2.8	CATGTATTAAGCAATATCATT	1	7	1.96	CATGTATTAAGGAATATCATT	1	4	1.12	CATGTATTAAGTAACATCATT	1	2	0.56	CATGTATTAAGTAATAACATT	1	3	0.84	CATGTATTAAGTAATACCATT	1	5	1.4	CATGTATTAAGTAATAGCATT	1
gi|254005858|gb|GH993820.1|GH993820	2111	591.54	ECB-C-15_M13R_H04_30Apr07.ab1 libraries of whole guts from fifth-instar European corn borer larvae Ostrinia nubilalis cDNA, mRNA sequence	-	-	-	gi|112983010|ref|NP_001037593.1|/5.75852e-93/translation elongation factor 2 isoform 1 [Bombyx mori]	CATGGCCGAGGAGAACCTGCG	2	62	17.37	CATGTACCACACGCGCCTCCC	1	1974	553.15	CATGCACCACACGCGCCTCCC	1	4	1.12	CATGTACCACACACGCCTCCC	1	2	0.56	CATGTACCACACGCACCTCCC	1	3	0.84	CATGTACCACACGCGACTCCC	1	8	2.24	CATGTACCACACGCGCATCCC	1	5	1.4	CATGTACCACACGCGCCCCCC	1	2	0.56	CATGTACCACACGCGCCTACC	1	2	0.56	CATGTACCACACGCGCCTCCT	1	3	0.84	CATGTACCACACGCGCCTCTC	1
Unigene33083_All	2087	584.82	-	-	-	-	-	CATGTGATACATAAGCAATCA	2	3	0.84	CATGTTTATACAGAATTTGAG	1	1998	559.88	CATGTATATACAGAATTTGAG	1	2	0.56	CATGTGATACTTAAGCAATCA	2	10	2.8	CATGTTTAAACAGAATTTGAG	1	2	0.56	CATGTTTACACAGAATTTGAG	1	2	0.56	CATGTTTATACAGAAATTGAG	1	5	1.4	CATGTTTATACAGAACTTGAG	1	8	2.24	CATGTTTATACAGAAGTTGAG	1	7	1.96	CATGTTTATACAGAATATGAG	1	5	1.4	CATGTTTATACAGAATCTGAG	1
gi|254008268|gb|GH998172.1|GH998172	2020	566.04	ECB-13_M13R_E12_31Mar06 libraries of whole guts from fifth-instar European corn borer larvae Ostrinia nubilalis cDNA, mRNA sequence	GO:0005840//ribosome	GO:0003735//structural constituent of ribosome	GO:0042254//ribosome biogenesis;GO:0006414//translational elongation	gi|268306372|gb|ACY95307.1|/1.61315e-37/ribosomal protein P0 [Manduca sexta]	CATGCGAATGCCCTCTGCGTG	1	1878	526.25	CATGGCTTCGTTTGGACCTAT	2	19	5.32	CATGCAAATGCCCTCTGCGTG	1	3	0.84	CATGCGAATACCCTCTGCGTG	1	2	0.56	CATGCGAATGCCCCCTGCGTG	1	2	0.56	CATGCGAATGCCCTCAGCGTG	1	6	1.68	CATGCGAATGCCCTCCGCGTG	1	3	0.84	CATGCGAATGCCCTCTACGTG	1	5	1.4	CATGCGAATGCCCTCTGCGAG	1	3	0.84	CATGCGAATGCCCTCTGCGCG	1	5	1.4	CATGCGAATGCCCTCTGCGGG	1
Unigene32882_All	1979	554.55	-	-	-	-	-	CATGCAATATTTTTTTTCGTA	4	864	242.11	CATGTGAATAAACATATAATT	5	1059	296.75	CATGCAATAATTTTTTTCGTA	4	2	0.56	CATGCAATATTTTTTATCGTA	4	3	0.84	CATGCAATATTTTTTCTCGTA	4	3	0.84	CATGCAATATTTTTTTACGTA	4	3	0.84	CATGCAATATTTTTTTCCGTA	4	3	0.84	CATGCAATATTTTTTTGCGTA	4	3	0.84	CATGCAATATTTTTTTTTGTA	4	2	0.56	CATGCAATCTTTTTTTTCGTA	4	6	1.68	CATGCACTATTTTTTTTCGTA	4
Unigene37513_All	1975	553.43	-	-	-	-	-	CATGATTTGTGACCATAATGT	1	1893	530.45	CATGATCTGTGACCATAATGT	1	2	0.56	CATGATTCGTGACCATAATGT	1	2	0.56	CATGATTTGCGACCATAATGT	1	5	1.4	CATGATTTGTAACCATAATGT	1	2	0.56	CATGATTTGTCACCATAATGT	1	2	0.56	CATGATTTGTGACCAAAATGT	1	3	0.84	CATGATTTGTGACCACAATGT	1	6	1.68	CATGATTTGTGACCAGAATGT	1	3	0.84	CATGATTTGTGACCATAAGGT	1	3	0.84	CATGATTTGTGACCATAATGA	1
Unigene36840_All	1924	539.14	-	-	-	-	-	CATGCCAACGCGTTCCCCGAG	1	1843	516.44	CATGCCAACACGTTCCCCGAG	1	2	0.56	CATGCCAACGCGCTCCCCGAG	1	3	0.84	CATGCCAACGCGTTCACCGAG	1	6	1.68	CATGCCAACGCGTTCCACGAG	1	4	1.12	CATGCCAACGCGTTCCCCGAA	1	3	0.84	CATGCCAACGCGTTCCCCGAC	1	2	0.56	CATGCCAACGCGTTCCCCGCG	1	8	2.24	CATGCCAACGCGTTCCCCGGG	1	3	0.84	CATGCCAACGCGTTCCGCGAG	1	10	2.8	CATGCCAACGCGTTCCTCGAG	1
Unigene42716_All	1899	532.13	-	-	-	-	-	CATGGAAGTGATACCAGACAA	1	1828	512.24	CATGGAAGAGATACCAGACAA	1	2	0.56	CATGGAAGCGATACCAGACAA	1	8	2.24	CATGGAAGGGATACCAGACAA	1	6	1.68	CATGGAAGTGAAACCAGACAA	1	2	0.56	CATGGAAGTGATACAAGACAA	1	3	0.84	CATGGAAGTGATACCAAACAA	1	2	0.56	CATGGAAGTGATACCACACAA	1	3	0.84	CATGGAAGTGATACCAGACAG	1	2	0.56	CATGGAAGTGATACCAGACCA	1	3	0.84	CATGGAAGTGATACCAGATAA	1
Unigene37088_All	1896	531.29	-	-	-	-	-	CATGGAAATTTATTGTAAATG	1	1840	515.6	CATGGAAATATATTGTAAATG	1	2	0.56	CATGGAAATCTATTGTAAATG	1	2	0.56	CATGGAAATTTATTATAAATG	1	2	0.56	CATGGAAATTTATTGAAAATG	1	4	1.12	CATGGAAATTTATTGCAAATG	1	2	0.56	CATGGAAATTTATTGGAAATG	1	2	0.56	CATGGAAATTTATTGTAAATC	1	2	0.56	CATGGAAATTTATTGTAACTG	1	2	0.56	CATGGAAATTTATTGTACATG	1	5	1.4	CATGGAAATTTATTGTATATG	1
gi|254008565|gb|GH990925.1|GH990925	1895	531.01	J-ECB-16_M13R_C06.ab1 libraries of whole guts from fifth-instar European corn borer larvae Ostrinia nubilalis cDNA, mRNA sequence	-	-	-	gi|114052092|ref|NP_001040214.1|/2.2699e-81/signal peptidase complex subunit 2 [Bombyx mori]	CATGGGTATTCTGACTTTGTA	1	1775	497.39	CATGGATATTCTGACTTTGTA	1	2	0.56	CATGGGAATTCTGACTTTGTA	1	12	3.36	CATGGGCATTCTGACTTTGTA	1	37	10.37	CATGGGGATTCTGACTTTGTA	1	9	2.52	CATGGGTACTCTGACTTTGTA	1	2	0.56	CATGGGTATCCTGACTTTGTA	1	2	0.56	CATGGGTATTCAGACTTTGTA	1	3	0.84	CATGGGTATTCTAACTTTGTA	1	2	0.56	CATGGGTATTCTGACATTGTA	1	2	0.56	CATGGGTATTCTGACGTTGTA	1
Unigene28083_All	1791	501.87	-	-	-	-	-	CATGGACCTCAAGTCCAAGTT	1	1705	477.77	CATGGACCTCAAATCCAAGTT	1	2	0.56	CATGGACCTCAAGACCAAGTT	1	3	0.84	CATGGACCTCAAGCCCAAGTT	1	4	1.12	CATGGACCTCAAGTCCAAGCT	1	3	0.84	CATGGACCTCAAGTCCAAGGT	1	2	0.56	CATGGACCTCAAGTCCACGTT	1	23	6.45	CATGGACCTCAAGTCCATGTT	1	2	0.56	CATGGACCTCAAGTCCCAGTT	1	6	1.68	CATGGACCTCAAGTCCGAGTT	1	5	1.4	CATGGACCTCAAGTCCTAGTT	1
gi|254025327|gb|GH989935.1|GH989935	1783	499.63	J-ECB-03_M13R_H03.ab1 libraries of whole guts from fifth-instar European corn borer larvae Ostrinia nubilalis cDNA, mRNA sequence	-	-	-	-	CATGTGATATTGATGTAAGTA	1	1380	386.7	CATGTGACATTGATGTAAGTA	1	2	0.56	CATGTGATAATGATGTAAGTA	1	2	0.56	CATGTGATATTGATATAAGTA	1	357	100.04	CATGTGATATTGATGCAAGTA	1	3	0.84	CATGTGATATTGATGGAAGTA	1	2	0.56	CATGTGATATTGATGTAAGAA	1	5	1.4	CATGTGATATTGATGTAAGCA	1	3	0.84	CATGTGATATTGATGTAAGTG	1	3	0.84	CATGTGATATTGATGTACGTA	1	5	1.4	CATGTGATATTGATGTAGGTA	1
Unigene34946_All	1741	487.86	-	-	-	-	-	CATGTGCTCGTCGGCGCACTC	1	1631	457.04	CATGAGCTCGTCGGCGCACTC	1	2	0.56	CATGGGCTCGTCGGCGCACTC	1	2	0.56	CATGTGCCCGTCGGCGCACTC	1	2	0.56	CATGTGCGCGTCGGCGCACTC	1	3	0.84	CATGTGCTCGACGGCGCACTC	1	2	0.56	CATGTGCTCGCCGGCGCACTC	1	7	1.96	CATGTGCTCGGCGGCGCACTC	1	7	1.96	CATGTGCTCGTCAGCGCACTC	1	3	0.84	CATGTGCTCGTCCGCGCACTC	1	2	0.56	CATGTGCTCGTCGACGCACTC	1
gi|254021752|gb|GH999651.1|GH999651	1733	485.62	ECB-30_M13R_G12_31Mar06 libraries of whole guts from fifth-instar European corn borer larvae Ostrinia nubilalis cDNA, mRNA sequence	-	-	-	-	CATGCAAAATTATGTTTTATT	1	1658	464.6	CATGCAAAATTATATTTTATT	1	2	0.56	CATGCAAAATTATGATTTATT	1	3	0.84	CATGCAAAATTATGCTTTATT	1	4	1.12	CATGCAAAATTATGTATTATT	1	6	1.68	CATGCAAAATTATGTCTTATT	1	7	1.96	CATGCAAAATTATGTTATATT	1	4	1.12	CATGCAAAATTATGTTCTATT	1	5	1.4	CATGCAAAATTATGTTGTATT	1	4	1.12	CATGCAAAATTATGTTTTATA	1	3	0.84	CATGCAAAATTCTGTTTTATT	1
Unigene37362_All	1731	485.06	-	-	-	-	-	CATGGTACCTGCTCCTGTCCT	1	1662	465.72	CATGATACCTGCTCCTGTCCT	1	2	0.56	CATGGAACCTGCTCCTGTCCT	1	3	0.84	CATGGCACCTGCTCCTGTCCT	1	8	2.24	CATGGTACCAGCTCCTGTCCT	1	4	1.12	CATGGTACCTACTCCTGTCCT	1	4	1.12	CATGGTACCTGCTCCAGTCCT	1	9	2.52	CATGGTACCTGCTCCCGTCCT	1	7	1.96	CATGGTACCTGCTCCTATCCT	1	4	1.12	CATGGTACCTGCTCCTCTCCT	1	4	1.12	CATGGTACCTGCTCCTGCCCT	1
Unigene43333_All	1642	460.12	-	-	-	-	-	CATGCTTAAGAGCTTTCATTC	1	1595	446.95	CATGCTTAAGAGCTTACATTC	1	4	1.12	CATGCTTAAGAGCTTCCATTC	1	4	1.12	CATGCTTAAGAGCTTGCATTC	1	3	0.84	CATGCTTAAGAGCTTTAATTC	1	2	0.56	CATGCTTAAGAGCTTTCATTA	1	2	0.56	CATGCTTAAGAGCTTTCATTT	1	3	0.84	CATGCTTAAGAGCTTTCCTTC	1	3	0.84	CATGCTTAAGAGCTTTCGTTC	1	2	0.56	CATGCTTAAGAGCTTTGATTC	1	2	0.56	CATGCTTAAGAGCTTTTATTC	1
Unigene43402_All	1615	452.55	-	-	-	-	-	CATGTGTTTATGAAGTCTGTT	1	1552	434.9	CATGTGATTATGAAGTCTGTT	1	4	1.12	CATGTGCTTATGAAGTCTGTT	1	2	0.56	CATGTGTATATGAAGTCTGTT	1	3	0.84	CATGTGTTTAAGAAGTCTGTT	1	2	0.56	CATGTGTTTATGAAGACTGTT	1	7	1.96	CATGTGTTTATGAAGCCTGTT	1	8	2.24	CATGTGTTTATGAAGGCTGTT	1	2	0.56	CATGTGTTTATGAAGTATGTT	1	3	0.84	CATGTGTTTATGAAGTCCGTT	1	2	0.56	CATGTGTTTATGAAGTCTGCT	1
Unigene37440_All	1561	437.42	-	-	-	-	-	CATGTTGCTACCATTATTGTC	1	1526	427.61	CATGTTGCCACCATTATTGTC	1	2	0.56	CATGTTGCTACCATTAATGTC	1	2	0.56	CATGTTGCTACCATTACTGTC	1	8	2.24	CATGTTGCTACCATTAGTGTC	1	3	0.84	CATGTTGCTACCATTATTGAC	1	2	0.56	CATGTTGCTACCATTATTGCC	1	3	0.84	CATGTTGCTACCATTCTTGTC	1	3	0.84	CATGTTGCTACCATTGTTGTC	1	5	1.4	CATGTTGCTACCATTTTTGTC	1	3	0.84	CATGTTGCTACCCTTATTGTC	1
Unigene35024_All	1519	425.65	-	-	-	-	-	CATGCCAAATATTAAAAAAGA	1	1446	405.2	CATGCCAAATAATAAAAAAGA	1	2	0.56	CATGCCAAATATTAAAAAAAA	1	7	1.96	CATGCCAAATATTAAAAACGA	1	2	0.56	CATGCCAAATATTAAAACAGA	1	5	1.4	CATGCCAAATATTAAACAAGA	1	14	3.92	CATGCCAAATATTAAAGAAGA	1	5	1.4	CATGCCAAATATTAAATAAGA	1	3	0.84	CATGCCAAATATTAACAAAGA	1	7	1.96	CATGCCAAATATTAAGAAAGA	1	6	1.68	CATGCCAAATATTAATAAAGA	1
Unigene26902_All	1473	412.76	-	-	-	-	-	CATGACGAAGATTTTTTCCTT	1	1418	397.35	CATGACGAAGATTTTCTCCTT	1	4	1.12	CATGACGAAGATTTTTACCTT	1	7	1.96	CATGACGAAGATTTTTGCCTT	1	3	0.84	CATGACGAAGATTTTTTACTT	1	2	0.56	CATGACGAAGATTTTTTGCTT	1	2	0.56	CATGACGAAGCTTTTTTCCTT	1	19	5.32	CATGACGAAGTTTTTTTCCTT	1	4	1.12	CATGACGACGATTTTTTCCTT	1	7	1.96	CATGATGAAGATTTTTTCCTT	1	7	1.96
Unigene21062_All	1416	396.79	-	-	-	-	-	CATGTACAATATTGTATAGAG	1	10	2.8	CATGGAAACAATAAATTTATT	2	1400	392.31	CATGGCAACAATAAATTTATT	2	3	0.84	CATGGTAACAATAAATTTATT	2	3	0.84
gi|254020276|gb|GH990264.1|GH990264	1415	396.51	J-ECB-04_M13R_E02.ab1 libraries of whole guts from fifth-instar European corn borer larvae Ostrinia nubilalis cDNA, mRNA sequence	GO:0005840//ribosome	GO:0003735//structural constituent of ribosome;GO:0019843//rRNA binding	GO:0006412//translation	gi|154091287|gb|ABS57451.1|/7.89239e-121/ribosomal protein L8 [Heliconius melpomene]	CATGAACCCTGTGGAGCATCC	1	1360	381.1	CATGAACCCCGTGGAGCATCC	1	2	0.56	CATGAACCCTGCGGAGCATCC	1	6	1.68	CATGAACCCTGTAGAGCATCC	1	3	0.84	CATGAACCCTGTGGAACATCC	1	4	1.12	CATGAACCCTGTGGAGAATCC	1	2	0.56	CATGAACCCTGTGGAGCACCC	1	3	0.84	CATGAACCCTGTGGAGCATCA	1	2	0.56	CATGAACCCTGTGGAGCCTCC	1	2	0.56	CATGAACCCTGTGGAGTATCC	1	5	1.4	CATGAACCCTGTGGATCATCC	1
gi|254014882|gb|GH992683.1|GH992683	1414	396.23	ECB-C-02_M13R_A02_25Apr07.ab1 libraries of whole guts from fifth-instar European corn borer larvae Ostrinia nubilalis cDNA, mRNA sequence	-	-	-	gi|71913231|gb|AAZ53354.1|/2.93458e-100/ribosomal protein S7e [Galleria mellonella]	CATGGGCACGTAGATGATGAT	1	1348	377.73	CATGGGCACATAGATGATGAT	1	2	0.56	CATGGGCACGCAGATGATGAT	1	4	1.12	CATGGGCACGGAGATGATGAT	1	4	1.12	CATGGGCACGTAGATAATGAT	1	2	0.56	CATGGGCACGTAGATCATGAT	1	9	2.52	CATGGGCACGTAGATGACGAT	1	2	0.56	CATGGGCACGTAGATGATGAA	1	2	0.56	CATGGGCACGTAGATGATGTT	1	2	0.56	CATGGGCACGTAGATGCTGAT	1	8	2.24	CATGGGCACGTAGATGGTGAT	1
gi|260681533|gb|FS438425.1|FS438425	1363	381.94	FS438425 Ostrinia nubilalis wandering larval hemocyte cDNA library Ostrinia nubilalis cDNA clone WHM010 3', mRNA sequence	GO:0005840//ribosome	GO:0003735//structural constituent of ribosome	GO:0006412//translation	gi|154091289|gb|ABS57452.1|/1.16974e-61/ribosomal protein L27 [Heliconius melpomene]	CATGAGGTGGTTGTAGTTGAC	1	1282	359.24	CATGAGGAGGTTGTAGTTGAC	1	5	1.4	CATGAGGCGGTTGTAGTTGAC	1	22	6.16	CATGAGGGGGTTGTAGTTGAC	1	5	1.4	CATGAGGTAGTTGTAGTTGAC	1	2	0.56	CATGAGGTGGCTGTAGTTGAC	1	5	1.4	CATGAGGTGGGTGTAGTTGAC	1	2	0.56	CATGAGGTGGTTGCAGTTGAC	1	4	1.12	CATGAGGTGGTTGTACTTGAC	1	2	0.56	CATGAGGTGGTTGTAGATGAC	1	5	1.4	CATGAGGTGGTTGTAGCTGAC	1
gi|254018491|gb|GH998307.1|GH998307	1361	381.38	ECB-15_M13R_B09_31Mar06 libraries of whole guts from fifth-instar European corn borer larvae Ostrinia nubilalis cDNA, mRNA sequence	-	-	-	-	CATGTTGCCTTTCAAATTTTA	1	1322	370.45	CATGTTGCCTTTCAAAATTTA	1	2	0.56	CATGTTGCCTTTCAAAGTTTA	1	8	2.24	CATGTTGCCTTTCAAATCTTA	1	3	0.84	CATGTTGCCTTTCAAATTTTC	1	2	0.56	CATGTTGCCTTTCAACTTTTA	1	14	3.92	CATGTTGCCTTTCAAGTTTTA	1	4	1.12	CATGTTGCCTTTCACATTTTA	1	6	1.68
Unigene41674_All	1342	376.05	-	-	-	-	-	CATGGAAATTAATATTTGTAC	1	1295	362.88	CATGGAAATTAAAATTTGTAC	1	4	1.12	CATGGAAATTAATATATGTAC	1	4	1.12	CATGGAAATTAATATCTGTAC	1	5	1.4	CATGGAAATTAATATTAGTAC	1	2	0.56	CATGGAAATTAATATTCGTAC	1	2	0.56	CATGGAAATTAATCTTTGTAC	1	4	1.12	CATGGAAATTACTATTTGTAC	1	3	0.84	CATGGAAATTAGTATTTGTAC	1	2	0.56	CATGGAAATTGATATTTGTAC	1	4	1.12	CATGGACATTAATATTTGTAC	1
Unigene32544_All	1281	358.96	-	-	-	-	-	CATGATCTTTGGTGATCATTT	1	1239	347.19	CATGTGAAAGTAGAATAGATA	2	12	3.36	CATGATCTTTGGAGATCATTT	1	4	1.12	CATGATCTTTGGCGATCATTT	1	11	3.08	CATGATCTTTGGTGACCATTT	1	2	0.56	CATGATCTTTGGTGAGCATTT	1	2	0.56	CATGATCTTTGGTGATCCTTT	1	2	0.56	CATGATCTTTGGTGATTATTT	1	2	0.56	CATGATCTTTGGTGCTCATTT	1	2	0.56	CATGATGTTTGGTGATCATTT	1	2	0.56	CATGCTCTTTGGTGATCATTT	1
Unigene30863_All	1263	353.92	-	-	-	-	-	CATGTATCACATGTGATCCAC	2	6	1.68	CATGTGATCCACGGCTCCGTT	1	1207	338.22	CATGAGATCCACGGCTCCGTT	1	2	0.56	CATGCGATCCACGGCTCCGTT	1	3	0.84	CATGTGAACCACGGCTCCGTT	1	4	1.12	CATGTGATCCACAGCTCCGTT	1	2	0.56	CATGTGATCCACCGCTCCGTT	1	2	0.56	CATGTGATCCACGGCCCCGTT	1	3	0.84	CATGTGATCCACGGCGCCGTT	1	2	0.56	CATGTGATCCACGGCTACGTT	1	4	1.12	CATGTGATCCACGGCTCCGCT	1
Unigene43748_All	1257	352.23	-	-	-	-	-	CATGGCTTCACTTCATCATAC	1	1217	341.03	CATGTTTTAAATGCTGCAAGA	3	3	0.84	CATGGCTCCACTTCATCATAC	1	2	0.56	CATGGCTTCACTTCAACATAC	1	5	1.4	CATGGCTTCACTTCAGCATAC	1	3	0.84	CATGGCTTCACTTCATCATAA	1	3	0.84	CATGGCTTCACTTCATCCTAC	1	4	1.12	CATGGCTTCACTTCATCGTAC	1	2	0.56	CATGGCTTCACTTCATGATAC	1	7	1.96	CATGGCTTCACTTCCTCATAC	1	6	1.68	CATGGCTTCACTTCTTCATAC	1
Unigene10984_All	1256	351.95	-	-	-	-	-	CATGACCTTGAAAGGATTATA	2	4	1.12	CATGCAAATTACTGCAGGATA	1	1221	342.15	CATGCAAATTACTGCACGATA	1	3	0.84	CATGCAAATTACTGCAGAATA	1	2	0.56	CATGCAAATTACTGCAGGGTA	1	2	0.56	CATGCAAATTACTGCATGATA	1	6	1.68	CATGCAAATTACTGCCGGATA	1	4	1.12	CATGCAAATTACTGCTGGATA	1	2	0.56	CATGCAAATTATTGCAGGATA	1	3	0.84	CATGCAAATTTCTGCAGGATA	1	2	0.56	CATGCAACTTACTGCAGGATA	1
Unigene4193_All	1223	342.71	-	-	-	-	-	CATGTTATTGATTAATGAATT	2	1196	335.14	CATGTTATTGATTAACGAATT	2	4	1.12	CATGTTATTGATTAATAAATT	2	2	0.56	CATGTTATTGATTAATCAATT	2	9	2.52	CATGTTATTGATTAATGACTT	2	3	0.84	CATGTTATTGATTAATGCATT	2	2	0.56	CATGTTATTGATTAATGTATT	2	2	0.56	CATGTTATTGATTACTGAATT	2	3	0.84	CATGTTCTTGATTAATGAATT	2	2	0.56
Unigene18557_All	1212	339.62	-	-	-	-	-	CATGTAAATAACGATAATTTA	1	1190	333.46	CATGTAAATAACGATAATTAA	1	2	0.56	CATGTAAATAACGATAATTCA	1	2	0.56	CATGTAAATAACGATACTTTA	1	6	1.68	CATGTAAATAACGATCATTTA	1	5	1.4	CATGTAAATAACGATGATTTA	1	4	1.12	CATGTAAATAGCGATAATTTA	1	3	0.84
gi|260681240|gb|FS438947.1|FS438947	1208	338.5	FS438947 Ostrinia nubilalis pupal whole body cDNA library Ostrinia nubilalis cDNA clone PWB017 5', mRNA sequence	-	-	-	-	CATGAGCGTTTGTTTGGCAGG	1	1169	327.57	CATGAGCGCTTGTTTGGCAGG	1	4	1.12	CATGAGCGTATGTTTGGCAGG	1	2	0.56	CATGAGCGTTTATTTGGCAGG	1	3	0.84	CATGAGCGTTTGTTTAGCAGG	1	5	1.4	CATGAGCGTTTGTTTCGCAGG	1	4	1.12	CATGAGCGTTTGTTTGACAGG	1	7	1.96	CATGAGCGTTTGTTTGCCAGG	1	2	0.56	CATGAGCGTTTGTTTGGCAGA	1	2	0.56	CATGAGCGTTTGTTTGGCAGT	1	2	0.56	CATGAGCGTTTGTTTGTCAGG	1
Unigene44574_All	1207	338.22	-	-	-	-	-	CATGTATCATAATCAATTATT	1	1176	329.54	CATGCATCATAATCAATTATT	1	2	0.56	CATGTATCATAATCAAATATT	1	3	0.84	CATGTATCATAATCAACTATT	1	4	1.12	CATGTATCATAATCAAGTATT	1	4	1.12	CATGTATCATAATCAATTCTT	1	3	0.84	CATGTATCATAATCACTTATT	1	6	1.68	CATGTATCATAATCATTTATT	1	2	0.56	CATGTATCATAATTAATTATT	1	3	0.84	CATGTATCATACTCAATTATT	1	2	0.56	CATGTATCATCATCAATTATT	1
Unigene34497_All	1199	335.98	-	-	-	-	gi|164660658|ref|XP_001731452.1|/9e-10/hypothetical protein MGL_1635 [Malassezia globosa CBS 7966]	CATGTGCCCACTCTAGCTGTT	1	1151	322.53	CATGCGCCCACTCTAGCTGTT	1	3	0.84	CATGTGCCAACTCTAGCTGTT	1	2	0.56	CATGTGCCCAATCTAGCTGTT	1	3	0.84	CATGTGCCCACCCTAGCTGTT	1	4	1.12	CATGTGCCCACTCTAGATGTT	1	6	1.68	CATGTGCCCACTCTAGCAGTT	1	2	0.56	CATGTGCCCACTCTAGCTGCT	1	3	0.84	CATGTGCCCACTCTAGTTGTT	1	2	0.56	CATGTGCCCACTCTCGCTGTT	1	13	3.64	CATGTGCCCACTCTTGCTGTT	1
Unigene30699_All	1195	334.86	-	-	-	-	-	CATGTGTCGACGGTGTGTGTT	1	1147	321.41	CATGCGTCGACGGTGTGTGTT	1	2	0.56	CATGTGCCGACGGTGTGTGTT	1	3	0.84	CATGTGTCAACGGTGTGTGTT	1	2	0.56	CATGTGTCGACGGAGTGTGTT	1	3	0.84	CATGTGTCGACGGCGTGTGTT	1	8	2.24	CATGTGTCGACGGGGTGTGTT	1	4	1.12	CATGTGTCGACGGTGAGTGTT	1	3	0.84	CATGTGTCGACGGTGCGTGTT	1	4	1.12	CATGTGTCGACGGTGTATGTT	1	5	1.4	CATGTGTCGACGGTGTCTGTT	1
gi|133907285|gb|EL930107.1|EL930107	1188	332.9	EST1738 ARS-CICGRU ONmgEST Ostrinia nubilalis cDNA clone 36G06 5' similar to Ostrinia nubilalis hypothetical peptide 36G06, mRNA sequence	-	-	-	-	CATGATATTCAAATAAGTTTT	1	964	270.13	CATGAAATTCAAATAAGTTTT	1	2	0.56	CATGATATCCAAATAAGTTTT	1	2	0.56	CATGATATTCAAATAACTTTT	1	5	1.4	CATGATATTCAAATAAGATTT	1	2	0.56	CATGATATTCAAATAAGCTTT	1	3	0.84	CATGATATTCAAATAAGTTTC	1	2	0.56	CATGATATTCAAATACGTTTT	1	6	1.68	CATGATATTCAAATATGTTTT	1	3	0.84	CATGATATTCACATAAGTTTT	1	2	0.56	CATGATATTCGAATAAGTTTT	1
Unigene27840_All	1184	331.78	-	-	-	-	-	CATGATTGTGCCTGTTCGAAT	1	1142	320.01	CATGAATGTGCCTGTTCGAAT	1	2	0.56	CATGATTGAGCCTGTTCGAAT	1	2	0.56	CATGATTGTACCTGTTCGAAT	1	2	0.56	CATGATTGTGCCCGTTCGAAT	1	2	0.56	CATGATTGTGCCTGCTCGAAT	1	3	0.84	CATGATTGTGCCTGTACGAAT	1	4	1.12	CATGATTGTGCCTGTCCGAAT	1	3	0.84	CATGATTGTGCCTGTTAGAAT	1	5	1.4	CATGATTGTGCCTGTTCGACT	1	4	1.12	CATGATTGTGCCTGTTCGCAT	1
Unigene45512_All	1181	330.94	-	-	-	-	-	CATGGTTGAGCAGGTTCCAGC	1	1114	312.16	CATGGATGAGCAGGTTCCAGC	1	3	0.84	CATGGCTGAGCAGGTTCCAGC	1	3	0.84	CATGGTTAAGCAGGTTCCAGC	1	2	0.56	CATGGTTGACCAGGTTCCAGC	1	2	0.56	CATGGTTGAGCAGGATCCAGC	1	3	0.84	CATGGTTGAGCAGGCTCCAGC	1	15	4.2	CATGGTTGAGCAGGGTCCAGC	1	4	1.12	CATGGTTGAGCAGGTACCAGC	1	4	1.12	CATGGTTGAGCAGGTCCCAGC	1	5	1.4	CATGGTTGAGCAGGTGCCAGC	1
Unigene44754_All	1178	330.1	-	-	-	-	-	CATGCTTTACTATAAGAAGTT	1	1143	320.29	CATGCTTTACTAAAAGAAGTT	1	2	0.56	CATGCTTTACTATAAAAAGTT	1	2	0.56	CATGCTTTACTATAACAAGTT	1	3	0.84	CATGCTTTACTATAAGAAATT	1	2	0.56	CATGCTTTACTATAAGAAGAT	1	2	0.56	CATGCTTTACTATAAGAAGGT	1	3	0.84	CATGCTTTACTATAAGACGTT	1	9	2.52	CATGCTTTACTATAAGTAGTT	1	3	0.84	CATGCTTTACTATAATAAGTT	1	2	0.56	CATGCTTTACTATACGAAGTT	1
gi|254011834|gb|GH994325.1|GH994325	1164	326.17	ECB-V-02_M13R_C05_18Apr07.ab1 libraries of whole guts from fifth-instar European corn borer larvae Ostrinia nubilalis cDNA, mRNA sequence	-	-	-	-	CATGCTCTTGAAGTTTACAAA	1	1118	313.28	CATGATCTTGAAGTTTACAAA	1	2	0.56	CATGCCCTTGAAGTTTACAAA	1	2	0.56	CATGCTCTTAAAGTTTACAAA	1	2	0.56	CATGCTCTTGAAGCTTACAAA	1	2	0.56	CATGCTCTTGAAGTTAACAAA	1	2	0.56	CATGCTCTTGAAGTTCACAAA	1	4	1.12	CATGCTCTTGAAGTTTACACA	1	2	0.56	CATGCTCTTGAAGTTTCCAAA	1	4	1.12	CATGCTCTTGAAGTTTGCAAA	1	7	1.96	CATGCTCTTGAAGTTTTCAAA	1
Unigene38689_All	1162	325.61	-	-	-	-	-	CATGGAATTTATTTGTCAACA	1	1124	314.97	CATGGAATATATTTGTCAACA	1	2	0.56	CATGGAATTTATTTGACAACA	1	3	0.84	CATGGAATTTATTTGCCAACA	1	3	0.84	CATGGAATTTATTTGTCAATA	1	2	0.56	CATGGAATTTATTTGTCACCA	1	4	1.12	CATGGAATTTATTTGTCATCA	1	2	0.56	CATGGAATTTATTTGTCCACA	1	2	0.56	CATGGAATTTATTTGTGAACA	1	5	1.4	CATGGACTTTATTTGTCAACA	1	6	1.68	CATGGCATTTATTTGTCAACA	1
Unigene10455_All	1152	322.81	-	-	-	-	-	CATGCTCTTTGCTATTATGAC	1	1122	314.4	CATGTAAATATTAATTTTATT	2	14	3.92	CATGCTCTTTGCTATAATGAC	1	2	0.56	CATGCTCTTTGCTATCATGAC	1	8	2.24	CATGCTCTTTGCTATTCTGAC	1	4	1.12	CATGCTCTTTGCTATTGTGAC	1	2	0.56
Unigene14515_All	1150	322.25	-	-	-	-	-	CATGCAAAATCATTACTTTTT	1	214	59.97	CATGCAAAATCATTAATTTTT	1	2	0.56	CATGCAAAATCATTACATTTT	1	2	0.56	CATGCAAAATCATTACCTTTT	1	2	0.56	CATGCAAAATCATTAGTTTTT	1	2	0.56	CATGCAAAATCATTATTTTTT	1	926	259.48	CATGCCAAATCATTACTTTTT	1	2	0.56
Unigene14512_All	1132	317.21	-	GO:0005783//endoplasmic reticulum	GO:0004573//mannosyl-oligosaccharide glucosidase activity	GO:0006487//protein amino acid N-linked glycosylation	gi|50554069|ref|XP_504443.1|/1e-12/YALI0E26895p [Yarrowia lipolytica]	CATGTAAGTTACAAGTAAATC	2	2	0.56	CATGTGAATTGAAAGTTTTAT	1	1080	302.64	CATGTGAATTGAAAGATTTAT	1	5	1.4	CATGTGAATTGAAAGCTTTAT	1	7	1.96	CATGTGAATTGAAAGTATTAT	1	2	0.56	CATGTGAATTGAAAGTGTTAT	1	2	0.56	CATGTGAATTGAAAGTTTTCT	1	3	0.84	CATGTGAATTGAACGTTTTAT	1	19	5.32	CATGTGAATTGACAGTTTTAT	1	4	1.12	CATGTGAATTGCAAGTTTTAT	1	2	0.56	CATGTGAATTGTAAGTTTTAT	1
Unigene38851_All	1122	314.4	-	-	-	-	-	CATGTCTCGAGGACACAGCAG	1	1092	306	CATGTCTGATCGAGAGAGGAG	2	6	1.68	CATGTCTCGAGGACAAAGCAG	1	2	0.56	CATGTCTCGAGGACACAGCCG	1	2	0.56	CATGTCTCGAGGACACCGCAG	1	6	1.68	CATGTCTCGAGGACACTGCAG	1	6	1.68	CATGTCTCGAGGACATAGCAG	1	8	2.24
gi|254008888|gb|GH991105.1|GH991105	1121	314.12	J-ECB-16_M13R_F03.ab1 libraries of whole guts from fifth-instar European corn borer larvae Ostrinia nubilalis cDNA, mRNA sequence	-	-	-	-	CATGGGAAATATCTATCTCTT	1	1059	296.75	CATGGGAAATATCTACCTCTT	1	3	0.84	CATGGGAAATATCTAGCTCTT	1	4	1.12	CATGGGAAATATCTTTCTCTT	1	2	0.56	CATGGGAAATCTCTATCTCTT	1	2	0.56	CATGGGAACTATCTATCTCTT	1	4	1.12	CATGGGACATATCTATCTCTT	1	3	0.84	CATGGGCAATATCTATCTCTT	1	7	1.96	CATGGGGAATATCTATCTCTT	1	4	1.12	CATGTAGTAACATCACATTGG	2	33	9.25
Unigene10513_All	1095	306.84	-	-	-	-	-	CATGAATAGAATAGAATAATT	2	4	1.12	CATGTTGTGCTACATCTTGAT	1	1064	298.15	CATGTTATGCTACATCTTGAT	1	2	0.56	CATGTTCTGCTACATCTTGAT	1	2	0.56	CATGTTGCGCTACATCTTGAT	1	3	0.84	CATGTTGTGCTACATATTGAT	1	4	1.12	CATGTTGTGCTACATCATGAT	1	5	1.4	CATGTTGTGCTACATCCTGAT	1	3	0.84	CATGTTGTGCTACATCGTGAT	1	4	1.12	CATGTTGTGCTACATCTTGCT	1	2	0.56	CATGTTGTGTTACATCTTGAT	1
Unigene42801_All	1071	300.11	-	-	-	-	-	CATGTTAGAGAATGTTATAAT	1	1051	294.51	CATGTTAGAGAATGCTATAAT	1	5	1.4	CATGTTAGAGAATGTCATAAT	1	2	0.56	CATGTTAGAGAATGTTAAAAT	1	2	0.56	CATGTTAGAGAATGTTGTAAT	1	5	1.4	CATGTTAGATAATGTTATAAT	1	2	0.56	CATGTTAGCGAATGTTATAAT	1	2	0.56	CATGTTCGAGAATGTTATAAT	1	2	0.56
Unigene44259_All	1071	300.11	-	-	-	-	gi|168042307|ref|XP_001773630.1|/2e-07/WD40 repeat protein, COMPASS complex protein [Physcomitrella patens subsp. patens]	CATGGTGAATCGCGAGTGAAA	2	4	1.12	CATGGTGCCGCTAGGACCGGG	1	1018	285.26	CATGGAGCCGCTAGGACCGGG	1	3	0.84	CATGGCGCCGCTAGGACCGGG	1	7	1.96	CATGGTCCCGCTAGGACCGGG	1	2	0.56	CATGGTGCCACTAGGACCGGG	1	3	0.84	CATGGTGCCGCTACGACCGGG	1	2	0.56	CATGGTGCCGCTAGGAACGGG	1	2	0.56	CATGGTGCCGCTAGGACCGGA	1	4	1.12	CATGGTGCCGCTAGGATCGGG	1	2	0.56	CATGGTGCCGCTAGGCCCGGG	1
Unigene36778_All	1070	299.83	-	-	-	-	-	CATGTATGGTTTATTCGATAC	1	1041	291.71	CATGAATGGTTTATTCGATAC	1	3	0.84	CATGTATAGTTTATTCGATAC	1	2	0.56	CATGTATGGCTTATTCGATAC	1	7	1.96	CATGTATGGTTTACTCGATAC	1	3	0.84	CATGTATGGTTTATTAGATAC	1	3	0.84	CATGTATGGTTTATTCCATAC	1	2	0.56	CATGTATGGTTTATTCGCTAC	1	3	0.84	CATGTATGGTTTATTCGGTAC	1	2	0.56	CATGTATGGTTTATTCTATAC	1	2	0.56	CATGTATGGTTTATTTGATAC	1
Unigene36438_All	1051	294.51	-	-	-	-	-	CATGTGTAATATTATTTTTAT	1	1016	284.7	CATGTGAAATATTATTTTTAT	1	3	0.84	CATGTGCAATATTATTTTTAT	1	3	0.84	CATGTGTAATAATATTTTTAT	1	2	0.56	CATGTGTAATATTATATTTAT	1	2	0.56	CATGTGTAATATTATTATTAT	1	6	1.68	CATGTGTAATATTATTCTTAT	1	3	0.84	CATGTGTAATATTATTGTTAT	1	4	1.12	CATGTGTAATATTATTTTTCT	1	2	0.56	CATGTGTAATATTCTTTTTAT	1	4	1.12	CATGTGTAATCTTATTTTTAT	1
gi|254015136|gb|GH991528.1|GH991528	1045	292.83	J-ECB-07_M13R_B03.ab1 libraries of whole guts from fifth-instar European corn borer larvae Ostrinia nubilalis cDNA, mRNA sequence	-	-	-	gi|114051800|ref|NP_001040433.1|/7.20056e-128/eukaryotic translation initiation factor 3 subunit 2 beta [Bombyx mori]	CATGGAAGTAACAACTACATC	1	1010	283.02	CATGTAGTATTGGGTGGTGGA	2	2	0.56	CATGTTCATCACTGCTTCTAA	3	3	0.84	CATGGAAGAAACAACTACATC	1	2	0.56	CATGGAAGCAACAACTACATC	1	3	0.84	CATGGAAGGAACAACTACATC	1	2	0.56	CATGGAAGTAACAACAACATC	1	3	0.84	CATGGAAGTAACAACCACATC	1	2	0.56	CATGGAAGTAACAACTCCATC	1	4	1.12	CATGGAAGTAACAACTGCATC	1	4	1.12	CATGGACGTAACAACTACATC	1
Unigene34667_All	1023	286.66	-	-	-	-	-	CATGCCTAAGTGATAGAAGAC	1	798	223.61	CATGCATAAGTGATAGAAGAC	1	2	0.56	CATGCCTAAGAGATAGAAGAC	1	3	0.84	CATGCCTAAGGGATAGAAGAC	1	2	0.56	CATGCCTAAGTGATACAAGAC	1	2	0.56	CATGCCTAAGTGATAGAAGAG	1	196	54.92	CATGCCTAAGTGATAGAGGAC	1	2	0.56	CATGCCTAAGTGATAGCAGAC	1	9	2.52	CATGCCTAAGTGATAGTAGAC	1	2	0.56	CATGCCTAAGTGATATAAGAC	1	3	0.84	CATGCCTAAGTGCTAGAAGAC	1
gi|254023430|gb|GH990437.1|GH990437	1018	285.26	J-ECB-46_M13R_B06.ab1 libraries of whole guts from fifth-instar European corn borer larvae Ostrinia nubilalis cDNA, mRNA sequence	GO:0005743//mitochondrial inner membrane;GO:0016021//integral to membrane	GO:0005507//copper ion binding;GO:0009055//electron carrier activity;GO:0020037//heme binding;GO:0004129//cytochrome-c oxidase activity	GO:0009060//aerobic respiration;GO:0006810//transport;GO:0022900//electron transport chain	gi|194319510|gb|ACF48145.1|/3.03394e-14/cytochrome oxidase subunit I [Timochares trifasciata]	CATGAAATATAGGCATCTGGA	1	2	0.56	CATGAAATATAGGCATCTGGG	1	1016	284.7
gi|254020355|gb|GH996909.1|GH996909	998	279.66	ECB4_M13F_D09_18Jul05.ab1 libraries of whole guts from fifth-instar European corn borer larvae Ostrinia nubilalis cDNA, mRNA sequence	-	-	-	-	CATGATCTGAGTTCACACCGG	1	889	249.11	CATGACCTGAGTTCACACCGG	1	2	0.56	CATGATCCGAGTTCACACCGG	1	2	0.56	CATGATCTCAGTTCACACCGG	1	2	0.56	CATGATCTGAATTCACACCGG	1	3	0.84	CATGATCTGAGATCACACCGG	1	2	0.56	CATGATCTGAGCTCACACCGG	1	6	1.68	CATGATCTGAGTTCACAACGG	1	3	0.84	CATGATCTGAGTTCACCCCGG	1	12	3.36	CATGATCTGAGTTCACGCCGG	1	24	6.73	CATGATCTGAGTTCACTCCGG	1
Unigene38663_All	984	275.73	-	-	-	-	-	CATGTACTTTCTTTTTCGTAT	1	319	89.39	CATGTAGAATTAAGTTTGGTT	2	14	3.92	CATGTACTTTCTTTTTAGTAT	1	2	0.56	CATGTACTTTCTTTTTCGTAG	1	649	181.86
gi|254015146|gb|GH996229.1|GH996229	982	275.17	ECB-V-25_M13R_H11_24Apr07.ab1 libraries of whole guts from fifth-instar European corn borer larvae Ostrinia nubilalis cDNA, mRNA sequence	-	-	-	gi|112984008|ref|NP_001037267.1|/9.17019e-56/ribosomal protein S17 [Bombyx mori]	CATGGCTGAAACACTGTTCTC	1	944	264.53	CATGGATGAAACACTGTTCTC	1	2	0.56	CATGGCTGAAACACTATTCTC	1	5	1.4	CATGGCTGAAACACTCTTCTC	1	4	1.12	CATGGCTGAAACACTGATCTC	1	7	1.96	CATGGCTGAAACACTGCTCTC	1	6	1.68	CATGGCTGAAACACTGGTCTC	1	2	0.56	CATGGCTGAAACACTGTTCCC	1	2	0.56	CATGGCTGAAACCCTGTTCTC	1	4	1.12	CATGGCTGAACCACTGTTCTC	1	6	1.68
gi|260681189|gb|FS438916.1|FS438916	982	275.17	FS438916 Ostrinia nubilalis pharate pupal fat body cDNA library Ostrinia nubilalis cDNA clone PPFB101 5', mRNA sequence	-	-	-	-	CATGAATGGATTAACGAGATT	1	941	263.69	CATGAATGGATTAACAAGATT	1	2	0.56	CATGAATGGATTAACGAGATA	1	3	0.84	CATGAATGGATTAACGAGCTT	1	4	1.12	CATGAATGGATTAACGAGTTT	1	10	2.8	CATGAATGGATTAACGCGATT	1	8	2.24	CATGAATGGATTAACGTGATT	1	3	0.84	CATGAATTGATTAACGAGATT	1	2	0.56	CATGACTGGATTAACGAGATT	1	2	0.56	CATGATTGGATTAACGAGATT	1	2	0.56	CATGCATGGATTAACGAGATT	1
Unigene27171_All	977	273.77	-	-	-	-	-	CATGCCTACCGCGTTGTTGTA	2	3	0.84	CATGTGGTGCCATAACACTAC	1	941	263.69	CATGAGGTGCCATAACACTAC	1	2	0.56	CATGTGGAGCCATAACACTAC	1	2	0.56	CATGTGGCGCCATAACACTAC	1	11	3.08	CATGTGGGGCCATAACACTAC	1	2	0.56	CATGTGGTCCCATAACACTAC	1	2	0.56	CATGTGGTGCCATAAAACTAC	1	3	0.84	CATGTGGTGCCATAACATTAC	1	2	0.56	CATGTGGTGCCCTAACACTAC	1	2	0.56	CATGTGGTTCCATAACACTAC	1
gi|254010326|gb|GH998589.1|GH998589	971	272.09	ECB-18_M13R_C09_31Mar06 libraries of whole guts from fifth-instar European corn borer larvae Ostrinia nubilalis cDNA, mRNA sequence	-	-	-	-	CATGCGAATTTGAAGAAAATA	1	845	236.78	CATGAGAATTTGAAGAAAATA	1	2	0.56	CATGCAAATTTGAAGAAAATA	1	3	0.84	CATGCCAATTTGAAGAAAATA	1	2	0.56	CATGCGAACTTGAAGAAAATA	1	3	0.84	CATGCGAATTAGAAGAAAATA	1	2	0.56	CATGCGAATTTGAAGAAAACA	1	5	1.4	CATGCGAATTTGAAGAAAATG	1	8	2.24	CATGCGAATTTGAAGAAAATT	1	52	14.57	CATGCGAATTTGAAGAAAGTA	1	2	0.56	CATGCGAATTTGAAGAACATA	1
Unigene7555_All	957	268.17	-	-	-	-	-	CATGTTAATAATGTTTGAATT	1	934	261.72	CATGTTAACAATGTTTGAATT	1	2	0.56	CATGTTAATAATGCTTGAATT	1	2	0.56	CATGTTAATAATGTTCGAATT	1	5	1.4	CATGTTAATAATGTTGGAATT	1	2	0.56	CATGTTAATAATGTTTAAATT	1	3	0.84	CATGTTAATAATGTTTGCATT	1	2	0.56	CATGTTAATACTGTTTGAATT	1	2	0.56	CATGTTAATCATGTTTGAATT	1	3	0.84	CATGTTCATAATGTTTGAATT	1	2	0.56
Unigene43441_All	942	263.97	-	-	-	-	gi|262109936|gb|EEY67988.1|/7e-18/dolichyl-diphosphooligosaccharide-protein glycosyltransferase subunit [Phytophthora infestans T30-4]	CATGCAGGTTGATGAGCTGAC	1	921	258.08	CATGCAGGCTGATGAGCTGAC	1	5	1.4	CATGCAGGTTGATGAACTGAC	1	4	1.12	CATGCAGGTTGATGAGATGAC	1	2	0.56	CATGCAGGTTGATGAGTTGAC	1	4	1.12	CATGCAGGTTGATTAGCTGAC	1	2	0.56	CATGCCGGTTGATGAGCTGAC	1	2	0.56	CATGGAGGTTGATGAGCTGAC	1	2	0.56
Unigene34301_All	925	259.2	-	-	-	-	-	CATGGGTTTATTAAAGAGAAC	1	885	247.99	CATGGGATTATTAAAGAGAAC	1	2	0.56	CATGGGCTTATTAAAGAGAAC	1	15	4.2	CATGGGGTTATTAAAGAGAAC	1	6	1.68	CATGGGTCTATTAAAGAGAAC	1	2	0.56	CATGGGTTTATTAAAAAGAAC	1	2	0.56	CATGGGTTTATTAAACAGAAC	1	2	0.56	CATGGGTTTATTAAAGAGACC	1	2	0.56	CATGGGTTTATTAAAGAGCAC	1	5	1.4	CATGGGTTTATTAAATAGAAC	1	2	0.56	CATGGGTTTATTAACGAGAAC	1
Unigene44307_All	908	254.44	-	-	-	-	-	CATGTTGTTTTGTTTGACCTT	1	894	250.51	CATGTTGCTTTGTTTGACCTT	1	2	0.56	CATGTTGTTATGTTTGACCTT	1	2	0.56	CATGTTGTTTTGGTTGACCTT	1	2	0.56	CATGTTGTTTTGTTTGATCTT	1	2	0.56	CATGTTGTTTTGTTTGCCCTT	1	3	0.84	CATGTTGTTTTGTTTTACCTT	1	3	0.84
Unigene35505_All	903	253.04	-	-	-	-	gi|18402179|ref|NP_566628.1|/9e-10/CYP707A4; (+)-abscisic acid 8'-hydroxylase/ oxygen binding [Arabidopsis thaliana]	CATGATCCTGAATACTTTAAG	1	712	199.52	CATGATCATGAATACTTTAAG	1	2	0.56	CATGATCCTGAATACATTAAG	1	3	0.84	CATGATCCTGAATACCTTAAG	1	4	1.12	CATGATCCTGAATACGTTAAG	1	3	0.84	CATGATCCTGAATACTATAAG	1	3	0.84	CATGATCCTGAATACTCTAAG	1	3	0.84	CATGATCCTGAATACTTTAAC	1	2	0.56	CATGATCCTGAATACTTTAAT	1	2	0.56	CATGATCCTGAATACTTTACG	1	2	0.56	CATGATCCTGAATCCTTTAAG	1
gi|254020838|gb|GH989382.1|GH989382	902	252.76	J-ECB-56_M13R_B12.ab1 libraries of whole guts from fifth-instar European corn borer larvae Ostrinia nubilalis cDNA, mRNA sequence	-	-	-	gi|114051191|ref|NP_001040386.1|/1.29967e-73/peroxiredoxin [Bombyx mori]	CATGGTGGTCAACGACAGCAA	1	869	243.51	CATGGAGGTCAACGACAGCAA	1	2	0.56	CATGGCGGTCAACGACAGCAA	1	6	1.68	CATGGGGGTCAACGACAGCAA	1	2	0.56	CATGGTGGACAACGACAGCAA	1	2	0.56	CATGGTGGTCAACAACAGCAA	1	2	0.56	CATGGTGGTCAACGACAGCAC	1	2	0.56	CATGGTGGTCAACGACAGCCA	1	5	1.4	CATGGTGGTCAACGACAGCGA	1	2	0.56	CATGGTGGTCAACGACTGCAA	1	2	0.56	CATGGTGGTCAACGAGAGCAA	1
Unigene43600_All	891	249.67	-	-	-	-	gi|116061052|emb|CAL56440.1|/7e-44/tousled-like kinase 2 (ISS) [Ostreococcus tauri]	CATGGACGAGGAGAACTATAA	2	6	1.68	CATGGATCTGACCAGTCAGGG	1	861	241.27	CATGGACCTGACCAGTCAGGG	1	2	0.56	CATGGATCTAACCAGTCAGGG	1	2	0.56	CATGGATCTGACCAGACAGGG	1	2	0.56	CATGGATCTGACCAGCCAGGG	1	5	1.4	CATGGATCTGACCAGGCAGGG	1	3	0.84	CATGGATCTGACCAGTAAGGG	1	2	0.56	CATGGATCTGACCAGTCCGGG	1	3	0.84	CATGGATCTGACCCGTCAGGG	1	2	0.56	CATGGCTCTGACCAGTCAGGG	1
gi|254009052|gb|GH999208.1|GH999208	891	249.67	ECB-25_M13R_F03_31Mar06 libraries of whole guts from fifth-instar European corn borer larvae Ostrinia nubilalis cDNA, mRNA sequence	-	-	-	gi|112983495|ref|NP_001037144.1|/1.03941e-71/ribosomal protein L9 [Bombyx mori]	CATGCGAATGTCCACAGCCAA	2	35	9.81	CATGGTGAGGCTTTCTTTGAC	1	804	225.3	CATGTTTTCAACGTGTGAGCA	3	28	7.85	CATGGAGAGGCTTTCTTTGAC	1	2	0.56	CATGGCGAGGCTTTCTTTGAC	1	8	2.24	CATGGTGAGGCTTTCCTTGAC	1	2	0.56	CATGGTGAGGCTTTCTATGAC	1	4	1.12	CATGGTGAGGCTTTCTGTGAC	1	4	1.12	CATGGTGAGGCTTTCTTTCAC	1	2	0.56	CATGGTGAGGCTTTCTTTGAT	1	2	0.56
Unigene29164_All	883	247.43	-	-	-	-	-	CATGCACGTATGTATATGTGA	1	872	244.35	CATGCACGTATGTATAAGTGA	1	2	0.56	CATGCACGTATGTATACGTGA	1	3	0.84	CATGCACGTATGTATCTGTGA	1	3	0.84	CATGCACGTATGTCTATGTGA	1	3	0.84
Unigene42367_All	869	243.51	-	-	-	-	-	CATGAACAACCCGGCGCGCCA	1	682	191.11	CATGTGTTCGCGCCACTCGGG	2	15	4.2	CATGAACAACCCAGCGCGCCA	1	43	12.05	CATGAACAACCCGGCCCGCCA	1	2	0.56	CATGAACAACCCGGCGAGCCA	1	4	1.12	CATGAACAACCCGGCGCGACA	1	114	31.94	CATGAACAACCCGGCGCGCCC	1	3	0.84	CATGAACAACCCGGCTCGCCA	1	2	0.56	CATGAACACCCCGGCGCGCCA	1	2	0.56	CATGCACAACCCGGCGCGCCA	1	2	0.56
Unigene43341_All	854	239.31	-	-	-	-	-	CATGCTTTTGCTACGCATCTC	1	832	233.14	CATGCTATTGCTACGCATCTC	1	2	0.56	CATGCTTTTGCTACGAATCTC	1	4	1.12	CATGCTTTTGCTACGCCTCTC	1	7	1.96	CATGCTTTTGCTACGCGTCTC	1	4	1.12	CATGCTTTTGCTACGTATCTC	1	3	0.84	CATGTTTTTGCTACGCATCTC	1	2	0.56
Unigene42056_All	853	239.03	-	-	-	-	-	CATGCATAAGTCATTTCCTTT	1	845	236.78	CATGCATAAGTCATTACCTTT	1	2	0.56	CATGCATAAGTCATTGCCTTT	1	2	0.56	CATGCATAAGTCATTTGCTTT	1	2	0.56	CATGCGTAAGTCATTTCCTTT	1	2	0.56
Unigene37469_All	851	238.47	-	-	-	-	-	CATGGAACTCTTCTCCCTAAT	1	813	227.82	CATGGAACTCTTCTCACTAAT	1	4	1.12	CATGGAACTCTTCTCCATAAT	1	3	0.84	CATGGAACTCTTCTCCCTAAC	1	2	0.56	CATGGAACTCTTCTCCCTACT	1	4	1.12	CATGGAACTCTTCTCGCTAAT	1	2	0.56	CATGGAACTCTTCTCTCTAAT	1	2	0.56	CATGGACCTCTTCTCCCTAAT	1	7	1.96	CATGGATCTCTTCTCCCTAAT	1	3	0.84	CATGGCACTCTTCTCCCTAAT	1	8	2.24	CATGTAACTCTTCTCCCTAAT	1
Unigene23712_All	847	237.34	-	-	-	-	-	CATGGGAACCGGATCATTGCT	2	18	5.04	CATGTTGTGCATATAATTTTT	1	802	224.73	CATGTTGGGCATATAATTTTT	1	2	0.56	CATGTTGTGCACATAATTTTT	1	3	0.84	CATGTTGTGCATACAATTTTT	1	2	0.56	CATGTTGTGCATATAACTTTT	1	5	1.4	CATGTTGTGCATATAAGTTTT	1	2	0.56	CATGTTGTGCATATAATTTTA	1	2	0.56	CATGTTGTGCATATACTTTTT	1	4	1.12	CATGTTGTGCATATCATTTTT	1	3	0.84	CATGTTGTGCATGTAATTTTT	1
gi|254003223|gb|GH995275.1|GH995275	839	235.1	ECB-V-14_M13R_B07_23Apr07.ab1 libraries of whole guts from fifth-instar European corn borer larvae Ostrinia nubilalis cDNA, mRNA sequence	-	-	-	gi|74787517|sp|Q6F477.1|RS21_PLUXY/1.42735e-38/RecName: Full=40S ribosomal protein S21	CATGCGGCGGATGGCGCCGCA	1	815	228.38	CATGCGGCGGATGGCGACGCA	1	3	0.84	CATGCGGCGGATGGCGCCGCC	1	12	3.36	CATGCGGCGGATGGCGCCGCG	1	2	0.56	CATGCGGCGGATGGCGTCGCA	1	4	1.12	CATGCGGCGGATGGTGCCGCA	1	3	0.84
Unigene10945_All	836	234.26	-	-	-	-	-	CATGGATGATTTAGCGTGTAC	2	410	114.89	CATGAATGATTTAGCGTGTAC	2	19	5.32	CATGGATGACTTAGCGTGTAC	2	2	0.56	CATGGATGATGTAGCGTGTAC	2	3	0.84	CATGGATGATTTAGCGAGTAC	2	2	0.56	CATGGATGATTTAGCGCGTAC	2	4	1.12	CATGGATGATTTAGCGTGTAG	2	3	0.84	CATGGATGATTTAGTGTGTAC	2	5	1.4	CATGGATGATTTGGCGTGTAC	2	380	106.48	CATGGATGCTTTAGCGTGTAC	2	2	0.56	CATGGATTATTTAGCGTGTAC	2
Unigene31589_All	836	234.26	-	-	-	-	-	CATGAAAAATGACACCACATA	1	798	223.61	CATGAACACTGCCATTATGTT	3	12	3.36	CATGGTACATATCATGAAAAA	2	4	1.12	CATGTTCCCTTGTATAATTGT	4	5	1.4	CATGAAAAATGACACAACATA	1	4	1.12	CATGAAAAATGACACCACCTA	1	2	0.56	CATGAAAAATGACACCGCATA	1	2	0.56	CATGAAAAATGACACTACATA	1	2	0.56	CATGAAAAATGACCCCACATA	1	3	0.84	CATGAAACATGACACCACATA	1	2	0.56	CATGAGAAATGACACCACATA	1
Unigene31590_All	831	232.86	-	-	-	-	-	CATGAAAACCTGTAAGAGTAT	3	21	5.88	CATGATATACCTTACAGGTTT	1	787	220.53	CATGATATACCTTACACGTTT	1	2	0.56	CATGATATACCTTACAGGATT	1	4	1.12	CATGATATACCTTACAGGCTT	1	10	2.8	CATGATATACCTTACCGGTTT	1	3	0.84	CATGATATACCTTATAGGTTT	1	2	0.56	CATGCTATACCTTACAGGTTT	1	2	0.56
Unigene39617_All	823	230.62	-	-	-	-	-	CATGAGAAACAATGATTAAAA	1	800	224.17	CATGAGAAACAATGACTAAAA	1	2	0.56	CATGAGAAACAATGAGTAAAA	1	4	1.12	CATGAGAAACAATGATAAAAA	1	2	0.56	CATGAGAAACAATGATTAAAC	1	2	0.56	CATGAGAAACAATGATTAACA	1	3	0.84	CATGAGAAACAATGATTACAA	1	3	0.84	CATGAGAAACAATGCTTAAAA	1	2	0.56	CATGAGAAACACTGATTAAAA	1	2	0.56	CATGAGCAACAATGATTAAAA	1	3	0.84
Unigene22311_All	819	229.5	-	GO:0044424//intracellular part	-	-	gi|242050232|ref|XP_002462860.1|/6e-10/hypothetical protein SORBIDRAFT_02g033225 [Sorghum bicolor]	CATGAAGTCGGACGTGTCGCG	1	784	219.69	CATGTCGCTCAACGCGCGCTT	2	3	0.84	CATGAAGCCGGACGTGTCGCG	1	3	0.84	CATGAAGTCGAACGTGTCGCG	1	2	0.56	CATGAAGTCGGACGCGTCGCG	1	4	1.12	CATGAAGTCGGACGTCTCGCG	1	2	0.56	CATGAAGTCGGACGTGACGCG	1	2	0.56	CATGAAGTCGGACGTGTCGTG	1	2	0.56	CATGAAGTCGGACGTTTCGCG	1	3	0.84	CATGAAGTCGGATGTGTCGCG	1	2	0.56	CATGAAGTCGGCCGTGTCGCG	1
Unigene29077_All	816	228.66	-	-	-	-	-	CATGCTGTGCACATGTCCATA	2	3	0.84	CATGTCCATAATTATTAATTT	1	337	94.43	CATGTCCATAATTATTAATAT	1	465	130.3	CATGTCCATAATTATTACTTT	1	3	0.84	CATGTCCATAATTATTCATTT	1	3	0.84	CATGTCCATAATTATTGATTT	1	3	0.84	CATGTCCATCATTATTAATTT	1	2	0.56
Unigene3658_All	813	227.82	-	-	-	-	-	CATGAATTTCACATTTGAATC	1	127	35.59	CATGGCAATAAACGTGATATT	2	670	187.75	CATGGCAATAAACGCGATATT	2	4	1.12	CATGGCAATAAACGTGATAAT	2	2	0.56	CATGGCAATAAACGTGATCTT	2	2	0.56	CATGGCAATAAACGTGCTATT	2	2	0.56	CATGGCAATACACGTGATATT	2	2	0.56	CATGGCAATAGACGTGATATT	2	2	0.56	CATGGCAATCAACGTGATATT	2	2	0.56
Unigene32327_All	808	226.42	-	-	-	-	-	CATGCACTCTTAATTAAAAAG	2	5	1.4	CATGCGAAATTGAGATGTAGC	1	780	218.57	CATGCGAAATTAAGATGTAGC	1	2	0.56	CATGCGAAATTGAGAAGTAGC	1	2	0.56	CATGCGAAATTGAGACGTAGC	1	2	0.56	CATGCGAAATTGAGATGTCGC	1	2	0.56	CATGCGAAATTGCGATGTAGC	1	2	0.56	CATGCGAACTTGAGATGTAGC	1	4	1.12	CATGCGAAGTTGAGATGTAGC	1	2	0.56	CATGCGACATTGAGATGTAGC	1	5	1.4	CATGCGTAATTGAGATGTAGC	1
gi|133905523|gb|EL928393.1|EL928393	807	226.14	EST00005 ARS-CICGRU ONmgEST Ostrinia nubilalis cDNA clone 01A09 5' similar to NADH dehydrogenase subunit 8, similar to CG3192 D melanogaster, mRNA sequence	-	-	-	gi|91091864|ref|XP_968949.1|/7.12255e-36/PREDICTED: similar to NADH-ubiquinone oxidoreductase ashi subunit [Tribolium castaneum]	CATGCATCAGCTGAAATTTTT	1	758	212.41	CATGCATCAACTGAAATTTTT	1	2	0.56	CATGCATCAGATGAAATTTTT	1	2	0.56	CATGCATCAGCTAAAATTTTT	1	2	0.56	CATGCATCAGCTGAAAATTTT	1	2	0.56	CATGCATCAGCTGAAACTTTT	1	7	1.96	CATGCATCAGCTGAAAGTTTT	1	2	0.56	CATGCATCAGCTGAACTTTTT	1	15	4.2	CATGCATCAGCTGAAGTTTTT	1	3	0.84	CATGCATCAGCTGACATTTTT	1	5	1.4	CATGCATCAGCTGTAATTTTT	1
Unigene38364_All	799	223.89	-	-	-	-	gi|255088157|ref|XP_002506001.1|/1e-08/predicted protein [Micromonas sp. RCC299]	CATGGAGTCTCCGCCGGAGTC	1	754	211.28	CATGGTGGTAATGTAGACGAA	2	3	0.84	CATGGACTCTCCGCCGGAGTC	1	2	0.56	CATGGAGACTCCGCCGGAGTC	1	2	0.56	CATGGAGCCTCCGCCGGAGTC	1	2	0.56	CATGGAGTCCCCGCCGGAGTC	1	2	0.56	CATGGAGTCTCCGCCAGAGTC	1	2	0.56	CATGGAGTCTCCGCCGCAGTC	1	3	0.84	CATGGAGTCTCCGCCGGAGCC	1	4	1.12	CATGGAGTCTCCGCCGGAGGC	1	6	1.68	CATGGAGTCTCCGCCGGCGTC	1
gi|254013801|gb|GH991173.1|GH991173	787	220.53	J-ECB-47_M13R_F01.ab1 libraries of whole guts from fifth-instar European corn borer larvae Ostrinia nubilalis cDNA, mRNA sequence	-	-	-	-	CATGTCTTAATTGACTATGTT	1	787	220.53
gi|260681530|gb|FS438406.1|FS438406	786	220.25	FS438406 Ostrinia nubilalis wandering larval hemocyte cDNA library Ostrinia nubilalis cDNA clone WHM041 3', mRNA sequence	GO:0005840//ribosome	-	GO:0042254//ribosome biogenesis	gi|154091262|gb|ABS57440.1|/1.35782e-80/ribosomal protein L7a [Heliconius melpomene]	CATGAGTGAGCGCTAAGCACG	1	741	207.64	CATGAGCGAGCGCTAAGCACG	1	12	3.36	CATGAGGGAGCGCTAAGCACG	1	2	0.56	CATGAGTGAGCGCTAACCACG	1	2	0.56	CATGAGTGAGCGCTAAGCACA	1	6	1.68	CATGAGTGAGCGCTAATCACG	1	4	1.12	CATGAGTGAGCGCTACGCACG	1	10	2.8	CATGAGTGAGTGCTAAGCACG	1	2	0.56	CATGAGTGCGCGCTAAGCACG	1	3	0.84	CATGCGTGAGCGCTAAGCACG	1	4	1.12
gi|254010554|gb|GH998723.1|GH998723	781	218.85	ECB-19_M13R_G10_31Mar06 libraries of whole guts from fifth-instar European corn borer larvae Ostrinia nubilalis cDNA, mRNA sequence	GO:0005853//eukaryotic translation elongation factor 1 complex	GO:0003746//translation elongation factor activity	GO:0006414//translational elongation	gi|112982743|ref|NP_001037556.1|/1.70151e-91/elongation factor 1 beta' [Bombyx mori]	CATGTGTGTGATTGAAGACGA	1	762	213.53	CATGTGTGTGATTGAAGCCGA	1	3	0.84	CATGTGTGTGATTGACGACGA	1	9	2.52	CATGTGTGTGATTGATGACGA	1	4	1.12	CATGTGTGTGATTGCAGACGA	1	3	0.84
Unigene42069_All	769	215.49	-	-	-	-	gi|238008798|gb|ACR35434.1|/1e-07/unknown [Zea mays]	CATGCGGCGCCGCGCCTCGCG	2	2	0.56	CATGGTCTCCGCCGACGAGGT	1	715	200.36	CATGGACTCCGCCGACGAGGT	1	2	0.56	CATGGCCTCCGCCGACGAGGT	1	3	0.84	CATGGTCCCCGCCGACGAGGT	1	3	0.84	CATGGTCTCCACCGACGAGGT	1	3	0.84	CATGGTCTCCGCCGACCAGGT	1	2	0.56	CATGGTCTCCGCCGACGAGGA	1	7	1.96	CATGGTCTCCGCCGACGAGGC	1	7	1.96	CATGGTCTCCGCCGACGAGGG	1	2	0.56	CATGGTCTCCGCCGACGCGGT	1
Unigene33445_All	744	208.48	-	-	-	-	-	CATGTGAGCCCGTCGGCGAGC	1	709	198.67	CATGCGAGCCCGTCGGCGAGC	1	3	0.84	CATGTGAACCCGTCGGCGAGC	1	2	0.56	CATGTGAGCCCGCCGGCGAGC	1	3	0.84	CATGTGAGCCCGTCGGCGAAC	1	2	0.56	CATGTGAGCCCGTCGGCGCGC	1	13	3.64	CATGTGAGCCCGTCGGTGAGC	1	2	0.56	CATGTGAGCTCGTCGGCGAGC	1	3	0.84	CATGTGATCCCGTCGGCGAGC	1	2	0.56	CATGTGCGCCCGTCGGCGAGC	1	5	1.4
Unigene44449_All	739	207.08	-	-	-	-	-	CATGTGCTGATGCGCGATAAG	1	713	199.8	CATGAGCTGATGCGCGATAAG	1	3	0.84	CATGGGCTGATGCGCGATAAG	1	2	0.56	CATGTGCTGATGCACGATAAG	1	3	0.84	CATGTGCTGATGCGAGATAAG	1	2	0.56	CATGTGCTGATGCGCCATAAG	1	2	0.56	CATGTGCTGATGCGCGATACG	1	2	0.56	CATGTGCTGATGCGCGATCAG	1	4	1.12	CATGTGCTGATGCGCGCTAAG	1	8	2.24
Unigene40568_All	737	206.52	-	-	-	-	-	CATGTACACCGACCGGTCGCT	1	705	197.55	CATGTGTTCTAATAATGATAA	2	5	1.4	CATGTACACCGACCAGTCGCT	1	2	0.56	CATGTACACCGACCGCTCGCT	1	3	0.84	CATGTACACCGACCGGACGCT	1	4	1.12	CATGTACACCGACCGGCCGCT	1	7	1.96	CATGTACACCGACCGGGCGCT	1	4	1.12	CATGTACACCGACCGGTCACT	1	2	0.56	CATGTACACCTACCGGTCGCT	1	3	0.84	CATGTGCACCGACCGGTCGCT	1	2	0.56
Unigene22199_All	736	206.24	-	-	-	-	-	CATGTCAAGTCTTGAAAGACT	1	716	200.64	CATGTCAAGTCTTGAAAGCCT	1	3	0.84	CATGTCAAGTCTTGAAAGTCT	1	2	0.56	CATGTCAAGTCTTGAACGACT	1	2	0.56	CATGTCAAGTCTTGAATGACT	1	2	0.56	CATGTCAAGTCTTGACAGACT	1	5	1.4	CATGTCAAGTCTTGATAGACT	1	4	1.12	CATGTCAAGTCTTGCAAGACT	1	2	0.56
Unigene37825_All	727	203.72	-	-	-	-	-	CATGTATAGCGATGCAAAATA	1	702	196.71	CATGTACAGCGATGCAAAATA	1	2	0.56	CATGTATAGCGATGCAAACTA	1	2	0.56	CATGTATAGCGATGCAAAGTA	1	2	0.56	CATGTATAGCGATGCAACATA	1	3	0.84	CATGTATAGCGATGCACAATA	1	4	1.12	CATGTATAGCGATGCAGAATA	1	2	0.56	CATGTATAGCGATGCATAATA	1	2	0.56	CATGTATAGCGATGCCAAATA	1	2	0.56	CATGTATAGCGATGCGAAATA	1	4	1.12	CATGTATAGCGATGCTAAATA	1
Unigene44854_All	721	202.04	-	-	-	-	-	CATGGCGGTGCGAGCGCACCG	1	375	105.08	CATGTTCACTAAAGTATGCAC	2	3	0.84	CATGGCGGAGCGAGCGCACCG	1	2	0.56	CATGGCGGCGCGAGCGCACCG	1	7	1.96	CATGGCGGGGCGAGCGCACCG	1	2	0.56	CATGGCGGTGCGAGCGCACAG	1	241	67.53	CATGGCGGTGCGAGCGCACCT	1	3	0.84	CATGGCGGTGCGAGCGCACTG	1	3	0.84	CATGGCGGTGCGAGCGCCCCG	1	2	0.56	CATGGCGGTGCGCGCGCACCG	1	2	0.56	CATGGCGGTGCGTGCGCACCG	1
Unigene35580_All	719	201.48	-	-	-	-	-	CATGAGTTATACAACTAAAGC	1	628	175.98	CATGAGTAATACAACTAAAGC	1	81	22.7	CATGAGTTAAACAACTAAAGC	1	2	0.56	CATGAGTTATACAACTGAAGC	1	3	0.84	CATGAGTTATACGACTAAAGC	1	2	0.56	CATGAGTTATATAACTAAAGC	1	3	0.84
Unigene19082_All	716	200.64	-	-	-	-	-	CATGAAGCATTTAATAAAAAA	1	6	1.68	CATGAAGCATTTAATAAAAAT	1	710	198.95
Unigene38142_All	716	200.64	-	-	-	-	gi|238590313|ref|XP_002392277.1|/2e-06/hypothetical protein MPER_08169 [Moniliophthora perniciosa FA553]	CATGGGAATTCTACAAGAAAT	1	693	194.19	CATGGGAATTCTACAAGACAT	1	3	0.84	CATGGGAATTCTACAAGCAAT	1	2	0.56	CATGGGAATTCTACAAGTAAT	1	2	0.56	CATGGGAATTCTACAATAAAT	1	3	0.84	CATGGGAATTCTACACGAAAT	1	3	0.84	CATGGGAATTCTACAGGAAAT	1	2	0.56	CATGGGAATTCTACCAGAAAT	1	3	0.84	CATGGGAATTCTCCAAGAAAT	1	2	0.56	CATGGGAATTTTACAAGAAAT	1	3	0.84
Unigene27485_All	712	199.52	-	-	-	-	-	CATGTGCCAAAAATTATGATA	1	691	193.63	CATGTGCCAAAAATTAAGATA	1	4	1.12	CATGTGCCAAAAATTACGATA	1	3	0.84	CATGTGCCAAAAATTGTGATA	1	5	1.4	CATGTGCCAAAAATTTTGATA	1	2	0.56	CATGTGCCAAAACTTATGATA	1	2	0.56	CATGTGCCAAACATTATGATA	1	3	0.84	CATGTGCCACAAATTATGATA	1	2	0.56
Unigene46818_All	710	198.95	-	-	-	-	gi|213408016|ref|XP_002174779.1|/3e-31/glycine cleavage system H protein [Schizosaccharomyces japonicus yFS275]	CATGTTTGTTTTTCAGGGTTT	1	690	193.35	CATGCTTGTTTTTCAGGGTTT	1	2	0.56	CATGTTTGTTTTTCAGCGTTT	1	3	0.84	CATGTTTGTTTTTCAGGGATT	1	2	0.56	CATGTTTGTTTTTCAGGGCTT	1	2	0.56	CATGTTTGTTTTTCAGGGTTA	1	2	0.56	CATGTTTGTTTTTCATGGTTT	1	5	1.4	CATGTTTGTTTTTCCGGGTTT	1	4	1.12
Unigene42470_All	692	193.91	-	GO:0043234//protein complex;GO:0005634//nucleus;GO:0005829//cytosol	GO:0016887//ATPase activity;GO:0005524//ATP binding	GO:0006511//ubiquitin-dependent protein catabolic process	gi|242064454|ref|XP_002453516.1|/2e-31/hypothetical protein SORBIDRAFT_04g007170 [Sorghum bicolor]	CATGCAGAAGGACTCCGAGAA	1	672	188.31	CATGCAGAAGGACTCAGAGAA	1	2	0.56	CATGCAGAAGGACTCCCAGAA	1	2	0.56	CATGCAGAAGGACTCCGCGAA	1	6	1.68	CATGCAGAAGGACTCCTAGAA	1	3	0.84	CATGCAGAAGGACTCTGAGAA	1	2	0.56	CATGCAGACGGACTCCGAGAA	1	2	0.56	CATGCAGCAGGACTCCGAGAA	1	3	0.84
Unigene32784_All	689	193.07	-	-	-	-	-	CATGTAATTATTTTATCTATT	1	661	185.22	CATGTATTTGGAGATCAAAGA	3	2	0.56	CATGTTTGTGAGTATCTGCCC	2	2	0.56	CATGTAATTATTTTATGTATT	1	2	0.56	CATGTAATTATTTTCTCTATT	1	4	1.12	CATGTAATTATTTTTTCTATT	1	2	0.56	CATGTAATTGTTTTATCTATT	1	2	0.56	CATGTATTTATTTTATCTATT	1	11	3.08	CATGTTTGTGAGTATCTGCCT	2	3	0.84
Unigene21693_All	681	190.83	-	-	-	-	-	CATGTATCTAACCAAAGAGAT	1	657	184.1	CATGTATATAACCAAAGAGAT	1	2	0.56	CATGTATCTAACCAAAGAGAC	1	2	0.56	CATGTATCTAACCAAAGAGCT	1	2	0.56	CATGTATCTAACCAAAGAGTT	1	2	0.56	CATGTATCTAACCAACGAGAT	1	8	2.24	CATGTATCTAACCAATGAGAT	1	2	0.56	CATGTATCTAACCACAGAGAT	1	4	1.12	CATGTCTCTAACCAAAGAGAT	1	2	0.56
Unigene20561_All	680	190.55	-	-	-	-	gi|213406051|ref|XP_002173797.1|/2e-12/cullin-1 [Schizosaccharomyces japonicus yFS275]	CATGGCGGACAGCTCCGAGCA	1	10	2.8	CATGGCGGACAGCTCTGAGCA	1	238	66.69	CATGGCGGACAGTTCCGAGCA	1	432	121.05
Unigene42457_All	679	190.27	-	-	-	-	-	CATGACTCGCTACAGGAGCAG	1	655	183.54	CATGTTTTGTCGAACAACTTT	2	3	0.84	CATGAATCGCTACAGGAGCAG	1	2	0.56	CATGACTCGCTACAGAAGCAG	1	2	0.56	CATGACTCGCTACAGCAGCAG	1	3	0.84	CATGACTCGCTACAGGAGCTG	1	3	0.84	CATGACTCGCTACAGGCGCAG	1	6	1.68	CATGACTCGCTACCGGAGCAG	1	3	0.84	CATGACTCGTTACAGGAGCAG	1	2	0.56
Unigene38611_All	677	189.71	-	-	-	-	-	CATGCGAAAGATTATTAGGAA	3	18	5.04	CATGTTAACTGCAGTTGATTT	1	647	181.3	CATGTTAACTGCAGTCGATTT	1	3	0.84	CATGTTAACTGCAGTGGATTT	1	2	0.56	CATGTTAACTGCAGTTCATTT	1	5	1.4	CATGTTAACTGCAGTTGCTTT	1	2	0.56
Unigene26214_All	675	189.15	-	-	-	-	-	CATGTAAAAATAAAACTAGTA	1	660	184.94	CATGTAAAAACAAAACTAGTA	1	2	0.56	CATGTAAAAATAAAAATAGTA	1	2	0.56	CATGTAAAAATAAAACCAGTA	1	3	0.84	CATGTAAAAATAAAACTAGGA	1	2	0.56	CATGTAAAAATAACACTAGTA	1	3	0.84	CATGTAAAAATAGAACTAGTA	1	3	0.84
gi|254021521|gb|GH994761.1|GH994761	669	187.47	ECB-V-07_M13R_F10_18Apr07.ab1 libraries of whole guts from fifth-instar European corn borer larvae Ostrinia nubilalis cDNA, mRNA sequence	GO:0030532//small nuclear ribonucleoprotein complex;GO:0005829//cytosol;GO:0005681//spliceosomal complex;GO:0005654//nucleoplasm	GO:0003730//mRNA 3'-UTR binding;GO:0000900//translation repressor activity, nucleic acid binding;GO:0005515//protein binding;GO:0031202	GO:0017148//negative regulation of translation;GO:0000387//spliceosomal snRNP biogenesis;GO:0000289//nuclear-transcribed mRNA poly(A) tail shortening;GO:0000245//spliceosome assembly;GO:0007052//mitotic spindle organization;GO:0043488//regulation of mRNA stability;GO:0051236//establishment of RNA localization	gi|114050793|ref|NP_001040405.1|/4.73455e-34/small nuclear ribonucleoprotein G [Bombyx mori]	CATGCTGGAGTCACTAGATAG	1	657	184.1	CATGCTGGAGTCACTACATAG	1	2	0.56	CATGCTGGAGTCACTATATAG	1	2	0.56	CATGCTGGAGTCACTTGATAG	1	4	1.12	CATGGTGGAGTCACTAGATAG	1	4	1.12
Unigene40615_All	667	186.91	-	-	-	-	-	CATGTTAAACTTATAATTAAT	1	655	183.54	CATGTAAAACTTATAATTAAT	1	2	0.56	CATGTTAAACTTATAACTAAT	1	2	0.56	CATGTTAAACTTATACTTAAT	1	4	1.12	CATGTTAAACTTGTAATTAAT	1	2	0.56	CATGTTAACCTTATAATTAAT	1	2	0.56
gi|254008376|gb|GH998231.1|GH998231	666	186.63	ECB-14_M13R_C10_31Mar06 libraries of whole guts from fifth-instar European corn borer larvae Ostrinia nubilalis cDNA, mRNA sequence	GO:0005694//chromosome;GO:0005634//nucleus	GO:0003677//DNA binding	GO:0006334//nucleosome assembly	gi|114053181|ref|NP_001040529.1|/6.75699e-52/H2A histone family member V [Bombyx mori]	CATGGACGCGTTGGAGCAACG	1	642	179.9	CATGGACACGTTGGAGCAACG	1	2	0.56	CATGGACGCGCTGGAGCAACG	1	2	0.56	CATGGACGCGTTGGAACAACG	1	2	0.56	CATGGACGCGTTGGAGCCACG	1	5	1.4	CATGGACGCGTTGGAGTAACG	1	2	0.56	CATGGACGCGTTGGCGCAACG	1	6	1.68	CATGGATGCGTTGGAGCAACG	1	2	0.56	CATGGCCGCGTTGGAGCAACG	1	3	0.84
Unigene37047_All	656	183.82	-	-	-	-	-	CATGGTATTTGAATGTTTTTC	1	629	176.26	CATGGCATTTGAATGTTTTTC	1	6	1.68	CATGGTATTTGAAAGTTTTTC	1	2	0.56	CATGGTATTTGAATATTTTTC	1	2	0.56	CATGGTATTTGAATGATTTTC	1	3	0.84	CATGGTATTTGAATGCTTTTC	1	4	1.12	CATGGTATTTGAATGTCTTTC	1	2	0.56	CATGGTATTTGAATGTTTTTT	1	3	0.84	CATGGTATTTGACTGTTTTTC	1	2	0.56	CATGGTCTTTGAATGTTTTTC	1	3	0.84
Unigene46323_All	656	183.82	-	-	-	-	-	CATGACTTAGATGATTCTAAC	1	639	179.06	CATGACTTAGATGAATCTAAC	1	2	0.56	CATGACTTAGATGATCCTAAC	1	3	0.84	CATGACTTAGATGATGCTAAC	1	2	0.56	CATGACTTAGATGATTATAAC	1	2	0.56	CATGACTTAGATGATTCTCAC	1	2	0.56	CATGACTTAGATGATTGTAAC	1	2	0.56	CATGACTTAGTTGATTCTAAC	1	4	1.12
gi|254019278|gb|GH988510.1|GH988510	653	182.98	J-ECB-32_M13R_C04.ab1 libraries of whole guts from fifth-instar European corn borer larvae Ostrinia nubilalis cDNA, mRNA sequence	GO:0005840//ribosome	GO:0003735//structural constituent of ribosome	GO:0006414//translational elongation	gi|18253045|gb|AAL62467.1|/3.47347e-27/60S acidic ribosomal protein P2 [Spodoptera frugiperda]	CATGTCCTCATCTTCTGATTC	1	642	179.9	CATGTCCTCATCTTCAGATTC	1	3	0.84	CATGTCCTCATCTTCTCATTC	1	5	1.4	CATGTCCTCATCTTCTGCTTC	1	3	0.84
Unigene35086_All	649	181.86	-	-	-	-	-	CATGTATGCGTATCAAGTGAT	1	630	176.54	CATGTATGCGCATCAAGTGAT	1	3	0.84	CATGTATGCGTATCAAGCGAT	1	6	1.68	CATGTATGCGTATCACGTGAT	1	4	1.12	CATGTATGCGTATCATGTGAT	1	4	1.12	CATGTATGCGTGTCAAGTGAT	1	2	0.56
gi|254019431|gb|GH996510.1|GH996510	647	181.3	ECB-V-29_M13R_C04_25Apr07.ab1 libraries of whole guts from fifth-instar European corn borer larvae Ostrinia nubilalis cDNA, mRNA sequence	-	GO:0016740//transferase activity	-	gi|112983444|ref|NP_001036974.1|/9.27244e-44/glutathione S-transferase delta [Bombyx mori]	CATGATTTGTACATTCCATAA	3	75	21.02	CATGATTTGTACATTCCAAAA	3	98	27.46	CATGATTTGTACATTCCATAC	3	7	1.96	CATGATTTGTACATTCCATAT	3	467	130.86
gi|260681620|gb|FS438956.1|FS438956	647	181.3	FS438956 Ostrinia nubilalis pupal whole body cDNA library Ostrinia nubilalis cDNA clone PWB075 3', mRNA sequence	-	-	-	-	CATGAGGAATGCTAATTCTCA	1	630	176.54	CATGTAAAATCCGTATTGACA	2	8	2.24	CATGAGGAATGCTAATGCTCA	1	2	0.56	CATGAGGAATGCTACTTCTCA	1	5	1.4	CATGCGGAATGCTAATTCTCA	1	2	0.56
Unigene19023_All	635	177.94	-	-	-	-	-	CATGAACATTCCTGAATAGTA	1	606	169.81	CATGAACAATCCTGAATAGTA	1	2	0.56	CATGAACAGTCCTGAATAGTA	1	2	0.56	CATGAACATTCCTGAACAGTA	1	3	0.84	CATGAACATTCCTGAATAGAA	1	2	0.56	CATGAACATTCCTGAATAGGA	1	2	0.56	CATGAACATTCCTGAATCGTA	1	5	1.4	CATGAACATTCCTGACTAGTA	1	5	1.4	CATGAACATTCCTGAGTAGTA	1	3	0.84	CATGAACATTCCTGCATAGTA	1	3	0.84	CATGTACATTCCTGAATAGTA	1
Unigene26339_All	631	176.82	-	-	-	-	-	CATGATAGTTTTTGTGTTGTT	1	615	172.33	CATGAAAGTTTTTGTGTTGTT	1	2	0.56	CATGATAGATTTTGTGTTGTT	1	2	0.56	CATGATAGTTTTTGTATTGTT	1	2	0.56	CATGATAGTTTTTGTGATGTT	1	5	1.4	CATGATAGTTTTTGTGCTGTT	1	3	0.84	CATGATCGTTTTTGTGTTGTT	1	2	0.56
Unigene42855_All	626	175.42	-	-	-	-	-	CATGACTTTGTGATCTTTGTA	1	607	170.09	CATGACTTTGAGATCTTTGTA	1	2	0.56	CATGACTTTGTGATCATTGTA	1	4	1.12	CATGACTTTGTGATCGTTGTA	1	3	0.84	CATGACTTTGTGATCTATGTA	1	2	0.56	CATGACTTTGTGATCTCTGTA	1	2	0.56	CATGACTTTGTGATCTGTGTA	1	2	0.56	CATGACTTTGTGCTCTTTGTA	1	2	0.56	CATGACTTTGTGTTCTTTGTA	1	2	0.56
Unigene26291_All	623	174.58	-	-	-	-	-	CATGCGAGACAAGAAGTACAT	1	565	158.32	CATGCGAGACAAGAAATACAT	1	2	0.56	CATGCGAGACAAGAAGAACAT	1	2	0.56	CATGCGAGACAAGAAGCACAT	1	10	2.8	CATGCGAGACAAGAATTACAT	1	2	0.56	CATGCGAGACAAGACGTACAT	1	2	0.56	CATGCGTGACAAGAAGTACAT	1	40	11.21
Unigene44709_All	623	174.58	-	-	-	-	gi|50307161|ref|XP_453559.1|/7e-10/unnamed protein product [Kluyveromyces lactis]	CATGTGATATTTCTTTTTAAT	1	591	165.61	CATGCGATATTTCTTTTTAAT	1	2	0.56	CATGTGACATTTCTTTTTAAT	1	2	0.56	CATGTGATATTTCTTATTAAT	1	3	0.84	CATGTGATATTTCTTCTTAAT	1	2	0.56	CATGTGATATTTCTTGTTAAT	1	2	0.56	CATGTGATATTTCTTTGTAAT	1	2	0.56	CATGTGATATTTCTTTTTAAA	1	2	0.56	CATGTGATATTTCTTTTTACT	1	2	0.56	CATGTGATATTTCTTTTTATT	1	2	0.56	CATGTGATATTTCTTTTTCAT	1
gi|254021683|gb|GH989642.1|GH989642	623	174.58	J-ECB-56_M13R_G04.ab1 libraries of whole guts from fifth-instar European corn borer larvae Ostrinia nubilalis cDNA, mRNA sequence	-	-	-	-	CATGGTCATTTTAATAAAATT	3	4	1.12	CATGTAACATAAGACAAATAA	1	612	171.49	CATGTAACATAAGACAACTAA	1	2	0.56	CATGTAACATAAGACAGATAA	1	2	0.56	CATGTAACATAAGACCAATAA	1	3	0.84
gi|254014524|gb|GH992559.1|GH992559	620	173.74	BM3_M13R_G05_03Feb05_035 libraries of whole guts from fifth-instar European corn borer larvae Ostrinia nubilalis cDNA, mRNA sequence	-	-	-	gi|52000789|sp|Q6EV23.1|RS23_PAPDA/4.51246e-78/RecName: Full=40S ribosomal protein S23	CATGTGGGCTTTTTTGTAATC	1	611	171.21	CATGTGGGCATTTTTGTAATC	1	2	0.56	CATGTGGGCTCTTTTGTAATC	1	2	0.56	CATGTGGGCTTTTTCGTAATC	1	2	0.56	CATGTGGGCTTTTTTGCAATC	1	3	0.84
Unigene36984_All	616	172.61	-	-	-	-	-	CATGACGTCTGGTTGAAAGAA	1	598	167.57	CATGACATCTGGTTGAAAGAA	1	2	0.56	CATGACGACTGGTTGAAAGAA	1	2	0.56	CATGACGTCCGGTTGAAAGAA	1	2	0.56	CATGACGTCTGGTTGAACGAA	1	4	1.12	CATGACGTCTGGTTGACAGAA	1	5	1.4	CATGACGTCTGGTTGCAAGAA	1	3	0.84
Unigene41706_All	615	172.33	-	-	-	-	-	CATGGCCAAGTCGAAGAGTTC	2	11	3.08	CATGGCTGCGCCGACGACACA	1	519	145.43	CATGGCTGCCCCGACGACACA	1	2	0.56	CATGGCTGCGCCAACGACACA	1	42	11.77	CATGGCTGCGCCGACGACACC	1	3	0.84	CATGGCTGCGCCGACGACCCA	1	10	2.8	CATGGCTGCGCCGACGCCACA	1	4	1.12	CATGGCTGCGCCGACGGCACA	1	4	1.12	CATGGCTGCGCCGACGTCACA	1	4	1.12	CATGGCTGCGCCGACTACACA	1	2	0.56	CATGGCTGCGCCGCCGACACA	1
Unigene19929_All	613	171.77	-	-	-	-	-	CATGAATATTTAAATGCAATA	1	598	167.57	CATGATACATTTATTTACCAC	2	6	1.68	CATGAATATTTAAATGCCATA	1	2	0.56	CATGAATATTTAAATGTAATA	1	3	0.84	CATGAATCTTTAAATGCAATA	1	2	0.56	CATGGATATTTAAATGCAATA	1	2	0.56
Unigene29923_All	613	171.77	-	-	GO:0005515//protein binding	GO:0044267//cellular protein metabolic process	gi|168065546|ref|XP_001784711.1|/2e-07/predicted protein [Physcomitrella patens subsp. patens]	CATGGCCAAGCGAGCAGGAGG	1	596	167.01	CATGGCCAAGCGAGCAGGAAG	1	2	0.56	CATGGCCAAGCGAGCAGGAGT	1	2	0.56	CATGGCCAAGCGAGCAGGCGG	1	5	1.4	CATGGCCAAGCGAGCCGGAGG	1	8	2.24
gi|260681531|gb|FS438412.1|FS438412	613	171.77	FS438412 Ostrinia nubilalis wandering larval hemocyte cDNA library Ostrinia nubilalis cDNA clone WHM046 3', mRNA sequence	GO:0005840//ribosome	GO:0003735//structural constituent of ribosome	GO:0006412//translation	gi|268306376|gb|ACY95309.1|/3.73109e-39/ribosomal protein L11 [Manduca sexta]	CATGGCATCTTCCTTTGTCAG	1	549	153.84	CATGGCATCTTCCTTAGTCAG	1	4	1.12	CATGGCATCTTCCTTCGTCAG	1	3	0.84	CATGGCATCTTCCTTTATCAG	1	3	0.84	CATGGCATCTTCCTTTGTCAA	1	48	13.45	CATGGCATCTTCTTTTGTCAG	1	2	0.56	CATGGCATTTTCCTTTGTCAG	1	2	0.56	CATGGCCTCTTCCTTTGTCAG	1	2	0.56
gi|254011764|gb|GH987893.1|GH987893	610	170.93	J-ECB-52_M13R_C05.ab1 libraries of whole guts from fifth-instar European corn borer larvae Ostrinia nubilalis cDNA, mRNA sequence	-	-	-	-	CATGGTTATTTTTTTAGTGCC	1	590	165.33	CATGGGTATTTTTTTAGTGCC	1	2	0.56	CATGGTTATTTTTTTAATGCC	1	2	0.56	CATGGTTATTTTTTTACTGCC	1	2	0.56	CATGGTTATTTTTTTAGAGCC	1	2	0.56	CATGGTTATTTTTTTAGCGCC	1	4	1.12	CATGGTTATTTTTTTAGGGCC	1	2	0.56	CATGGTTCTTTTTTTAGTGCC	1	6	1.68
gi|254005220|gb|GH991796.1|GH991796	608	170.37	J-ECB-27_M13R_E06.ab1 libraries of whole guts from fifth-instar European corn borer larvae Ostrinia nubilalis cDNA, mRNA sequence	-	-	-	-	CATGTGAATTTATGCCACTAT	1	598	167.57	CATGTGAATTTATGCCCCTAT	1	2	0.56	CATGTGAATTTATGCGACTAT	1	2	0.56	CATGTGAATTTATGCTACTAT	1	3	0.84	CATGTGCATTTATGCCACTAT	1	3	0.84
Unigene28875_All	607	170.09	-	-	-	-	-	CATGGTATGTACTTAATTATT	2	6	1.68	CATGTAAGATTTTAATAAAAG	1	579	162.25	CATGTAAGATTTTAATAAACG	1	4	1.12	CATGTAAGATTTTAATAACAG	1	3	0.84	CATGTAAGATTTTAATACAAG	1	3	0.84	CATGTAAGATTTTAATATAAG	1	2	0.56	CATGTAAGATTTTAATCAAAG	1	6	1.68	CATGTAAGATTTTAATGAAAG	1	2	0.56	CATGTAAGCTTTTAATAAAAG	1	2	0.56
gi|254011847|gb|GH994291.1|GH994291	604	169.25	ECB-V-01_M13R_H03_12Apr07.ab1 libraries of whole guts from fifth-instar European corn borer larvae Ostrinia nubilalis cDNA, mRNA sequence	-	-	-	-	CATGCTGTTTTCACCCAAATC	1	588	164.77	CATGCTGATTTCACCCAAATC	1	3	0.84	CATGCTGTTTTCACCCACATC	1	2	0.56	CATGCTGTTTTCACCCCAATC	1	4	1.12	CATGCTGTTTTCACCCGAATC	1	3	0.84	CATGCTGTTTTCACCTAAATC	1	2	0.56	CATGGTGTTTTCACCCAAATC	1	2	0.56
gi|254023169|gb|GH990391.1|GH990391	594	166.45	J-ECB-58_M13R_C05.ab1 libraries of whole guts from fifth-instar European corn borer larvae Ostrinia nubilalis cDNA, mRNA sequence	-	-	-	-	CATGGATGTTTTATTTGCGTT	1	584	163.65	CATGGATGCTTTATTTGCGTT	1	2	0.56	CATGGATGTTTTATTAGCGTT	1	3	0.84	CATGGATGTTTTATTTACGTT	1	2	0.56	CATGGCTGTTTTATTTGCGTT	1	3	0.84
Unigene23442_All	593	166.17	-	-	-	-	-	CATGGCTAGCTCAATCATTTT	1	577	161.69	CATGGCTAGCTCAATCCTTTT	1	12	3.36	CATGGCTAGCTTAATCATTTT	1	2	0.56	CATGGCTATCTCAATCATTTT	1	2	0.56
gi|254017183|gb|GH988329.1|GH988329	593	166.17	J-ECB-31_M13R_G04.ab1 libraries of whole guts from fifth-instar European corn borer larvae Ostrinia nubilalis cDNA, mRNA sequence	-	-	-	gi|268306480|gb|ACY95361.1|/1.0685e-60/ribosomal protein L13 [Manduca sexta]	CATGTGATACACAAGTGTCAT	3	5	1.4	CATGTGGGAATGATCATACAA	2	571	160	CATGTGATACACAAGTGTAAT	3	3	0.84	CATGTGATACACAAGTGTCAA	3	3	0.84	CATGTGGGAATGATCAGACAA	2	2	0.56	CATGTGGGAATGATCATAAAA	2	5	1.4	CATGTGGGAATGATCATATAA	2	2	0.56	CATGTGGGATTGATCATACAA	2	2	0.56
Unigene17214_All	592	165.89	-	-	-	-	-	CATGAAAAGATGCTTATGCAC	2	4	1.12	CATGAGTCTGACTGTATCTTT	1	471	131.98	CATGAGTCTGACTGCATCTTT	1	2	0.56	CATGAGTCTGACTGTACCTTT	1	2	0.56	CATGAGTCTGACTGTCTCTTT	1	2	0.56	CATGAGTCTGATTGTATCTTT	1	3	0.84	CATGAGTCTGCCTGTATCTTT	1	3	0.84	CATGATTCTGACTGTATCTTT	1	105	29.42
Unigene46062_All	592	165.89	-	GO:0005829//cytosol;GO:0005635//nuclear envelope;GO:0016020//membrane	GO:0008026//ATP-dependent helicase activity;GO:0005524//ATP binding	GO:0046907//intracellular transport;GO:0051028//mRNA transport	gi|19112808|ref|NP_596016.1|/2e-54/ATP-dependent RNA helicase Dbp5 [Schizosaccharomyces pombe 972h-]	CATGGAGATTTGCAATGATAT	1	574	160.85	CATGGAGATTTGCAATCATAT	1	2	0.56	CATGGAGATTTGCAATGCTAT	1	2	0.56	CATGGAGATTTGCAATTATAT	1	2	0.56	CATGGAGATTTGCTATGATAT	1	2	0.56	CATGGAGATTTGTAATGATAT	1	3	0.84	CATGGAGCTTTGCAATGATAT	1	2	0.56	CATGGCGATTTGCAATGATAT	1	5	1.4
Unigene27792_All	585	163.93	-	-	-	-	-	CATGGTCTCGCTAGACATACC	1	571	160	CATGGACTCGCTAGACATACC	1	2	0.56	CATGGCCTCGCTAGACATACC	1	4	1.12	CATGGTCTCGCTAGACGTACC	1	4	1.12	CATGGTCTCGCTAGAGATACC	1	4	1.12
gi|254018821|gb|GH992924.1|GH992924	579	162.25	ECB-C-05_M13R_A03_26Apr07.ab1 libraries of whole guts from fifth-instar European corn borer larvae Ostrinia nubilalis cDNA, mRNA sequence	-	-	-	-	CATGTGATTAAAAATGCTAGT	1	558	156.36	CATGTGATTAAAAATACTAGT	1	2	0.56	CATGTGATTAAAAATGATAGT	1	3	0.84	CATGTGATTAAAAATGCTAGA	1	3	0.84	CATGTGATTAAAAATGCTAGC	1	4	1.12	CATGTGATTAAAAATTCTAGT	1	2	0.56	CATGTGATTAAAACTGCTAGT	1	2	0.56	CATGTGATTAAACATGCTAGT	1	2	0.56	CATGTGTTTAAAAATGCTAGT	1	3	0.84
Unigene25859_All	578	161.97	-	-	-	-	-	CATGTCGAAAGGCTTGTGACA	1	560	156.92	CATGTCGAAAGGCTTATGACA	1	14	3.92	CATGTCGAAAGGCTTGCGACA	1	4	1.12
Unigene16541_All	577	161.69	-	-	-	-	-	CATGAAATTATTTGTTGCCTA	2	57	15.97	CATGACATTGTAATATTATTT	1	501	140.39	CATGCAATTAATGTTAGAGTA	3	3	0.84	CATGACATTGCAATATTATTT	1	2	0.56	CATGACATTGTAAAATTATTT	1	2	0.56	CATGACATTGTAATAATATTT	1	2	0.56	CATGACATTGTAATAGTATTT	1	2	0.56	CATGACATTGTAATATCATTT	1	2	0.56	CATGACATTGTAATATGATTT	1	4	1.12	CATGACATTGTAATATTATTG	1	2	0.56
Unigene43207_All	566	158.6	-	-	-	-	gi|58262284|ref|XP_568552.1|/1e-19/telomere maintenance protein [Cryptococcus neoformans var. neoformans JEC21]	CATGGAAAGTCTAGAATTAAG	1	548	153.56	CATGAAAAGTCTAGAATTAAG	1	4	1.12	CATGGAAAGCCTAGAATTAAG	1	2	0.56	CATGGAAAGGCTAGAATTAAG	1	2	0.56	CATGGAAAGTCTAGAAGTAAG	1	2	0.56	CATGGAAAGTCTAGACTTAAG	1	3	0.84	CATGGAAAGTCTAGCATTAAG	1	3	0.84	CATGGACAGTCTAGAATTAAG	1	2	0.56
Unigene3020_All	563	157.76	-	-	-	-	-	CATGATGGAACAAAAATAATT	1	532	149.08	CATGATAGAACAAAAATAATT	1	2	0.56	CATGATGAAACAAAAATAATT	1	13	3.64	CATGATGGAACAAAAATAAAT	1	3	0.84	CATGATGGAACAAAAATATTT	1	4	1.12	CATGATGGAACAAAAATCATT	1	2	0.56	CATGATGGAACAACAATAATT	1	2	0.56	CATGATGGAACACAAATAATT	1	3	0.84	CATGATGGAATAAAAATAATT	1	2	0.56
Unigene40740_All	563	157.76	-	-	-	-	-	CATGCACTAATATACCTGTGA	1	463	129.74	CATGCACTAATATACATGTGA	1	2	0.56	CATGCACTAATATACCAGTGA	1	2	0.56	CATGCACTAATATACTTGTGA	1	2	0.56	CATGCACTAATATATCTGTGA	1	2	0.56	CATGCACTACTATACCTGTGA	1	2	0.56	CATGCATTAATATACCTGTGA	1	90	25.22
Unigene30558_All	561	157.2	-	GO:0005634//nucleus	-	-	gi|164426995|ref|XP_001728354.1|/9e-20/hypothetical protein NCU10654 [Neurospora crassa OR74A]	CATGGGCTTCCAAATGAAGGA	1	318	89.11	CATGGACTTCCAAATGAAGGA	1	2	0.56	CATGGGATTCCAAATGAAGGA	1	2	0.56	CATGGGCTTCCAAATGACGGA	1	2	0.56	CATGGGCTTCCAAATGCAGGA	1	3	0.84	CATGGGTTTCCAAATGAAGGA	1	234	65.57
gi|254023140|gb|GH990411.1|GH990411	561	157.2	J-ECB-36_M13R_A07.ab1 libraries of whole guts from fifth-instar European corn borer larvae Ostrinia nubilalis cDNA, mRNA sequence	GO:0005839//proteasome core complex;GO:0005829//cytosol	GO:0004298//threonine-type endopeptidase activity	GO:0006511//ubiquitin-dependent protein catabolic process	gi|114052504|ref|NP_001040344.1|/1.28983e-82/proteasome 25 kDa subunit [Bombyx mori]	CATGGGTCCGGACTACCGCCT	1	529	148.24	CATGGGCCCGGACTACCGCCT	1	9	2.52	CATGGGTCCAGACTACCGCCT	1	2	0.56	CATGGGTCCGGACCACCGCCT	1	2	0.56	CATGGGTCCGGACTACTGCCT	1	4	1.12	CATGGGTCCGGACTATCGCCT	1	2	0.56	CATGGGTCCGGACTCCCGCCT	1	2	0.56	CATGGGTCCGGCCTACCGCCT	1	5	1.4	CATGGGTCCGGGCTACCGCCT	1	2	0.56	CATGGGTCCGGTCTACCGCCT	1	2	0.56	CATGGGTCCGTACTACCGCCT	1
Unigene44595_All	557	156.08	-	-	-	-	-	CATGAAATAATATTATGTATT	1	549	153.84	CATGAAATAATATTATCTATT	1	2	0.56	CATGAAATACTATTATGTATT	1	2	0.56	CATGAACTAATATTATGTATT	1	2	0.56	CATGCAATAATATTATGTATT	1	2	0.56
Unigene46862_All	556	155.8	-	-	-	-	gi|226459146|gb|EEH56442.1|/8e-13/predicted protein [Micromonas pusilla CCMP1545]	CATGAAGGCGCCCGAGCTCGG	1	520	145.71	CATGCACAAGATCCGGCCGCA	2	9	2.52	CATGAAGGCGCCCGACCTCGG	1	2	0.56	CATGAAGGCGCCCGAGCTAGG	1	2	0.56	CATGAAGGCGCCCGATCTCGG	1	2	0.56	CATGAAGGCGCCCGCGCTCGG	1	11	3.08	CATGAAGGCGCCGGAGCTCGG	1	2	0.56	CATGAAGTCGCCCGAGCTCGG	1	3	0.84	CATGAATGCGCCCGAGCTCGG	1	2	0.56	CATGACGGCGCCCGAGCTCGG	1	3	0.84
gi|254021260|gb|GH989506.1|GH989506	556	155.8	J-ECB-34_M13R_C01.ab1 libraries of whole guts from fifth-instar European corn borer larvae Ostrinia nubilalis cDNA, mRNA sequence	GO:0015935//small ribosomal subunit	GO:0003735//structural constituent of ribosome;GO:0019843//rRNA binding	GO:0006412//translation	gi|268306404|gb|ACY95323.1|/2.10862e-18/ribosomal protein S9 [Manduca sexta]	CATGATGGATGGACTTGGCGA	1	464	130.02	CATGATGGATAGACTTGGCGA	1	2	0.56	CATGATGGATGGACTTAGCGA	1	3	0.84	CATGATGGATGGACTTCGCGA	1	3	0.84	CATGATGGATGGACTTTGCGA	1	3	0.84	CATGATGGATGGATTTGGCGA	1	75	21.02	CATGATGGATGGCCTTGGCGA	1	2	0.56	CATGATGGATGGTCTTGGCGA	1	2	0.56	CATGATGGCTGGACTTGGCGA	1	2	0.56
Unigene6610_All	549	153.84	-	-	-	-	-	CATGTAAAGTGCCCCATAAGG	2	532	149.08	CATGTAAAGCGCCCCATAAGG	2	4	1.12	CATGTAAAGTGCCCCAGAAGG	2	2	0.56	CATGTAAAGTGCCCCATACGG	2	2	0.56	CATGTAAAGTGCCCCATAGGG	2	5	1.4	CATGTAAAGTGCTCCATAAGG	2	2	0.56	CATGTACAGTGCCCCATAAGG	2	2	0.56
Unigene22217_All	540	151.32	-	-	-	-	-	CATGGATAGGACAGTTCAGTA	1	130	36.43	CATGGCAAAAATCGGAACCAG	2	241	67.53	CATGACAAAAATCGGAACCAG	2	8	2.24	CATGCATAGGACAGTTCAGTA	1	116	32.51	CATGGATACGACAGTTCAGTA	1	5	1.4	CATGGATATGACAGTTCAGTA	1	2	0.56	CATGGATGGGACAGTTCAGTA	1	3	0.84	CATGGCAAAAATCGGAAACAG	2	5	1.4	CATGGCAAAAATCGGAACCAA	2	8	2.24	CATGGCAAAAATCGGAATCAG	2	2	0.56	CATGGCAAAAATCGGAGCCAG	2
Unigene30856_All	540	151.32	-	-	-	-	-	CATGTGCATTTATGGTTAAAT	1	529	148.24	CATGTGCATTTATGGCTAAAT	1	4	1.12	CATGTGCATTTATGGTGAAAT	1	2	0.56	CATGTGCATTTATGGTTACAT	1	3	0.84	CATGTGCATTTATGGTTCAAT	1	2	0.56
Unigene39124_All	538	150.76	-	-	-	-	gi|262100667|gb|EEY58719.1|/8e-11/eukaryotic translation initiation factor 2-alpha kinase, putative [Phytophthora infestans T30-4]	CATGGAGCGAGTGAAGACAAT	1	473	132.54	CATGGAGCGAGCGAAGACAAT	1	4	1.12	CATGGAGCGAGTGAAGACCAT	1	3	0.84	CATGGAGCGAGTGAAGCCAAT	1	2	0.56	CATGGAGCGAGTGAAGTCAAT	1	2	0.56	CATGGAGCGAGTGAATACAAT	1	3	0.84	CATGGAGCGAGTGACGACAAT	1	2	0.56	CATGGAGCGAGTGATGACAAT	1	2	0.56	CATGGAGCGAGTGCAGACAAT	1	2	0.56	CATGGAGCGGGTGAAGACAAT	1	2	0.56	CATGGAGCGTGTGAAGACAAT	1
gi|254010058|gb|GH998415.1|GH998415	537	150.48	ECB-16_M13R_D03_31Mar06 libraries of whole guts from fifth-instar European corn borer larvae Ostrinia nubilalis cDNA, mRNA sequence	-	-	-	-	CATGGATTAACATAAAATAAT	1	505	141.51	CATGTTTTAACAATTCTTTTC	2	14	3.92	CATGGATTAACATAAAATAAA	1	12	3.36	CATGGATTAACATAAACTAAT	1	2	0.56	CATGGATTAACATAATATAAT	1	2	0.56	CATGGTTTAACATAAAATAAT	1	2	0.56
Unigene44273_All	534	149.64	-	-	-	-	-	CATGTATAATAAATAAATTTG	1	524	146.83	CATGTATAATAAATAACTTTG	1	2	0.56	CATGTATAATAAATACATTTG	1	4	1.12	CATGTATAATAAATAGATTTG	1	2	0.56	CATGTATAATTAATAAATTTG	1	2	0.56
Unigene10334_All	529	148.24	-	-	-	-	gi|6015432|dbj|BAA85161.1|/2e-32/OSEYA1 [Oryza sativa]	CATGGCAAAAATCTGAACCAG	3	485	135.91	CATGACAAAAATCTGAACCAG	3	4	1.12	CATGGCAAAAATCTCAACCAG	3	5	1.4	CATGGCAAAAATCTGAAACAG	3	23	6.45	CATGGCAAAAATCTGAACAAG	3	2	0.56	CATGGCAAATATCTGAACCAG	3	2	0.56	CATGGCAACAATCTGAACCAG	3	2	0.56	CATGGCCAAAATCTGAACCAG	3	2	0.56	CATGGCTAAAATCTGAACCAG	3	2	0.56	CATGTCAAAAATCTGAACCAG	3	2	0.56
Unigene22743_All	529	148.24	-	-	-	-	gi|150863766|ref|XP_001382351.2|/4e-11/hypothetical protein PICST_29570 [Pichia stipitis CBS 6054]	CATGATGGGTGGTATGGGCTA	1	505	141.51	CATGGAGTCGCGCGGCTACGG	3	4	1.12	CATGGGCAACAAGGGGCCTAA	4	4	1.12	CATGATAGGTGGTATGGGCTA	1	2	0.56	CATGATGGATGGTATGGGCTA	1	2	0.56	CATGATGGGCGGTATGGGCTA	1	5	1.4	CATGATGGGTGGCATGGGCTA	1	3	0.84	CATGATGGGTGGTATAGGCTA	1	2	0.56	CATGATGGGTGGTCTGGGCTA	1	2	0.56
Unigene30844_All	528	147.96	-	-	-	-	-	CATGCCGATGAATGGATTGAT	1	515	144.31	CATGCCGATGAATGGAATGAT	1	2	0.56	CATGCCGATGAATGGACTGAT	1	4	1.12	CATGCCGATGAATGGCTTGAT	1	7	1.96
Unigene36585_All	526	147.39	-	-	-	-	-	CATGAACACAAAATACTATTT	1	249	69.77	CATGAACACTAAATACTATTT	1	274	76.78	CATGAACCCAAAATACTATTT	1	3	0.84
Unigene44255_All	514	144.03	-	-	-	-	-	CATGGAGGTCTTCTGACTATT	1	495	138.71	CATGAAGGTCTTCTGACTATT	1	2	0.56	CATGGAGGACTTCTGACTATT	1	2	0.56	CATGGAGGCCTTCTGACTATT	1	5	1.4	CATGGAGGTCTTCGGACTATT	1	2	0.56	CATGGAGGTCTTCTGACTCTT	1	2	0.56	CATGGAGGTCTTCTGCCTATT	1	2	0.56	CATGGCGGTCTTCTGACTATT	1	4	1.12
Unigene46153_All	508	142.35	-	-	-	-	gi|168004998|ref|XP_001755198.1|/1e-63/predicted protein [Physcomitrella patens subsp. patens]	CATGTGCTAAATTGTGTTCAG	1	489	137.03	CATGTGCCAAATTGTGTTCAG	1	4	1.12	CATGTGCTAAATCGTGTTCAG	1	2	0.56	CATGTGCTAAATTGCGTTCAG	1	2	0.56	CATGTGCTAAATTGTCTTCAG	1	2	0.56	CATGTGCTAAATTGTGATCAG	1	4	1.12	CATGTGCTAACTTGTGTTCAG	1	2	0.56	CATGTGTTAAATTGTGTTCAG	1	3	0.84
gi|254018511|gb|GH992851.1|GH992851	508	142.35	ECB-C-04_M13R_A10_26Apr07.ab1 libraries of whole guts from fifth-instar European corn borer larvae Ostrinia nubilalis cDNA, mRNA sequence	-	-	-	-	CATGGGTTACAAACCTTTTTT	1	360	100.88	CATGTGACGTTTACGGGTAAG	2	2	0.56	CATGGATTACAAACCTTTTTT	1	2	0.56	CATGGGATACAAACCTTTTTT	1	2	0.56	CATGGGTTACAAACCTATTTT	1	2	0.56	CATGGGTTACAAACCTTCTTT	1	4	1.12	CATGGGTTACAAACCTTTTCT	1	3	0.84	CATGGGTTACAAACTTTTTTT	1	2	0.56	CATGGGTTCCAAACCTTTTTT	1	2	0.56	CATGTGACGTTTACGAGTAAG	2	124	34.75	CATGTGACGTTTACGGGTGAG	2
Unigene9243_All	507	142.07	-	-	-	-	-	CATGATCAAAGGCTTTCAGGA	1	497	139.27	CATGATCAAAGGCTTCCAGGA	1	2	0.56	CATGATCAAAGGCTTTCCGGA	1	2	0.56	CATGATCAAAGGCTTTGAGGA	1	2	0.56	CATGATCAATGGCTTTCAGGA	1	2	0.56	CATGATCCAAGGCTTTCAGGA	1	2	0.56
Unigene30189_All	502	140.67	-	-	-	-	-	CATGTGCCAATAAATGGACAG	1	492	137.87	CATGTGCCAATAAATAGACAG	1	2	0.56	CATGTGCCAATAAATCGACAG	1	2	0.56	CATGTGCCAATAAATGTACAG	1	2	0.56	CATGTGCCACTAAATGGACAG	1	2	0.56	CATGTGCCCATAAATGGACAG	1	2	0.56
Unigene45051_All	499	139.83	-	-	-	-	gi|1170507|sp|P41380.1|IF4A3_NICPL/2e-60/RecName: Full=Eukaryotic initiation factor 4A-3; Short=eIF-4A-3; AltName: Full=ATP-dependent RNA helicase eIF4A-3	CATGAATGTGGCAGATTTAAT	1	481	134.78	CATGAATGTAGCAGATTTAAT	1	2	0.56	CATGAATGTGGCAGACTTAAT	1	2	0.56	CATGAATGTGGCAGATTTCAT	1	3	0.84	CATGAATGTGGCAGATTTTAT	1	3	0.84	CATGAATGTGGCAGCTTTAAT	1	3	0.84	CATGAATGTGGCAGGTTTAAT	1	5	1.4
gi|254020805|gb|GH989349.1|GH989349	495	138.71	J-ECB-22_M13R_C11.ab1 libraries of whole guts from fifth-instar European corn borer larvae Ostrinia nubilalis cDNA, mRNA sequence	GO:0005737//cytoplasm	GO:0046983//protein dimerization activity;GO:0004046//aminoacylase activity;GO:0008237//metallopeptidase activity	GO:0006520//cellular amino acid metabolic process;GO:0006508//proteolysis	gi|48096676|ref|XP_392498.1|/8.62294e-38/PREDICTED: similar to CG6465-PA [Apis mellifera]	CATGAACAACACACCGGTGCT	2	2	0.56	CATGAGCACGAGCTCTGGCAC	1	482	135.07	CATGAGCACGAGCTCCGGCAC	1	2	0.56	CATGAGCACGAGCTCGGGCAC	1	2	0.56	CATGAGCACGAGCTCTGGCCC	1	3	0.84	CATGAGCACGATCTCTGGCAC	1	2	0.56	CATGAGCACGCGCTCTGGCAC	1	2	0.56
Unigene6517_All	492	137.87	-	-	-	-	-	CATGCCTATCTTAACATTGGA	1	74	20.74	CATGGCGAGGGTTTTTATGTT	3	379	106.2	CATGACGAGGGTTTTTATGTT	3	2	0.56	CATGGCAAGGGTTTTTATGTT	3	2	0.56	CATGGCGAGAGTTTTTATGTT	3	8	2.24	CATGGCGAGGGCTTTTATGTT	3	7	1.96	CATGGCGAGGGGTTTTATGTT	3	2	0.56	CATGGCGAGGGTTATTATGTT	3	2	0.56	CATGGCGAGGGTTTTCATGTT	3	2	0.56	CATGGCGAGGGTTTTTCTGTT	3	7	1.96	CATGGCGAGGGTTTTTGTGTT	3
Unigene32139_All	491	137.59	-	-	-	-	-	CATGAGAGTCAAAAGGGCTCA	1	465	130.3	CATGATCGAAGCTGTTTTGAC	2	4	1.12	CATGAGAGTCAAAAGAGCTCA	1	3	0.84	CATGAGAGTCAAAAGGACTCA	1	2	0.56	CATGAGAGTCAAAAGGTCTCA	1	2	0.56	CATGAGAGTCAAAAGTGCTCA	1	2	0.56	CATGAGAGTCAAAATGGCTCA	1	2	0.56	CATGAGAGTCAAACGGGCTCA	1	5	1.4	CATGAGAGTCAACAGGGCTCA	1	4	1.12	CATGCGAGTCAAAAGGGCTCA	1	2	0.56
Unigene41379_All	489	137.03	-	-	-	-	-	CATGACTACGTGTCCAATAGA	1	478	133.94	CATGCTTAGGGTGACGAAAAT	2	5	1.4	CATGACTACGTGTCCACTAGA	1	3	0.84	CATGACTACGTGTCCAGTAGA	1	3	0.84
gi|254009092|gb|GH999248.1|GH999248	488	136.75	ECB-26_M13R_A11_31Mar06 libraries of whole guts from fifth-instar European corn borer larvae Ostrinia nubilalis cDNA, mRNA sequence	-	-	-	gi|195434262|ref|XP_002065122.1|/2.46294e-48/GK14843 [Drosophila willistoni]	CATGCTGTGCAAATGCGTGTG	2	3	0.84	CATGTGGGAGAAGGAATATGG	1	469	131.42	CATGTGGGAGAAGGAAGATGG	1	2	0.56	CATGTGGGAGAAGGAATCTGG	1	2	0.56	CATGTGGGAGAAGGACTATGG	1	2	0.56	CATGTGGGAGAAGGAGTATGG	1	2	0.56	CATGTGGGAGAAGGATTATGG	1	3	0.84	CATGTGGGAGAAGGCATATGG	1	3	0.84	CATGTGGGAGCAGGAATATGG	1	2	0.56
Unigene37570_All	486	136.19	-	-	-	-	-	CATGAACCCTCATTTTGTTTC	1	473	132.54	CATGAACCCTCATTTAGTTTC	1	2	0.56	CATGAACCCTCATTTTGCTTC	1	2	0.56	CATGAACCCTCCTTTTGTTTC	1	5	1.4	CATGACCCCTCATTTTGTTTC	1	2	0.56	CATGGACCCTCATTTTGTTTC	1	2	0.56
Unigene4971_All	486	136.19	-	-	-	-	-	CATGTTACCATTAGTAATAAA	1	477	133.66	CATGATACCATTAGTAATAAA	1	2	0.56	CATGTTACCATTAGTACTAAA	1	3	0.84	CATGTTACCATTAGTCATAAA	1	2	0.56	CATGTTATCATTAGTAATAAA	1	2	0.56
Unigene18016_All	484	135.63	-	-	-	-	-	CATGTTATTTTGCAACAATAG	1	479	134.22	CATGTTATTTTGCAATAATAG	1	5	1.4
Unigene43394_All	480	134.5	-	-	-	-	gi|256727429|gb|EEU40789.1|/6e-44/predicted protein [Nectria haematococca mpVI 77-13-4]	CATGCTCGTGTACGACATCAC	3	3	0.84	CATGGAAACGTCGGCGAAGGC	1	438	122.74	CATGGAGGAAAAACGTGTGGT	2	9	2.52	CATGGAAACATCGGCGAAGGC	1	2	0.56	CATGGAAACGCCGGCGAAGGC	1	4	1.12	CATGGAAACGGCGGCGAAGGC	1	2	0.56	CATGGAAACGTCGGCGAAAGC	1	2	0.56	CATGGAAACGTCGGCGACGGC	1	3	0.84	CATGGAAACGTCGGCGCAGGC	1	15	4.2	CATGGAAACGTCGGCTAAGGC	1	2	0.56
Unigene19653_All	476	133.38	-	-	-	GO:0006520//cellular amino acid metabolic process	gi|169864952|ref|XP_001839081.1|/1e-111/hypothetical protein CC1G_10646 [Coprinopsis cinerea okayama7#130]	CATGAGAGATTAAATTGGTCA	1	463	129.74	CATGAGAGATTAAATAGGTCA	1	2	0.56	CATGAGAGATTACATTGGTCA	1	2	0.56	CATGAGAGATTGAATTGGTCA	1	2	0.56	CATGAGAGCTTAAATTGGTCA	1	2	0.56	CATGAGCGATTAAATTGGTCA	1	2	0.56	CATGCGAGATTAAATTGGTCA	1	3	0.84
Unigene32012_All	474	132.82	-	-	-	-	gi|50547723|ref|XP_501331.1|/5e-21/YALI0C01463p [Yarrowia lipolytica]	CATGAGGAACTTCCCGTACTA	1	461	129.18	CATGAGGAACTTCCCGAACTA	1	3	0.84	CATGAGGAACTTCCCGCACTA	1	3	0.84	CATGAGGAACTTCCCGGACTA	1	2	0.56	CATGATGAACTTCCCGTACTA	1	3	0.84	CATGATGGCGATCCGCAGCAG	2	2	0.56
Unigene21749_All	471	131.98	-	-	-	-	-	CATGCTCACATTATTTTGACT	2	18	5.04	CATGTAAAGATATTGCGTGAA	1	449	125.82	CATGTAAAGATATTGCATGAA	1	2	0.56	CATGTAAAGATATTGCGTGCA	1	2	0.56
Unigene3089_All	471	131.98	-	-	-	-	gi|145352079|ref|XP_001420386.1|/5e-46/predicted protein [Ostreococcus lucimarinus CCE9901]	CATGCAGACTCAATATGCGAC	1	81	22.7	CATGCAGACTCAATATACGAC	1	2	0.56	CATGCGGACTCAATATGCGAC	1	388	108.72
Unigene28004_All	470	131.7	-	-	-	-	-	CATGACAAATTTAGTGATTAG	1	458	128.34	CATGACAAATTTAGCGATTAG	1	2	0.56	CATGACAAATTTAGTCATTAG	1	4	1.12	CATGACAAATTTAGTGCTTAG	1	3	0.84	CATGACAACTTTAGTGATTAG	1	3	0.84
Unigene32780_All	466	130.58	-	-	-	-	-	CATGCATTTATCTTAGGAAGA	1	454	127.22	CATGCATTTATCTTACGAAGA	1	2	0.56	CATGCATTTATCTTAGCAAGA	1	3	0.84	CATGCATTTATCTTAGGACGA	1	2	0.56	CATGCATTTATCTTAGGCAGA	1	3	0.84	CATGCATTTATCTTATGAAGA	1	2	0.56
Unigene13373_All	465	130.3	-	-	-	-	-	CATGACGAAATTGTTGAAATC	1	458	128.34	CATGACGAAATTGTTCAAATC	1	2	0.56	CATGACGAAATTGTTGCAATC	1	3	0.84	CATGACGAAATTGTTGTAATC	1	2	0.56
Unigene28259_All	464	130.02	-	-	-	-	-	CATGGGAACATAAATTTCAAC	2	124	34.75	CATGGTATTCTTATACGAGTA	1	331	92.75	CATGGTATTCATATACGAGTA	1	2	0.56	CATGGTATTCTTATACGCGTA	1	2	0.56	CATGGTATTCTTATACTAGTA	1	3	0.84	CATGGTCTTCTTATACGAGTA	1	2	0.56
Unigene46969_All	463	129.74	-	-	-	-	gi|223975035|gb|ACN31705.1|/1e-34/unknown [Zea mays]	CATGAAGTCCTTGGTATAATG	4	3	0.84	CATGGAAGACTTTCAGTTTAC	1	410	114.89	CATGGCTCTTGTAGCACAGTT	2	38	10.65	CATGGAAGACTTTCAGATTAC	1	3	0.84	CATGGAAGACTTTCAGCTTAC	1	5	1.4	CATGGCTCTTGTAGCATAGTT	2	2	0.56	CATGGCTCTTGTAGCTCAGTT	2	2	0.56
Unigene32928_All	462	129.46	-	-	-	-	-	CATGACTGCTCATGTAAAACT	4	2	0.56	CATGCGTTTTCATTTCTTCTG	1	324	90.79	CATGCGTTTTCATTTCGTCTG	1	2	0.56	CATGCGTTTTCATTTCTTCTC	1	132	36.99	CATGCGTTTTCATTTTTTCTG	1	2	0.56
Unigene19411_All	460	128.9	-	-	-	-	-	CATGTTGATCGATTGGTAGCG	1	409	114.61	CATGTTGATCAATTGGTAGCG	1	13	3.64	CATGTTGATCGATTAGTAGCG	1	2	0.56	CATGTTGATCGATTGATAGCG	1	3	0.84	CATGTTGATCGATTGGCAGCG	1	4	1.12	CATGTTGATCGATTGGTAGCA	1	12	3.36	CATGTTGATCGATTGGTAGTG	1	17	4.76
Unigene45160_All	460	128.9	-	-	-	-	-	CATGATTGTTCCTTGTTGTAT	1	447	125.26	CATGAGTGTTCCTTGTTGTAT	1	2	0.56	CATGATTGATCCTTGTTGTAT	1	2	0.56	CATGATTGTTCCTTGATGTAT	1	2	0.56	CATGATTGTTCCTTGCTGTAT	1	3	0.84	CATGATTGTTCCTTGTAGTAT	1	2	0.56	CATGCTTGTTCCTTGTTGTAT	1	2	0.56
Unigene4853_All	456	127.78	-	-	-	-	-	CATGCGGTATTAATGAAAGTT	1	433	121.33	CATGCGGAATTAATGAAAGTT	1	3	0.84	CATGCGGCATTAATGAAAGTT	1	4	1.12	CATGCGGTATTAAAGAAAGTT	1	2	0.56	CATGCGGTATTAATGAACGTT	1	3	0.84	CATGCGGTATTAATGACAGTT	1	6	1.68	CATGCGGTATTAATGGAAGTT	1	2	0.56	CATGCGGTATTAATGTAAGTT	1	3	0.84
gi|254027262|gb|GH997443.1|GH997443	456	127.78	ECB-04_M13R_E01_27Mar06 libraries of whole guts from fifth-instar European corn borer larvae Ostrinia nubilalis cDNA, mRNA sequence	-	-	-	-	CATGAAATATTTGTTAATATT	3	9	2.52	CATGTCCGTACTCCAAAAGTT	2	31	8.69	CATGTGTTAATCCAGTCACTT	1	301	84.35	CATGGAATATTTGTTAATATT	3	7	1.96	CATGTGTTAATCCAGCCACTT	1	32	8.97	CATGTGTTAATCCAGTGACTT	1	2	0.56	CATGTGTTATTCCAGTCACTT	1	54	15.13	CATGTGTTGATCCAGTCACTT	1	14	3.92	CATGTGTTTATCCAGTCACTT	1	6	1.68
Unigene46287_All	454	127.22	-	-	-	-	gi|262100426|gb|EEY58478.1|/6e-69/selenide, water dikinase, putative [Phytophthora infestans T30-4]	CATGAGCATTGTACTTGTGCA	5	14	3.92	CATGCATAAATTGGTCTTGGT	1	432	121.05	CATGTAGGGGTCATCGACTAA	2	3	0.84	CATGTTGTCACATTCAGTTAC	4	3	0.84	CATGCATAAATTGGCCTTGGT	1	2	0.56
gi|254008784|gb|GH991047.1|GH991047	452	126.66	J-ECB-47_M13R_D02.ab1 libraries of whole guts from fifth-instar European corn borer larvae Ostrinia nubilalis cDNA, mRNA sequence	-	-	-	-	CATGCAGCATTTGGACCTCGC	2	313	87.71	CATGTATAATAATAGACCAAA	1	10	2.8	CATGCAGAATTTGGACCTCGC	2	19	5.32	CATGCAGCATCTGGACCTCGC	2	51	14.29	CATGCAGCATTTGAACCTCGC	2	2	0.56	CATGCAGCATTTGGACCCCGC	2	37	10.37	CATGCAGCATTTGGACCTCAC	2	7	1.96	CATGCAGCATTTGGACCTTGC	2	6	1.68	CATGCAGCATTTGGACGTCGC	2	2	0.56	CATGCAGCCTTTGGACCTCGC	2	2	0.56	CATGCGGCATTTGGACCTCGC	2
Unigene36096_All	449	125.82	-	-	-	-	-	CATGGCCAACGAAGTTCGCGA	1	428	119.93	CATGGCCAACAAAGTTCGCGA	1	2	0.56	CATGGCCAACGAAGCTCGCGA	1	3	0.84	CATGGCCAACGAAGTACGCGA	1	2	0.56	CATGGCCAACGAAGTGCGCGA	1	3	0.84	CATGGCCAACGAAGTTAGCGA	1	5	1.4	CATGGCCAACGAAGTTCGCGC	1	2	0.56	CATGGCCAACGACGTTCGCGA	1	2	0.56	CATGGCCAACGCAGTTCGCGA	1	2	0.56
Unigene45110_All	449	125.82	-	-	-	-	gi|58266772|ref|XP_570542.1|/5e-08/hypothetical protein [Cryptococcus neoformans var. neoformans JEC21]	CATGACAGTCGAATTTTTATG	2	4	1.12	CATGGCTTACCAGTAAGCCTC	1	437	122.46	CATGGCTTACCAGTAAGCCAC	1	2	0.56	CATGGCTTACCAGTACGCCTC	1	4	1.12	CATGGCTTACCAGTATGCCTC	1	2	0.56
gi|254005614|gb|GH992096.1|GH992096	449	125.82	J-ECB-08_M13R_D11.ab1 libraries of whole guts from fifth-instar European corn borer larvae Ostrinia nubilalis cDNA, mRNA sequence	-	-	-	gi|56462286|gb|AAV91426.1|/2.98054e-27/putative protease inhibitor 4 [Lonomia obliqua]	CATGAAGTCGCTTGTGATCCT	1	436	122.18	CATGAAGACGCTTGTGATCCT	1	2	0.56	CATGAAGGCGCTTGTGATCCT	1	2	0.56	CATGAAGTCGCTTGTGCTCCT	1	7	1.96	CATGAAGTTGCTTGTGATCCT	1	2	0.56
Unigene21208_All	448	125.54	-	-	-	-	-	CATGGGTGAAAAATTACCCAT	1	433	121.33	CATGGGAGAAAAATTACCCAT	1	2	0.56	CATGGGCGAAAAATTACCCAT	1	5	1.4	CATGGGTGAAAAATTACTCAT	1	2	0.56	CATGGGTGAAAAATTATCCAT	1	2	0.56	CATGGGTGAAAAATTGCCCAT	1	2	0.56	CATGGGTGAAAAATTTCCCAT	1	2	0.56
Unigene40299_All	448	125.54	-	-	-	-	-	CATGTGCGTCTGAATGATTAT	1	444	124.42	CATGTGCGTCTGAACGATTAT	1	2	0.56	CATGTGCGTCTGAATCATTAT	1	2	0.56
gi|254006406|gb|GH993948.1|GH993948	447	125.26	ECB-C-17_M13R_D06_30Apr07.ab1 libraries of whole guts from fifth-instar European corn borer larvae Ostrinia nubilalis cDNA, mRNA sequence	-	-	-	-	CATGTTGGAAACCATATAGTT	1	324	90.79	CATGCTGGAAACCATATAGTT	1	5	1.4	CATGTTGGAAACCATAAAGTT	1	62	17.37	CATGTTGGAAACCATACAGTT	1	2	0.56	CATGTTGGAAACCATCTAGTT	1	2	0.56	CATGTTGGAAACCATTTAGTT	1	30	8.41	CATGTTGGAAACCTTATAGTT	1	3	0.84	CATGTTGGAAACTATATAGTT	1	5	1.4	CATGTTGGAAATCATATAGTT	1	5	1.4	CATGTTGGCAACCATATAGTT	1	4	1.12	CATGTTTGAAACCATATAGTT	1
Unigene12934_All	445	124.7	-	-	-	-	gi|222624851|gb|EEE58983.1|/7e-08/hypothetical protein OsJ_10687 [Oryza sativa Japonica Group]	CATGAATTGCAGTAATCTTTT	5	3	0.84	CATGTGGATAAAAACAACTTT	4	430	120.49	CATGTGGATAAAAACACCTTT	4	2	0.56	CATGTGGATAAAAACAGCTTT	4	2	0.56	CATGTGGATAAAAACATCTTT	4	2	0.56	CATGTGGATAAAAACCACTTT	4	2	0.56	CATGTGGATAAAAACGACTTT	4	2	0.56	CATGTGGCTAAAAACAACTTT	4	2	0.56
gi|254019221|gb|GH996865.1|GH996865	445	124.7	ECB3_M13F_G07_18Jul05.ab1 libraries of whole guts from fifth-instar European corn borer larvae Ostrinia nubilalis cDNA, mRNA sequence	GO:0005840//ribosome	GO:0003735//structural constituent of ribosome	GO:0006412//translation	gi|268306402|gb|ACY95322.1|/6.06966e-58/ribosomal protein S26 [Manduca sexta]	CATGTCGCGGGGGAAGTTGCT	2	40	11.21	CATGTTTCTAACCTCCGAATC	1	398	111.53	CATGTTTCTAACCTCCGACTC	1	3	0.84	CATGTTTCTAACCTCCGCATC	1	2	0.56	CATGTTTCTAACCTCCTAATC	1	2	0.56
Unigene33578_All	441	123.58	-	-	-	-	-	CATGTTTATATTAGGTGCGGG	1	428	119.93	CATGTTTATATTAGGAGCGGG	1	2	0.56	CATGTTTATATTAGGCGCGGG	1	2	0.56	CATGTTTATATTAGGGGCGGG	1	2	0.56	CATGTTTATATTAGGTGCGGA	1	3	0.84	CATGTTTATATTGGGTGCGGG	1	2	0.56	CATGTTTATTTTAGGTGCGGG	1	2	0.56
Unigene45398_All	439	123.02	-	-	-	-	-	CATGTGCATTTGATGTCGCTA	1	343	96.11	CATGCCACATTTAGTGCTCAC	2	2	0.56	CATGTACATTTGATGTCGCTA	1	86	24.1	CATGTGCATTAGATGTCGCTA	1	2	0.56	CATGTGCATTTGATGTAGCTA	1	4	1.12	CATGTGCTTTTGATGTCGCTA	1	2	0.56
Unigene43451_All	438	122.74	-	-	-	-	-	CATGTTTTTGTGTAATACTAT	1	427	119.65	CATGTTTTTGGGTAATACTAT	1	2	0.56	CATGTTTTTGTGTAACACTAT	1	2	0.56	CATGTTTTTGTGTAATATTAT	1	2	0.56	CATGTTTTTGTGTAATCCTAT	1	2	0.56	CATGTTTTTGTGTAATGCTAT	1	3	0.84
Unigene31651_All	437	122.46	-	-	-	-	-	CATGCCAATGATTTTGATATT	1	426	119.37	CATGCCAATGATTTTCATATT	1	2	0.56	CATGCCAATGATTTTGATAAT	1	2	0.56	CATGCCAATGATTTTGCTATT	1	5	1.4	CATGCCAATGCTTTTGATATT	1	2	0.56
Unigene28025_All	433	121.33	-	-	-	-	-	CATGGAAGGGATAGCAAGGAC	1	415	116.29	CATGGAAGGGATAGCACGGAC	1	2	0.56	CATGGAAGGGATAGCCAGGAC	1	7	1.96	CATGGAAGGGATAGCTAGGAC	1	2	0.56	CATGGACGGGATAGCAAGGAC	1	2	0.56	CATGGATGGGATAGCAAGGAC	1	2	0.56	CATGGCAGGGATAGCAAGGAC	1	3	0.84
Unigene658_All	432	121.05	-	-	-	-	-	CATGTTATTCATATTCATATT	1	413	115.73	CATGTTATTCATATTAATATT	1	2	0.56	CATGTTATTCATATTCCTATT	1	2	0.56	CATGTTATTCATATTGATATT	1	2	0.56	CATGTTCTTCATATTCATATT	1	9	2.52	CATGTTGTTCATATTCATATT	1	2	0.56	CATGTTTTTCATATTCATATT	1	2	0.56
Unigene12853_All	428	119.93	-	-	-	-	-	CATGAATACTATATAATAGAA	2	3	0.84	CATGTATAGCTATATACATAC	1	409	114.61	CATGGGAAATTATTTTTGTAT	3	8	2.24	CATGTATAGCTATATATATAC	1	2	0.56	CATGTATAGCTATATCCATAC	1	2	0.56	CATGTATAGCTATCTACATAC	1	2	0.56	CATGTATATCTATATACATAC	1	2	0.56
Unigene7286_All	420	117.69	-	-	-	-	-	CATGCAATACCACCTGCCATA	2	4	1.12	CATGGTACGTGCATTTGATAA	1	408	114.33	CATGGTACGCGCATTTGATAA	1	2	0.56	CATGGTACGTGCATTAGATAA	1	4	1.12	CATGGTACGTGCATTTGAAAA	1	2	0.56
Unigene33654_All	419	117.41	-	-	-	-	-	CATGAGCGCTTTAGTTCAATA	1	398	111.53	CATGCAATGAGTATCTAACAC	2	6	1.68	CATGAGCGCTTTAGCTCAATA	1	3	0.84	CATGAGCGCTTTAGTACAATA	1	2	0.56	CATGAGCGCTTTAGTGCAATA	1	2	0.56	CATGAGCGCTTTAGTTTAATA	1	3	0.84	CATGAGCGCTTTCGTTCAATA	1	2	0.56	CATGCGCGCTTTAGTTCAATA	1	3	0.84
Unigene42387_All	419	117.41	-	-	-	-	-	CATGTGTATGTCAAATAGTAT	1	334	93.59	CATGTATATGTCAAATAGTAT	1	79	22.14	CATGTGTATGTCAAACAGTAT	1	2	0.56	CATGTGTATGTCAAATAGCAT	1	2	0.56	CATGTGTATGTCAAATCGTAT	1	2	0.56
gi|254014757|gb|GH991428.1|GH991428	418	117.13	J-ECB-06_M13R_H04.ab1 libraries of whole guts from fifth-instar European corn borer larvae Ostrinia nubilalis cDNA, mRNA sequence	-	-	-	gi|148298880|ref|NP_001091805.1|/1.50454e-74/hypothetical protein LOC778510 [Bombyx mori]	CATGTAACTACACTAAGTCAG	1	411	115.17	CATGTAACTACACTAAGCCAG	1	3	0.84	CATGTAACTACACTAAGTCCG	1	2	0.56	CATGTAACTACATTAAGTCAG	1	2	0.56
gi|260681534|gb|FS438439.1|FS438439	417	116.85	FS438439 Ostrinia nubilalis wandering larval hemocyte cDNA library Ostrinia nubilalis cDNA clone WHM031 3', mRNA sequence	GO:0005840//ribosome	GO:0003735//structural constituent of ribosome	GO:0006412//translation	gi|112984128|ref|NP_001037249.1|/4.78847e-47/ribosomal protein L37A [Bombyx mori]	CATGACCAGATGCCAACGCAG	2	3	0.84	CATGATGACGCAGCTGTGGTT	3	21	5.88	CATGGCATCCTTTCCACAGAA	1	374	104.8	CATGACATCCTTTCCACAGAA	1	2	0.56	CATGACCAGATGCCAACGCAA	2	2	0.56	CATGGCATCCTTTCCACAGCA	1	2	0.56	CATGGCATCCTTTCCAGAGAA	1	2	0.56	CATGGCATCCTTTCCCCAGAA	1	6	1.68	CATGGCATCCTTTCCGCAGAA	1	2	0.56	CATGGCATCCTTTCCTCAGAA	1	3	0.84
Unigene29384_All	416	116.57	-	-	-	-	-	CATGTAAATAATTTTAAAAAT	3	416	116.57
Unigene29731_All	411	115.17	-	-	-	-	-	CATGGAGTAGGGTAGGATATT	2	392	109.85	CATGGAGTAGGGAAGGATATT	2	2	0.56	CATGGAGTAGGGCAGGATATT	2	2	0.56	CATGGAGTAGGGGAGGATATT	2	3	0.84	CATGGAGTAGGGTAGGATCTT	2	2	0.56	CATGGAGTAGGGTAGGCTATT	2	2	0.56	CATGGAGTAGGGTCGGATATT	2	2	0.56	CATGGCGTAGGGTAGGATATT	2	6	1.68
Unigene39128_All	408	114.33	-	-	-	-	-	CATGCGTAATGATTTATTTAC	1	283	79.3	CATGTTTGTGGTGTGGTTGTG	3	2	0.56	CATGCATAATGATTTATTTAC	1	114	31.94	CATGCGTAATGATTTACTTAC	1	2	0.56	CATGCGTAATGATTTGTTTAC	1	2	0.56	CATGCGTAATGCTTTATTTAC	1	5	1.4
Unigene35740_All	405	113.49	-	-	-	-	-	CATGTTATTAAAAAAAACTTT	1	396	110.97	CATGTTATTAAAAAAACCTTT	1	3	0.84	CATGTTATTAAAAAAAGCTTT	1	3	0.84	CATGTTATTAAAAAAATCTTT	1	3	0.84
gi|254014462|gb|GH993471.1|GH993471	405	113.49	ECB-C-11_M13R_G04_26Apr07.ab1 libraries of whole guts from fifth-instar European corn borer larvae Ostrinia nubilalis cDNA, mRNA sequence	-	-	-	-	CATGTCGGACCTGTTATGTCT	1	402	112.65	CATGTCGGACCTGTTCTGTCT	1	3	0.84
Unigene46550_All	404	113.21	-	-	-	-	-	CATGAGGTGGCCGAAGATGGT	1	307	86.03	CATGAAGTGGCCGAAGATGGT	1	72	20.18	CATGAGGCGGCCGAAGATGGT	1	6	1.68	CATGAGGTGGCCGAACATGGT	1	2	0.56	CATGAGGTGGCCGAAGATGGC	1	3	0.84	CATGAGGTGGCCGAAGATGGG	1	2	0.56	CATGAGGTGGCCGAAGCTGGT	1	5	1.4	CATGAGGTGGCCGACGATGGT	1	3	0.84	CATGAGGTGGCCGCAGATGGT	1	4	1.12
Unigene297_All	403	112.93	-	-	-	-	gi|218196384|gb|EEC78811.1|/2e-11/hypothetical protein OsI_19080 [Oryza sativa Indica Group]	CATGCGTAAGAGTGCCGTGGT	1	277	77.62	CATGCGCAAGAGTGCCGTGGT	1	116	32.51	CATGCGTAAGAGTGCAGTGGT	1	2	0.56	CATGCGTAAGAGTGCCGTGGA	1	3	0.84	CATGCGTAAGAGTGCCGTGGC	1	3	0.84	CATGCGTACGAGTGCCGTGGT	1	2	0.56
Unigene15146_All	402	112.65	-	-	-	-	-	CATGTGTTAAGATTAAACTAG	1	383	107.32	CATGCAGTACTGTTCGAACAG	2	11	3.08	CATGTGTTAAGATTACACTAG	1	2	0.56	CATGTGTTAAGATTATACTAG	1	2	0.56	CATGTGTTAAGCTTAAACTAG	1	2	0.56	CATGTGTTCAGATTAAACTAG	1	2	0.56
Unigene44390_All	402	112.65	-	-	-	-	-	CATGGGTTCCACGATAAGCAG	1	384	107.6	CATGGGCTCCACGATAAGCAG	1	6	1.68	CATGGGGTCCACGATAAGCAG	1	2	0.56	CATGGGTTCCACAATAAGCAG	1	2	0.56	CATGGGTTCCACGATACGCAG	1	3	0.84	CATGGGTTCCACGATCAGCAG	1	2	0.56	CATGGGTTCCACGCTAAGCAG	1	3	0.84
Unigene31968_All	400	112.09	-	-	-	-	-	CATGAGAATGAAGATTCCTTA	1	394	110.41	CATGAGAATGAAGATGCCTTA	1	2	0.56	CATGAGAATGAAGATTCCTTC	1	2	0.56	CATGAGAATGAAGATTGCTTA	1	2	0.56
Unigene46308_All	400	112.09	-	-	-	-	gi|168025111|ref|XP_001765078.1|/1e-08/predicted protein [Physcomitrella patens subsp. patens]	CATGCAGTAATTAGATCCTCT	1	241	67.53	CATGTATTGATTTCTCTGTTT	3	2	0.56	CATGTATTTTGCAGTCGAGAT	2	155	43.43	CATGCAGTAATTAGATACTCT	1	2	0.56
gi|254024352|gb|GH990580.1|GH990580	400	112.09	J-ECB-46_M13R_D07.ab1 libraries of whole guts from fifth-instar European corn borer larvae Ostrinia nubilalis cDNA, mRNA sequence	GO:0005739//mitochondrion	GO:0016491//oxidoreductase activity	GO:0008152//metabolic process	gi|114051966|ref|NP_001040198.1|/1.042e-22/mitochondrial aldehyde dehydrogenase [Bombyx mori]	CATGTGCGAGCTGGTTCCATG	2	4	1.12	CATGTGGGTGAACACCTACGA	1	386	108.16	CATGTGGGCGAACACCTACGA	1	4	1.12	CATGTGGGTGAACACCTACGT	1	2	0.56	CATGTGGGTGCACACCTACGA	1	2	0.56	CATGTGGGTGTACACCTACGA	1	2	0.56
Unigene30658_All	397	111.25	-	-	-	-	-	CATGCGTGCATTAATGTTAGC	1	387	108.44	CATGCGCGCATTAATGTTAGC	1	4	1.12	CATGCGTGCATTAATGCTAGC	1	3	0.84	CATGCGTGCATTACTGTTAGC	1	3	0.84
Unigene29587_All	395	110.69	-	-	-	-	-	CATGATAAATGTTTAAATTTG	1	392	109.85	CATGATAAATGTTTAAGTTTG	1	3	0.84
Unigene39565_All	394	110.41	-	-	-	-	-	CATGAAGGGTCAGCTTAGTAT	2	5	1.4	CATGGCTGAACATCATCTGTG	1	164	45.96	CATGGCTGAACATCATCTGCG	1	3	0.84	CATGGCTGAACATCATCTGTA	1	3	0.84	CATGGCTGAACATCATCTGTC	1	219	61.37
Unigene41049_All	393	110.13	-	-	GO:0003676//nucleic acid binding;GO:0005524//ATP binding;GO:0008026//ATP-dependent helicase activity	-	gi|15228730|ref|NP_191790.1|/7e-47/RNA helicase, putative [Arabidopsis thaliana]	CATGCAGGTGGCACATTTAGA	1	131	36.71	CATGGACAGGTTTAACCTAAA	2	10	2.8	CATGCAGGCGGCACATTTAGA	1	2	0.56	CATGCAGGTGGCACACTTAGA	1	248	69.49	CATGCAGGTGGCACATGTAGA	1	2	0.56
Unigene46671_All	392	109.85	-	-	-	-	gi|239611715|gb|EEQ88702.1|/5e-56/Arp2/3 complex chain sop2 [Ajellomyces dermatitidis ER-3]	CATGACAGCTCCATCAATGTA	2	10	2.8	CATGGAATAGAAATGTAACAC	1	367	102.84	CATGGAATAGAAATGCAACAC	1	2	0.56	CATGGAATAGAAATGTCACAC	1	5	1.4	CATGGAATAGAAATGTGACAC	1	2	0.56	CATGGAATAGACATGTAACAC	1	3	0.84	CATGGCATAGAAATGTAACAC	1	3	0.84
Unigene29717_All	387	108.44	-	-	-	-	-	CATGCAGTAGGCACTGTTAAG	1	382	107.04	CATGCAGTAGGCACTGATAAG	1	3	0.84	CATGCAGTAGGCACTGCTAAG	1	2	0.56
Unigene1940_All	384	107.6	-	-	-	-	-	CATGCGGTAAAGGCCCGTATT	1	217	60.81	CATGCGGCAAAGGCCCGTATT	1	2	0.56	CATGCGGTAAAGGCCCATATT	1	162	45.4	CATGCGGTAACGGCCCGTATT	1	3	0.84
Unigene34777_All	382	107.04	-	-	-	-	-	CATGCAAAGATACTGCAGGAG	1	375	105.08	CATGCAAAGATACTGCTGGAG	1	3	0.84	CATGCAAAGATACTGGAGGAG	1	2	0.56	CATGCGAAGATACTGCAGGAG	1	2	0.56
Unigene24471_All	380	106.48	-	-	-	-	gi|255074391|ref|XP_002500870.1|/1e-18/predicted protein [Micromonas sp. RCC299]	CATGTAAGATAATAAAAATCG	3	374	104.8	CATGTAAGATAATAAAAATTG	3	2	0.56	CATGTAAGATAATAAAACTCG	3	2	0.56	CATGTAAGATAATACAAATCG	3	2	0.56
Unigene39738_All	378	105.92	-	-	-	-	-	CATGCGCCTGCTGGACCAGTA	1	365	102.28	CATGCGCCTGCCGGACCAGTA	1	2	0.56	CATGCGCCTGCTGGACCCGTA	1	5	1.4	CATGCGCCTGCTGGATCAGTA	1	3	0.84	CATGCGCCTGCTGGCCCAGTA	1	3	0.84
Unigene45492_All	378	105.92	-	-	-	-	gi|71022015|ref|XP_761238.1|/3e-08/hypothetical protein UM05091.1 [Ustilago maydis 521]	CATGCCATGTTATTATGTGCA	2	20	5.6	CATGTGGATCACGCTGCTCCG	3	7	1.96	CATGTTATTATGTGCAGTGTA	1	343	96.11	CATGTTATTATGAGCAGTGTA	1	2	0.56	CATGTTATTATGTGCACTGTA	1	2	0.56	CATGTTATTATGTGCCGTGTA	1	2	0.56	CATGTTATTATGTGCGGTGTA	1	2	0.56
gi|254011664|gb|GH994251.1|GH994251	378	105.92	ECB-V-01_M13R_B08_12Apr07.ab1 libraries of whole guts from fifth-instar European corn borer larvae Ostrinia nubilalis cDNA, mRNA sequence	-	-	-	gi|112982855|ref|NP_001037570.1|/2.52673e-69/ribosomal protein S15A [Bombyx mori]	CATGATACCACCACTGGTGGT	3	27	7.57	CATGCTTCATCATCACAGTCA	2	7	1.96	CATGGCTAGGATTTAAAACCC	1	332	93.03	CATGGTCCATGATACCACCAC	4	2	0.56	CATGGCTAGGATTTAAACCCC	1	2	0.56	CATGGCTAGGATTTAACACCC	1	4	1.12	CATGGCTAGGATTTATAACCC	1	2	0.56	CATGGCTAGGCTTTAAAACCC	1	2	0.56
Unigene5958_All	376	105.36	-	-	-	-	gi|262104984|gb|EEY63036.1|/1e-11/phospholipase A2, putative [Phytophthora infestans T30-4]	CATGCATTATTATATCTACAG	7	374	104.8	CATGCCTTATTATATCTACAG	7	2	0.56
Unigene7146_All	376	105.36	-	-	-	-	-	CATGGGATAATATTGGAAAAT	1	365	102.28	CATGGGATAATATTGCAAAAT	1	3	0.84	CATGGGATAATATTGGAACAT	1	2	0.56	CATGGGATAATATTGGCAAAT	1	2	0.56	CATGGGATAATATTGGTAAAT	1	2	0.56	CATGGGGTAATATTGGAAAAT	1	2	0.56
Unigene27106_All	375	105.08	-	-	-	-	gi|10176701|dbj|BAB09923.1|/1e-107/copia-like retrotransposable element [Arabidopsis thaliana]	CATGAGAGTCAAAATTAGCAA	2	2	0.56	CATGTAAAGAGAGTACTAAAG	1	355	99.48	CATGTTTGTATACCAAATTTG	3	11	3.08	CATGTAAAGAGAGTACCAAAG	1	2	0.56	CATGTAAAGAGAGTACGAAAG	1	3	0.84	CATGTAAAGAGAGTACTACAG	1	2	0.56
Unigene6435_All	375	105.08	-	-	-	-	-	CATGAGATGTGAAAATGCTGT	4	3	0.84	CATGAGGTTGTGTTACGATAT	2	3	0.84	CATGAGTCTGAATTTTAGCTT	1	360	100.88	CATGAGGCTGAATTTTAGCTT	1	2	0.56	CATGAGTCTGACTTTTAGCTT	1	4	1.12	CATGCGTCTGAATTTTAGCTT	1	3	0.84
Unigene46861_All	372	104.24	-	-	-	-	gi|159487108|ref|XP_001701577.1|/5e-63/predicted protein [Chlamydomonas reinhardtii]	CATGATTGCCCTGCCCCCCGC	2	2	0.56	CATGTAGATCATATTCCACAT	1	301	84.35	CATGTAGATCATATTCAACAT	1	2	0.56	CATGTAGATCATATTCGACAT	1	2	0.56	CATGTAGATCATATTCTACAT	1	61	17.09	CATGTAGATCATATTTCACAT	1	2	0.56	CATGTAGATCCTATTCCACAT	1	2	0.56
Unigene17965_All	370	103.68	-	-	-	-	-	CATGCGCGGTTGTATTTCGCG	4	356	99.76	CATGCGCGGCTGTATTTCGCG	4	2	0.56	CATGCGCGGTTGTATTCCGCG	4	3	0.84	CATGCGCGGTTGTATTGCGCG	4	2	0.56	CATGCGCGGTTGTCTTTCGCG	4	7	1.96
Unigene27500_All	370	103.68	-	-	-	-	-	CATGTCTTGTAACTACCGATT	2	36	10.09	CATGTTTTGTTGAAGATATTT	1	334	93.59
Unigene44472_All	370	103.68	-	-	-	-	-	CATGTTATGAATTTCCTTTTT	1	165	46.24	CATGCTATGAATTTCCTTTTT	1	199	55.76	CATGTTATGAATTTCCGTTTT	1	2	0.56	CATGTTATGAGTTTCCTTTTT	1	2	0.56	CATGTTATGCATTTCCTTTTT	1	2	0.56
gi|254010754|gb|GH998876.1|GH998876	370	103.68	ECB-21_M13R_E05_31Mar06 libraries of whole guts from fifth-instar European corn borer larvae Ostrinia nubilalis cDNA, mRNA sequence	-	-	-	gi|148298770|ref|NP_001091821.1|/1.5739e-26/ATPase inhibitor-like protein [Bombyx mori]	CATGTAATTTGTAGAAGCTTT	1	364	102	CATGTAATTTGTAGAAGCTTG	1	2	0.56	CATGTAATTTGTAGAATCTTT	1	2	0.56	CATGTTATTTGTAGAAGCTTT	1	2	0.56
gi|254027282|gb|GH994602.1|GH994602	369	103.4	ECB-V-05_M13R_G04_18Apr07.ab1 libraries of whole guts from fifth-instar European corn borer larvae Ostrinia nubilalis cDNA, mRNA sequence	-	-	-	gi|156763634|gb|ABU94676.1|/8.97711e-129/alpha-tubulin [Xestia c-nigrum]	CATGGTCGACAACGAGGCCAT	1	308	86.31	CATGGCCGACAACGAGGCCAT	1	2	0.56	CATGGTCGACAACGAAGCCAT	1	46	12.89	CATGGTCGACAACGACGCCAT	1	3	0.84	CATGGTCGACAACGAGTCCAT	1	3	0.84	CATGGTCGACAACGCGGCCAT	1	5	1.4	CATGGTCGCCAACGAGGCCAT	1	2	0.56
Unigene14544_All	368	103.12	-	-	-	-	-	CATGCGTAAATGAAGCAATAA	1	360	100.88	CATGCGTAAATGAAGCACTAA	1	2	0.56	CATGCGTAAATGAAGCCATAA	1	2	0.56	CATGCGTAAATGAAGCTATAA	1	2	0.56	CATGCGTAAATGAGGCAATAA	1	2	0.56
Unigene42976_All	368	103.12	-	-	-	-	-	CATGTGATATTTAGGTTTTAG	1	80	22.42	CATGTGATATCTAGGTTTTAG	1	286	80.14	CATGTGATATTTAGGATTTAG	1	2	0.56
Unigene44565_All	367	102.84	-	-	-	-	-	CATGGCAATATTAGCTCTAGG	1	351	98.36	CATGGCATATCAACTGGGACT	2	6	1.68	CATGGAAATATTAGCTCTAGG	1	2	0.56	CATGGCAATATTAGCTCTAGA	1	2	0.56	CATGGCAATATTAGCTGTAGG	1	4	1.12	CATGGCCATATTAGCTCTAGG	1	2	0.56
Unigene46144_All	365	102.28	-	-	-	-	gi|255080460|ref|XP_002503810.1|/3e-09/predicted protein [Micromonas sp. RCC299]	CATGGGACGCAAATGCAAAAT	3	2	0.56	CATGGGAGCTTTGTGGAAAAC	1	342	95.83	CATGGGAGCTTTGTGGAAACC	1	4	1.12	CATGGGAGCTTTGTGGACAAC	1	2	0.56	CATGGGAGCTTTGTGGCAAAC	1	5	1.4	CATGGGAGCTTTGTGGGAAAC	1	3	0.84	CATGGGAGCTTTGTGGTAAAC	1	3	0.84	CATGGGCGCTTTGTGGAAAAC	1	2	0.56	CATGGGGGCTTTGTGGAAAAC	1	2	0.56
Unigene43632_All	363	101.72	-	-	-	-	-	CATGGTTATTTTTGTTGTATC	1	357	100.04	CATGGTTATTTTTGTAGTATC	1	4	1.12	CATGGTTATTTTTGTCGTATC	1	2	0.56
Unigene25169_All	361	101.16	-	-	-	-	gi|134110748|ref|XP_775838.1|/4e-27/hypothetical protein CNBD2480 [Cryptococcus neoformans var. neoformans B-3501A]	CATGGGCGACACGTTCGTGTC	3	5	1.4	CATGTGTACCTACGATAAGCT	1	352	98.64	CATGTGTACCTACGATACGCT	1	2	0.56	CATGTGTACCTACGCTAAGCT	1	2	0.56
Unigene31503_All	359	100.6	-	-	-	-	-	CATGTCATAATAAGTAAATAT	1	353	98.92	CATGTCATAATAAGTATATAT	1	4	1.12	CATGTCATAATAAGTCAATAT	1	2	0.56
Unigene38501_All	358	100.32	-	-	-	-	gi|254565877|ref|XP_002490049.1|/2e-14/Protein of unknown function that may interact with ribosomes, based on co-purification experiments [Pichia pastoris GS115]	CATGGGAGCAAAGTCTCTGTG	1	342	95.83	CATGGGAGCAAAGACTCTGTG	1	3	0.84	CATGGGAGCAAAGTCCCTGTG	1	2	0.56	CATGGGAGCAAAGTCTGTGTG	1	2	0.56	CATGGGAGCACAGTCTCTGTG	1	5	1.4	CATGGGAGCCAAGTCTCTGTG	1	4	1.12
Unigene41916_All	358	100.32	-	-	-	-	-	CATGTCTACTTCACAAGCAAT	1	352	98.64	CATGTCTACTTCACAATCAAT	1	2	0.56	CATGTCTACTTCACACGCAAT	1	2	0.56	CATGTCTACTTCACAGGCAAT	1	2	0.56
Unigene46472_All	357	100.04	-	-	-	-	gi|168009544|ref|XP_001757465.1|/1e-101/predicted protein [Physcomitrella patens subsp. patens]	CATGGACTTCGAAGTGGAAGT	1	340	95.27	CATGGTGGCGCAAGCCCTGAT	2	7	1.96	CATGGACCTCGAAGTGGAAGT	1	2	0.56	CATGGACTTCGAAGTGGAAGG	1	3	0.84	CATGGACTTCGAAGTGTAAGT	1	2	0.56	CATGGACTTCGAAGTTGAAGT	1	3	0.84
Unigene46445_All	355	99.48	-	-	-	-	gi|262102260|gb|EEY60312.1|/2e-18/30S ribosomal protein S9 [Phytophthora infestans T30-4]	CATGGAAAAAGCGATAGTTAT	1	351	98.36	CATGGAAAAAGCGATACTTAT	1	2	0.56	CATGGAAAAAGCGATATTTAT	1	2	0.56
Unigene22484_All	354	99.2	-	-	-	-	gi|169853593|ref|XP_001833476.1|/2e-29/hypothetical protein CC1G_05176 [Coprinopsis cinerea okayama7#130]	CATGCTCTCATTATTTGATGA	1	221	61.93	CATGTAATTTTACTTTCGATA	3	131	36.71	CATGGTGGCGCATCTGGACGC	4	2	0.56
Unigene31936_All	352	98.64	-	-	-	-	-	CATGAAAATTTGTATTCTAAG	1	334	93.59	CATGTGATAACTTCGAGCCAC	2	10	2.8	CATGAAAATTTGCATTCTAAG	1	2	0.56	CATGAAAATTTGTATACTAAG	1	2	0.56	CATGAAGATTTGTATTCTAAG	1	2	0.56	CATGACAATTTGTATTCTAAG	1	2	0.56
Unigene27757_All	351	98.36	-	-	-	-	-	CATGCTGCATTATTCTATAAA	1	335	93.87	CATGTTATTGAAGTGTCTGTG	3	9	2.52	CATGCTGCATTATTCGATAAA	1	3	0.84	CATGCTGCATTATTCTCTAAA	1	2	0.56	CATGCTGCATTATTCTGTAAA	1	2	0.56
Unigene37973_All	351	98.36	-	-	-	-	-	CATGCGTGGCGGTTGAGTATA	1	331	92.75	CATGCGTGGCGGGTGAGTATA	1	5	1.4	CATGCGTGGCGGTTGACTATA	1	3	0.84	CATGCGTGGCGGTTGAGGATA	1	2	0.56	CATGCGTGGCGGTTGAGTATT	1	2	0.56	CATGCGTGGCGGTTGCGTATA	1	4	1.12	CATGCGTGGCGGTTGGGTATA	1	2	0.56	CATGCGTGGCGGTTGTGTATA	1	2	0.56
Unigene4640_All	351	98.36	-	-	-	-	-	CATGAGACAACATCAGCGATT	1	345	96.68	CATGAGACAACATCACCGATT	1	2	0.56	CATGAGACAACATCAGCGCTT	1	2	0.56	CATGCGACAACATCAGCGATT	1	2	0.56
Unigene27551_All	350	98.08	-	-	-	-	-	CATGGGTGTAAAAGGGGATTT	1	335	93.87	CATGGGAGTAAAAGGGGATTT	1	2	0.56	CATGGGCGTAAAAGGGGATTT	1	3	0.84	CATGGGTGTAAAAGGGAATTT	1	2	0.56	CATGGGTGTAAAAGGGGCTTT	1	4	1.12	CATGGGTGTAAACGGGGATTT	1	2	0.56	CATGGGTGTACAAGGGGATTT	1	2	0.56
Unigene34275_All	350	98.08	-	GO:0034515//proteasome storage granule;GO:0019774//proteasome core complex, beta-subunit complex	GO:0004175//endopeptidase activity	GO:0030437//ascospore formation;GO:0006950//response to stress;GO:0006511//ubiquitin-dependent protein catabolic process	gi|170091950|ref|XP_001877197.1|/3e-17/20S proteasome subunit [Laccaria bicolor S238N-H82]	CATGACCAAGGAAGAAGCAGT	1	343	96.11	CATGACCAAGGAAGCAGCAGT	1	4	1.12	CATGACCAAGGACGAAGCAGT	1	3	0.84
Unigene10178_All	344	96.4	-	GO:0005829//cytosol;GO:0005634//nucleus	GO:0003899//DNA-directed RNA polymerase activity	GO:0006384//transcription initiation from RNA polymerase III promoter	gi|213406069|ref|XP_002173806.1|/8e-42/RNA polymerase III subunit Rpc25 [Schizosaccharomyces japonicus yFS275]	CATGTGACTCTGGGGTTTTTT	1	331	92.75	CATGTGACTCTGGGGATTTTT	1	2	0.56	CATGTGACTCTGGGGCTTTTT	1	3	0.84	CATGTGACTCTGGGGTCTTTT	1	2	0.56	CATGTGACTCTGGGGTGTTTT	1	2	0.56	CATGTGCCTCTGGGGTTTTTT	1	4	1.12
Unigene46511_All	343	96.11	-	-	-	-	gi|262097464|gb|EEY55516.1|/2e-18/conserved hypothetical protein [Phytophthora infestans T30-4]	CATGGAAGAAAAAGAAGCAAT	2	8	2.24	CATGTACTAAAGACACAAAAG	1	264	73.98	CATGTACTAAAGACACAAAAA	1	48	13.45	CATGTACTAAAGACACAAAAC	1	10	2.8	CATGTACTAAAGACACAAACG	1	4	1.12	CATGTACTAAAGACACACAAG	1	2	0.56	CATGTACTAAAGACACTAAAG	1	3	0.84	CATGTACTAAAGACATAAAAG	1	2	0.56	CATGTACTAAAGACCCAAAAG	1	2	0.56
Unigene7071_All	343	96.11	-	-	-	-	-	CATGGACCAGGACGACAAGTG	1	335	93.87	CATGGACCAGGACGACAAGAG	1	2	0.56	CATGGACCAGGACGACCAGTG	1	2	0.56	CATGGACCAGGACGCCAAGTG	1	2	0.56	CATGGCCCAGGACGACAAGTG	1	2	0.56
Unigene222_All	342	95.83	-	-	-	-	-	CATGAAGGATTATCTAAATAT	3	2	0.56	CATGAAGTCGCTTATAACTTC	2	3	0.84	CATGATTTTGTAAATGAATAT	1	335	93.87	CATGCTTTTGTAAATGAATAT	1	2	0.56
Unigene37464_All	342	95.83	-	-	-	-	-	CATGTTGATAATGTTGCGGTC	1	336	94.15	CATGTTGATAATGTTGAGGTC	1	3	0.84	CATGTTGATAATGTTGCGGGC	1	3	0.84
Unigene36444_All	339	94.99	-	-	-	-	-	CATGGTCTTAAGGATTAAGTA	1	337	94.43	CATGGTCTTACGGATTAAGTA	1	2	0.56
Unigene23577_All	337	94.43	-	-	-	-	-	CATGTAATATAAGCTGTGTAT	1	330	92.47	CATGTAATATAAGCTATGTAT	1	2	0.56	CATGTAATATAAGCTGAGTAT	1	3	0.84	CATGTAATATATGCTGTGTAT	1	2	0.56
Unigene13354_All	335	93.87	-	-	-	-	-	CATGTTAGGAAGTATTAAAAC	1	332	93.03	CATGTTAGGAAGTATTCAAAC	1	3	0.84
Unigene33489_All	334	93.59	-	-	-	-	-	CATGCTTTTTAGTCTCATAAT	1	312	87.43	CATGCTTTTTAGTCTCGTAAT	1	4	1.12	CATGCTTTTTAGTTTCATAAT	1	18	5.04
Unigene16194_All	331	92.75	-	-	-	-	-	CATGTTTATGTAATGTTGCTA	1	319	89.39	CATGATTATGTAATGTTGCTA	1	2	0.56	CATGTTTATGAAATGTTGCTA	1	3	0.84	CATGTTTATGTAATGCTGCTA	1	2	0.56	CATGTTTATGTAATGTTGCAA	1	5	1.4
Unigene4281_All	331	92.75	-	-	-	-	-	CATGTATATTGAGTAAGTGTA	1	303	84.91	CATGTATATTGAGTAAATGTA	1	2	0.56	CATGTATATTGAGTAAGTGTG	1	21	5.88	CATGTATATTGAGTACGTGTA	1	3	0.84	CATGTATATTGAGTAGGTGTA	1	2	0.56
Unigene19352_All	328	91.91	-	-	-	-	-	CATGTTACTGTTTAACATTTA	1	321	89.95	CATGTTACTGATTAACATTTA	1	2	0.56	CATGTTACTGTTTAAAATTTA	1	2	0.56	CATGTTACTGTTTAACGTTTA	1	3	0.84
Unigene29286_All	327	91.63	-	-	-	-	-	CATGAAGCGCACATTACTGAC	1	310	86.87	CATGCTCAAACAGCTTTAGAA	2	11	3.08	CATGGCAATAATAGTGACAGT	4	2	0.56	CATGAAGCGCACATTATTGAC	1	2	0.56	CATGAAGCGCACGTTACTGAC	1	2	0.56
Unigene36230_All	327	91.63	-	-	-	-	-	CATGCGCTGACAAACTTTCAC	2	2	0.56	CATGTTCTTTGTGTCCATCTT	1	321	89.95	CATGTTCTTTGTGTCGATCTT	1	2	0.56	CATGTTCTTTGTGTCTATCTT	1	2	0.56
Unigene25714_All	326	91.35	-	-	-	-	-	CATGTAAAATTGTTAGCGCTA	1	326	91.35
Unigene15110_All	325	91.07	-	-	GO:0005515//protein binding	-	gi|168047617|ref|XP_001776266.1|/5e-42/predicted protein [Physcomitrella patens subsp. patens]	CATGGTCAATGTAATGCAGCA	1	200	56.04	CATGTTCATTTGCCAGAAAGA	3	6	1.68	CATGGTTAATGTAATGCAGCA	1	119	33.35
Unigene32901_All	323	90.51	-	-	-	-	gi|255636008|gb|ACU18349.1|/9e-19/unknown [Glycine max]	CATGGAAAGAATAACCAGCTA	3	3	0.84	CATGTGTCCTACTTCCACGAT	1	284	79.58	CATGTATCCTACTTCCACGAT	1	2	0.56	CATGTGTCCTACTTCCCCGAT	1	2	0.56	CATGTGTCCTACTTCGACGAT	1	3	0.84	CATGTGTCCTATTTCCACGAT	1	29	8.13
Unigene32448_All	320	89.67	-	-	-	-	-	CATGTAATTTTTAGTAATTAC	1	309	86.59	CATGTAATTTTTAGAAATTAC	1	5	1.4	CATGTAATTTTTAGTCATTAC	1	2	0.56	CATGTACTTTTTAGTAATTAC	1	4	1.12
Unigene35082_All	320	89.67	-	-	-	-	-	CATGATCTGGGAGAGACGCCA	1	313	87.71	CATGATCTGGGAGAGATGCCA	1	2	0.56	CATGATCTGGGAGCGACGCCA	1	5	1.4
Unigene8434_All	320	89.67	-	-	-	-	-	CATGAAACTAACTTTCGTCAG	2	2	0.56	CATGAATTCAATTTAGAGTTC	1	309	86.59	CATGAATTCAATTTAAAGTTC	1	2	0.56	CATGAATTCAATTTAGAGTTA	1	3	0.84	CATGAATTCAATTTAGCGTTC	1	2	0.56	CATGCATTCAATTTAGAGTTC	1	2	0.56
Unigene1766_All	319	89.39	-	-	-	-	-	CATGATCGTACCTTCTAGAGT	1	307	86.03	CATGATGAACCAGTCATGATC	2	2	0.56	CATGGTGTTTATATTGTTAAT	8	5	1.4	CATGTCGGACGTTGCTTAGCC	4	3	0.84	CATGATCGTACCTTCTAGAGA	1	2	0.56
Unigene44986_All	318	89.11	-	-	-	-	-	CATGTGGCCAAATAATTTACA	1	312	87.43	CATGTGGCCAAATAATATACA	1	2	0.56	CATGTGGCCAAATAATGTACA	1	2	0.56	CATGTGGCCAACTAATTTACA	1	2	0.56
Unigene35389_All	316	88.55	-	-	-	-	-	CATGAAATTCGTTAACGTACC	1	312	87.43	CATGAAATTCGTTAACATACC	1	2	0.56	CATGAAATTCGTTAACGCACC	1	2	0.56
Unigene42662_All	315	88.27	-	-	-	-	-	CATGTGTTGTCTGCTCATCTC	1	308	86.31	CATGTGTTGTCTGCCCATCTC	1	3	0.84	CATGTGTTGTCTGCTCTTCTC	1	2	0.56	CATGTGTTGTCTGCTGATCTC	1	2	0.56
Unigene41168_All	314	87.99	-	-	-	-	-	CATGTGCAATCTGTTCATCGC	1	308	86.31	CATGTGCAATCTGCTCATCGC	1	3	0.84	CATGTGCAATCTGTTCCTCGC	1	3	0.84
Unigene38597_All	312	87.43	-	-	-	-	-	CATGGACCACACAGGTATGGC	2	2	0.56	CATGTTAAGTGGACTGACTTG	1	308	86.31	CATGTTAAGTGGACTGCCTTG	1	2	0.56
Unigene39791_All	308	86.31	-	-	-	-	-	CATGTGTGTGTGTTAACATAA	1	300	84.07	CATGTGTGTGTGTTAAGATAA	1	2	0.56	CATGTGTGTGTGTTAATATAA	1	2	0.56	CATGTGTGTGTGTTACCATAA	1	2	0.56	CATGTGTGTGTGTTATCATAA	1	2	0.56
Unigene46848_All	308	86.31	-	-	-	-	gi|224111260|ref|XP_002315795.1|/1e-109/predicted protein [Populus trichocarpa]	CATGAAGGCGCGCAAGAAGAT	1	289	80.98	CATGGAGGAATTCAAGGAACA	3	3	0.84	CATGGGCAAGGCCACGCAGCG	2	3	0.84	CATGAAGGCGCGCAAGAAGCT	1	2	0.56	CATGAAGGCGCGCAAGACGAT	1	3	0.84	CATGAAGGCGCGCAAGCAGAT	1	4	1.12	CATGAAGGCGCGCAAGTAGAT	1	2	0.56	CATGAAGGCGCGCCAGAAGAT	1	2	0.56
Unigene5774_All	306	85.75	-	-	-	-	-	CATGAATGTATTTACACATAG	1	306	85.75
Unigene11323_All	303	84.91	-	-	-	-	-	CATGTGTACGTCGCTCCCCGG	1	287	80.42	CATGCGTACGTCGCTCCCCGG	1	2	0.56	CATGTGTACGGCGCTCCCCGG	1	2	0.56	CATGTGTACGTCGCTACCCGG	1	2	0.56	CATGTGTACGTCGCTCGCCGG	1	4	1.12	CATGTGTACGTCGCTGCCCGG	1	2	0.56	CATGTGTACGTCTCTCCCCGG	1	2	0.56	CATGTGTATGTCGCTCCCCGG	1	2	0.56
Unigene40971_All	303	84.91	-	-	-	-	-	CATGTTAAATTCTGCTGCCTG	1	296	82.94	CATGTTAAACTCTGCTGCCTG	1	2	0.56	CATGTTAAATTCTGCTGCTTG	1	2	0.56	CATGTTAACTTCTGCTGCCTG	1	3	0.84
gi|254020498|gb|GH990343.1|GH990343	302	84.63	J-ECB-58_M13R_B10.ab1 libraries of whole guts from fifth-instar European corn borer larvae Ostrinia nubilalis cDNA, mRNA sequence	-	-	-	-	CATGACACTTAAATCAGGCAG	3	19	5.32	CATGCCTTTATATATTGGTAT	1	231	64.73	CATGGCCATACTATTTATTGT	2	45	12.61	CATGTCACAATATTAATGAGT	4	3	0.84	CATGCCTTTATATATTAGTAT	1	4	1.12
Unigene8527_All	301	84.35	-	-	-	-	-	CATGTAAAGTGCTGCCCATAC	4	208	58.29	CATGTTGTCGACTGCACTTAT	1	88	24.66	CATGTAAAGTGCTGCTCATAC	4	3	0.84	CATGTGAAGTGCTGCCCATAC	4	2	0.56
Unigene45883_All	300	84.07	-	-	-	-	gi|238598750|ref|XP_002394689.1|/1e-07/hypothetical protein MPER_05375 [Moniliophthora perniciosa FA553]	CATGGAGGCACGCATTTGGAC	1	277	77.62	CATGGTATGCTGCAAACGAAT	2	3	0.84	CATGGAGGCACGCATCTGGAC	1	4	1.12	CATGGAGGCACGCATGTGGAC	1	4	1.12	CATGGAGGCACGCATTCGGAC	1	3	0.84	CATGGAGGCACGCATTTGGAT	1	2	0.56	CATGGAGGCACGCCTTTGGAC	1	2	0.56	CATGGCGGCACGCATTTGGAC	1	5	1.4
Unigene33970_All	299	83.79	-	-	-	-	-	CATGCTCAAACCCTTGTTACT	1	297	83.22	CATGCTCGAACCCTTGTTACT	1	2	0.56
Unigene35204_All	299	83.79	-	-	-	-	-	CATGTAAGTAAGTACTTATTT	1	299	83.79
Unigene42507_All	298	83.5	-	-	-	-	-	CATGGTGCTTTACTCTTGAAT	1	290	81.26	CATGGCGCTTTACTCTTGAAT	1	2	0.56	CATGGTGCTTTACTCATGAAT	1	2	0.56	CATGGTGCTTTACTCGTGAAT	1	2	0.56	CATGGTGCTTTACTCTCGAAT	1	2	0.56
Unigene44579_All	298	83.5	-	-	-	-	gi|19075196|ref|NP_587696.1|/3e-12/CDK regulator (predicted) [Schizosaccharomyces pombe]	CATGCCATACACATTCCAGTA	1	184	51.56	CATGCCATATACATTCCAGTA	1	114	31.94
Unigene22_All	297	83.22	-	-	-	-	gi|156849165|ref|XP_001647463.1|/1e-05/hypothetical protein Kpol_1018p143 [Vanderwaltozyma polyspora DSM 70294]	CATGGATCTTTTGACCACTAC	1	197	55.2	CATGGATCTATTGACCACTAC	1	98	27.46	CATGGATCTTTTGACCGCTAC	1	2	0.56
Unigene38673_All	297	83.22	-	-	-	-	-	CATGTACTTGCCAAGGTTTTC	1	291	81.54	CATGTACTTGCCAAGGATTTC	1	2	0.56	CATGTACTTGCCAAGGCTTTC	1	2	0.56	CATGTCCTTGCCAAGGTTTTC	1	2	0.56
Unigene43220_All	296	82.94	-	-	-	-	-	CATGCAAATATGAGACGCTCC	1	292	81.82	CATGCAAATATGAGCCGCTCC	1	2	0.56	CATGCTAATATGAGACGCTCC	1	2	0.56
Unigene25852_All	294	82.38	-	-	-	-	gi|30693663|ref|NP_851109.1|/2e-13/LHT1; amino acid transmembrane transporter [Arabidopsis thaliana]	CATGATCCTCATCAACCCTGT	1	255	71.46	CATGCTCTTCGGAACTCCGAG	5	3	0.84	CATGGCCGATAAGAGCAAGTT	3	16	4.48	CATGGCGCTGCACCTCTTGGC	2	10	2.8	CATGATCCTCATCAACCCTGA	1	2	0.56	CATGATCCTCATCAACCCTGG	1	2	0.56	CATGATCCTCATCAACGCTGT	1	3	0.84	CATGATCCTCATCACCCCTGT	1	3	0.84
Unigene17134_All	292	81.82	-	-	-	-	-	CATGTGAAATGTGGCGCGGAC	1	231	64.73	CATGCCTAGGGAATGACGTTT	2	5	1.4	CATGTGAAATGGGGCGCGGAC	1	2	0.56	CATGTGAAATGTGGCGAGGAC	1	3	0.84	CATGTGAAATGTGGCGCTGAC	1	2	0.56	CATGTGAAATGTGGCGTGGAC	1	2	0.56	CATGTGAAATGTGGTGCGGAC	1	40	11.21	CATGTGAACTGTGGCGCGGAC	1	2	0.56	CATGTGCAATGTGGCGCGGAC	1	5	1.4
Unigene24424_All	290	81.26	-	-	-	-	-	CATGCTATAGCATTAGCATAG	1	290	81.26
Unigene7899_All	289	80.98	-	-	-	-	-	CATGAGGTAGGAAAATATTAT	3	34	9.53	CATGTAAATAAATTATACTTT	1	255	71.46
Unigene19379_All	287	80.42	-	-	-	-	-	CATGGTAAAAATTTCCTATTT	1	278	77.9	CATGGTAAAAATTTCCTCTTT	1	3	0.84	CATGGTAAAAATTTCCTTTTT	1	2	0.56	CATGGTAAAAATTTCGTATTT	1	2	0.56	CATGGTAAAACTTTCCTATTT	1	2	0.56
Unigene40107_All	285	79.86	-	-	-	-	-	CATGAGTGCTGTTCGAAGTTA	1	280	78.46	CATGAGTGCTGTTCGAAGATA	1	2	0.56	CATGAGTGCTGTTCGACGTTA	1	3	0.84
Unigene40488_All	284	79.58	-	-	-	-	-	CATGAGTTTTGGAAACTCCAC	1	280	78.46	CATGAGCTTTGGAAACTCCAC	1	2	0.56	CATGAGTTTTGGAAACTCCAT	1	2	0.56
Unigene38324_All	283	79.3	-	-	-	-	-	CATGTACAAATGATTATCTAA	1	281	78.74	CATGTACAAATGATTAGCTAA	1	2	0.56
Unigene16012_All	280	78.46	-	-	GO:0016301//kinase activity	-	gi|224012527|ref|XP_002294916.1|/1e-98/dual-specificity tyrosine-phosphorylation regulated kinase 1a-like protein [Thalassiosira pseudonana CCMP1335]	CATGAAAGCTAGGTTTTTTTA	1	4	1.12	CATGAGGAGCAGTGTCAAGTA	4	2	0.56	CATGCTGGAGTACGAGCCGAA	2	3	0.84	CATGAAAGCTAGGTTTTTTTT	1	2	0.56	CATGCTGGAGTACGAGCCGCA	2	269	75.38
Unigene30063_All	280	78.46	-	-	-	-	-	CATGAGCATATTCAGAGGTAG	1	84	23.54	CATGAGCATATTCACAGGTAG	1	196	54.92
Unigene14419_All	279	78.18	-	-	-	-	gi|164655267|ref|XP_001728764.1|/2e-24/hypothetical protein MGL_4099 [Malassezia globosa CBS 7966]	CATGGTCTACAACGACCTGCT	1	273	76.5	CATGGCCTACAACGACCTGCT	1	2	0.56	CATGGTCTACAACGATCTGCT	1	2	0.56	CATGGTCTACACCGACCTGCT	1	2	0.56
Unigene30709_All	276	77.34	-	-	-	-	-	CATGAATATTTTAAATGTTAT	1	269	75.38	CATGAATATTTTAAATATTAT	1	2	0.56	CATGACTATTTTAAATGTTAT	1	3	0.84	CATGATTATTTTAAATGTTAT	1	2	0.56
Unigene32916_All	275	77.06	-	-	-	-	gi|255567389|ref|XP_002524674.1|/7e-15/Sphingosine kinase, putative [Ricinus communis]	CATGGAGAGGAACCCAACTTT	2	2	0.56	CATGGCCATCATAGAAGGCAA	1	266	74.54	CATGGCCAACATAGAAGGCAA	1	2	0.56	CATGGCCATCATAGAACGCAA	1	3	0.84	CATGGCCATCATAGACGGCAA	1	2	0.56
Unigene22843_All	273	76.5	-	-	-	-	-	CATGTAGATTTAGAAATATTT	1	269	75.38	CATGTAGATTTAGAAATCTTT	1	2	0.56	CATGTAGATTTAGAATTATTT	1	2	0.56
Unigene27598_All	273	76.5	-	-	-	-	-	CATGCATCTCTAAACAATGTT	1	267	74.82	CATGGTGATTGTGCCCTTTTG	2	2	0.56	CATGCATCTCTAAACAATATT	1	2	0.56	CATGCATCTCTAAACAATTTT	1	2	0.56
Unigene43064_All	273	76.5	-	-	-	-	gi|262096361|gb|EEY54413.1|/2e-28/dimethyladenosine transferase [Phytophthora infestans T30-4]	CATGCGTTTAATTCAGAGGGC	1	263	73.7	CATGCTACTACAATGGCAGTA	2	2	0.56	CATGCGTTTAATTCAGAGGTC	1	2	0.56	CATGCGTTTAATTCAGCGGGC	1	4	1.12	CATGTGTTTAATTCAGAGGGC	1	2	0.56
Unigene43923_All	272	76.22	-	-	-	-	gi|71012871|ref|XP_758535.1|/2e-14/hypothetical protein UM02388.1 [Ustilago maydis 521]	CATGAAAAAGCATACAACATT	1	272	76.22
Unigene44315_All	272	76.22	-	-	-	-	gi|154318225|ref|XP_001558431.1|/2e-41/hypothetical protein BC1G_03280 [Botryotinia fuckeliana B05.10]	CATGGGTTATGTCGTAGAAAC	1	255	71.46	CATGGGCTATGTCGTAGAAAC	1	3	0.84	CATGGGTTATGTCGCAGAAAC	1	2	0.56	CATGGGTTATGTCGTAGAAGC	1	6	1.68	CATGGGTTATGTCGTCGAAAC	1	2	0.56	CATGGGTTCTGTCGTAGAAAC	1	2	0.56	CATGGTTTATGTCGTAGAAAC	1	2	0.56
Unigene41792_All	270	75.66	-	-	-	-	-	CATGTGATAAAAGGAAAGACA	1	267	74.82	CATGTGATAAAAGGAACGACA	1	3	0.84
Unigene43902_All	269	75.38	-	-	-	-	-	CATGGTACTATTTAATCAAAT	1	265	74.26	CATGGAACTATTTAATCAAAT	1	2	0.56	CATGGTACTATTTAAGCAAAT	1	2	0.56
gi|260681529|gb|FS438390.1|FS438390	268	75.1	FS438390 Ostrinia nubilalis wandering larval hemocyte cDNA library Ostrinia nubilalis cDNA clone WHM042 3', mRNA sequence	GO:0005840//ribosome	GO:0003735//structural constituent of ribosome;GO:0003723//RNA binding	GO:0006412//translation	gi|112984000|ref|NP_001037269.1|/5.46348e-65/ribosomal protein S18 [Bombyx mori]	CATGGCAAACATAACTTTACG	1	266	74.54	CATGGCAAACATCACTTTACG	1	2	0.56
Unigene15543_All	267	74.82	-	-	-	-	-	CATGGGTGAGTAAGAAATTGT	2	18	5.04	CATGTGCATTACAGATTTATT	3	182	51	CATGTTAATTGTATCCCAGTT	1	30	8.41	CATGTTTCCTTTTCTAGTATT	4	14	3.92	CATGTACATTACAGATTTATT	3	20	5.6	CATGTGCATTACAGCTTTATT	3	3	0.84
gi|254008499|gb|GH996049.1|GH996049	267	74.82	ECB-V-23_M13R_G06_24Apr07.ab1 libraries of whole guts from fifth-instar European corn borer larvae Ostrinia nubilalis cDNA, mRNA sequence	-	-	-	-	CATGCACATACTAAAATCTTT	1	23	6.45	CATGTACCTTTAGGCTTAGTT	4	56	15.69	CATGCACACACTAAAATCTTT	1	172	48.2	CATGCATGTAATCGTGCACAT	3	12	3.36	CATGTAATCGTGCACATACTA	2	4	1.12
Unigene24327_All	266	74.54	-	-	-	-	-	CATGTTCACACTAACCATACT	1	15	4.2	CATGTTCCTTTGCATTGAACA	2	155	43.43	CATGTTGCTTCGTTGTGTTAT	4	96	26.9
Unigene28283_All	266	74.54	-	-	-	-	-	CATGTATATTCACTATAATTT	2	14	3.92	CATGTATCAAAAACAATGAAT	1	250	70.05	CATGTATCAAAAACAATGCAT	1	2	0.56
Unigene46631_All	265	74.26	-	-	-	-	-	CATGACGGGATTTGGGGAGGG	2	2	0.56	CATGCATATGATCCTCAGAAA	1	261	73.14	CATGCATATGATCCTTAGAAA	1	2	0.56
Unigene45837_All	263	73.7	-	-	-	-	gi|116055901|emb|CAL57986.1|/2e-45/putative dUTP pyrophosphatase (ISS) [Ostreococcus tauri]	CATGCTTTTGCGCCGCTCAAA	1	259	72.58	CATGCTTTTGCGCCGATCAAA	1	2	0.56	CATGCTTTTGCGCCGTTCAAA	1	2	0.56
Unigene44615_All	261	73.14	-	-	-	-	-	CATGATTTGACCTAATGTTAT	1	255	71.46	CATGATTTGACCTAACGTTAT	1	2	0.56	CATGATTTGACCTATTGTTAT	1	2	0.56	CATGCTTTGACCTAATGTTAT	1	2	0.56
Unigene6756_All	261	73.14	-	-	-	-	-	CATGTGATTCTCGATTCGTGG	1	2	0.56	CATGTGATTCTTGATTCGTGG	1	259	72.58
Unigene16578_All	259	72.58	-	-	-	-	-	CATGTAAAAATTTCACTTTTT	1	254	71.18	CATGTAAAAATTTCACGTTTT	1	2	0.56	CATGTAAACATTTCACTTTTT	1	3	0.84
Unigene1949_All	259	72.58	-	-	-	-	-	CATGAATATTAGCACAAAAAT	1	257	72.02	CATGAATATTAGCACAAACAT	1	2	0.56
Unigene21517_All	259	72.58	-	-	-	-	-	CATGCCAGTCGAATCAACATT	1	252	70.61	CATGGAACATCTGAAGAAGTT	3	3	0.84	CATGCCAGTCGAATCAGCATT	1	4	1.12
Unigene31620_All	257	72.02	-	-	-	-	-	CATGAGATAGGTTATAGTTTT	1	225	63.05	CATGTGTGCTGCACGTTTTCC	2	24	6.73	CATGTTACCATTCACTATAAA	7	2	0.56	CATGAGATAGGTTATCGTTTT	1	4	1.12	CATGAGCTAGGTTATAGTTTT	1	2	0.56
Unigene45364_All	257	72.02	-	-	-	-	gi|262101372|gb|EEY59424.1|/3e-12/conserved hypothetical protein [Phytophthora infestans T30-4]	CATGTGCACACTCTAGCTTAT	1	254	71.18	CATGTGCACCCTCTAGCTTAT	1	3	0.84
Unigene46295_All	257	72.02	-	GO:0005829//cytosol;GO:0005634//nucleus	GO:0005525//GTP binding	-	gi|262106229|gb|EEY64281.1|/1e-65/ras-like GTP-binding protein [Phytophthora infestans T30-4]	CATGCAAAGTTATGAGCTCTG	1	255	71.46	CATGCAAAGTTATGAGATCTG	1	2	0.56
Unigene13159_All	256	71.74	-	-	-	-	-	CATGAAAAAAATCAAAGTGAT	1	250	70.05	CATGAAAAAAATCAAACTGAT	1	2	0.56	CATGACAAAAATCAAAGTGAT	1	2	0.56	CATGGAAAAAATCAAAGTGAT	1	2	0.56
Unigene10466_All	255	71.46	-	-	-	-	-	CATGCTTTGTTACGCAATCTA	1	251	70.33	CATGCTTTGTTACGCACTCTA	1	2	0.56	CATGCTTTGTTACGCAGTCTA	1	2	0.56
gi|254025497|gb|GH989986.1|GH989986	254	71.18	J-ECB-14_M13R_D04.ab1 libraries of whole guts from fifth-instar European corn borer larvae Ostrinia nubilalis cDNA, mRNA sequence	-	-	-	gi|91094301|ref|XP_971831.1|/2.2388e-19/PREDICTED: similar to CG2765 CG2765-PA [Tribolium castaneum]	CATGCTGAACGACTTGAAGAC	1	249	69.77	CATGGACGAGACAGTGCTGGT	3	5	1.4
Unigene12401_All	253	70.9	-	-	-	-	-	CATGATGTACATAACGTTAAA	1	91	25.5	CATGATGCACATAACGTTAAA	1	2	0.56	CATGATGTACATAACGCTAAA	1	2	0.56	CATGATGTACATAACGTTATA	1	158	44.27
Unigene45196_All	252	70.61	-	-	-	-	-	CATGTAGAAGTACTTCAGTAC	2	11	3.08	CATGGACATTGGACATAAGCT	5	241	67.53
gi|254010321|gb|GH998584.1|GH998584	252	70.61	ECB-18_M13R_C04_31Mar06 libraries of whole guts from fifth-instar European corn borer larvae Ostrinia nubilalis cDNA, mRNA sequence	-	-	-	gi|160333474|ref|NP_001103767.1|/1.52208e-80/lysosomal thiol reductase IP30 isoform 2 [Bombyx mori]	CATGGGGCAGGCGCAGCCTGA	1	246	68.93	CATGGGGCAGGCGCAGACTGA	1	2	0.56	CATGGGGCAGGCGCCGCCTGA	1	2	0.56	CATGGGGTAGGCGCAGCCTGA	1	2	0.56
Unigene12011_All	251	70.33	-	-	-	-	gi|168019207|ref|XP_001762136.1|/7e-15/predicted protein [Physcomitrella patens subsp. patens]	CATGTTGCTCACGTATTATTT	1	243	68.09	CATGCTTAAAAACTTTTTCGG	3	2	0.56	CATGTTGCTCACGTATCATTT	1	2	0.56	CATGTTGCTCACGTATGATTT	1	2	0.56	CATGTTGCTCACGTATTCTTT	1	2	0.56
Unigene26259_All	251	70.33	-	-	-	-	-	CATGTTCTTATGTAACTTCAG	1	36	10.09	CATGTTCTTATGTAACTTCGG	1	215	60.25
Unigene31423_All	251	70.33	-	-	-	-	-	CATGCGTTGCATCAGCTTCGC	1	248	69.49	CATGTGATTAGAGAATGGCTA	3	3	0.84
Unigene42172_All	250	70.05	-	-	-	-	-	CATGATCAACCCAACACAACT	3	2	0.56	CATGGAAGGTTTAAAGATGGC	2	240	67.25	CATGGAAGGTTTAAAGCTGGC	2	2	0.56	CATGGAAGGTTTAACGATGGC	2	2	0.56	CATGGACGGTTTAAAGATGGC	2	2	0.56	CATGGGAGGTTTAAAGATGGC	2	2	0.56
Unigene1888_All	249	69.77	-	-	-	-	-	CATGTGATTTAATGGAATGGT	1	247	69.21	CATGTGATTTAATGGCATGGT	1	2	0.56
Unigene41024_All	249	69.77	-	-	-	-	-	CATGAGTTCATAGAGAGAGCC	1	237	66.41	CATGAGCTCATAGAGAGAGCC	1	4	1.12	CATGAGTTCATAGAGAGCGCC	1	2	0.56	CATGAGTTCATAGAGATAGCC	1	2	0.56	CATGAGTTCATAGAGCGAGCC	1	4	1.12
gi|254010701|gb|GH998823.1|GH998823	248	69.49	ECB-20_M13R_H07_31Mar06 libraries of whole guts from fifth-instar European corn borer larvae Ostrinia nubilalis cDNA, mRNA sequence	-	-	-	-	CATGTTAGAAGCAATGTCATT	1	248	69.49
Unigene23143_All	246	68.93	-	-	-	-	-	CATGACAATCAGTAAATTAAA	1	239	66.97	CATGACAATCAGTAAAGTAAA	1	3	0.84	CATGACAATCAGTAACTTAAA	1	2	0.56	CATGACAATCAGTAATTTAAA	1	2	0.56
Unigene35760_All	246	68.93	-	-	-	-	-	CATGTATTAAATGCACTGTAA	2	30	8.41	CATGTATTTTTGAAACTTTGC	1	216	60.53
Unigene29629_All	245	68.65	-	-	-	-	-	CATGTGAACTATTGTATATAA	1	245	68.65
Unigene853_All	245	68.65	-	-	-	-	gi|238007058|gb|ACR34564.1|/1e-06/unknown [Zea mays]	CATGGCCGACCGCGCCTACCC	1	82	22.98	CATGTCGAGCGCATACCGAGA	3	4	1.12	CATGCGGAGACAGTCCTGCCG	2	2	0.56	CATGGCTGACCGCGCCTACCC	1	157	43.99
Unigene35871_All	244	68.37	-	-	-	-	gi|168028394|ref|XP_001766713.1|/9e-07/predicted protein [Physcomitrella patens subsp. patens]	CATGTTCAGAAGACTGGTCAT	1	234	65.57	CATGTTCAGAAGACTGGCCAT	1	2	0.56	CATGTTCAGAAGACTTGTCAT	1	2	0.56	CATGTTGAGAAGACTGGTCAT	1	6	1.68
Unigene44780_All	243	68.09	-	-	-	-	gi|15228929|ref|NP_188323.1|/2e-35/NRPB9A; DNA binding / DNA-directed RNA polymerase/ nucleic acid binding / transcription regulator/ zinc ion binding [Arabidopsis thaliana]	CATGTGCCCGAAGTGCAATCA	1	235	65.85	CATGTGCCCGAAGAGCAATCA	1	2	0.56	CATGTGCCCGAAGTGCCATCA	1	2	0.56	CATGTGCCCGAAGTGCTATCA	1	2	0.56	CATGTGCCTGAAGTGCAATCA	1	2	0.56
gi|254014116|gb|GH992481.1|GH992481	243	68.09	J-ECB-29_M13R_G12.ab1 libraries of whole guts from fifth-instar European corn borer larvae Ostrinia nubilalis cDNA, mRNA sequence	-	-	-	gi|54039568|sp|Q8WQI5.1|RS8_SPOFR/4.96342e-85/RecName: Full=40S ribosomal protein S8	CATGAGAAGTTACCAGTGTCG	1	243	68.09
Unigene11745_All	242	67.81	-	-	-	-	-	CATGATGCTCATTGTTTTGAC	1	242	67.81
Unigene37171_All	242	67.81	-	-	-	-	-	CATGCAATCCAAGTACTTACT	2	6	1.68	CATGCATTTTTAGTACGAGTG	1	230	64.45	CATGCATTTTTAGTACGCGTG	1	2	0.56	CATGCATTTTTAGTAGGAGTG	1	2	0.56	CATGCCTTTTTAGTACGAGTG	1	2	0.56
Unigene42189_All	242	67.81	-	-	-	-	-	CATGTGTGCCCTTCAGTGTGA	1	233	65.29	CATGTGCGCCCTTCAGTGTGA	1	3	0.84	CATGTGTGCCCTTCAGAGTGA	1	3	0.84	CATGTGTGCCCTTCCGTGTGA	1	3	0.84
Unigene45338_All	242	67.81	-	-	-	-	-	CATGCTACGGATCGTACGATT	1	240	67.25	CATGCTACGGATCGTACGGTT	1	2	0.56
Unigene37498_All	241	67.53	-	-	-	GO:0006139//nucleobase, nucleoside, nucleotide and nucleic acid metabolic process;GO:0034961	gi|50550717|ref|XP_502831.1|/2e-18/YALI0D14652p [Yarrowia lipolytica]	CATGAAGACAATCACGGACGA	1	48	13.45	CATGAAAACAATCACGGACGA	1	191	53.52	CATGTTAAGGAGTGGCTCAAC	2	2	0.56
Unigene43586_All	241	67.53	-	-	-	-	-	CATGCTGACTTTTTTAATGAT	1	237	66.41	CATGCTGACTTTTTTAGTGAT	1	2	0.56	CATGCTGACTTTTTTGATGAT	1	2	0.56
Unigene45655_All	241	67.53	-	-	-	-	gi|150863803|ref|XP_001382401.2|/3e-75/RNA-dependent helicase [Pichia stipitis CBS 6054]	CATGACCAAACCGTAAGTGTG	3	4	1.12	CATGAGGGTTGCTTCACACAC	1	230	64.45	CATGAGGGCTGCTTCACACAC	1	3	0.84	CATGAGGGGTGCTTCACACAC	1	2	0.56	CATGAGGGTTGCTTCCCACAC	1	2	0.56
gi|254010738|gb|GH998860.1|GH998860	241	67.53	ECB-21_M13R_D01_31Mar06 libraries of whole guts from fifth-instar European corn borer larvae Ostrinia nubilalis cDNA, mRNA sequence	-	-	-	-	CATGTTTTATCTGTAAATATT	1	239	66.97	CATGTTTTATCTGTACATATT	1	2	0.56
Unigene23785_All	238	66.69	-	-	-	-	-	CATGACAAATGCTGGTGACAA	1	230	64.45	CATGACAAATGCTGGCGACAA	1	3	0.84	CATGACAAATGCTGGTGACCA	1	3	0.84	CATGACAATTGCTGGTGACAA	1	2	0.56
Unigene36133_All	238	66.69	-	-	-	-	gi|255080076|ref|XP_002503618.1|/2e-20/predicted protein [Micromonas sp. RCC299]	CATGAAAAACGACAAAGAAAT	1	229	64.17	CATGAAAAACGACAAAGACAT	1	2	0.56	CATGAAAAACGACAAATAAAT	1	2	0.56	CATGAAAAACGACAAGGAAAT	1	2	0.56	CATGAAAAACGACAATGAAAT	1	3	0.84
gi|254019558|gb|GH999600.1|GH999600	238	66.69	ECB-30_M13R_C02_31Mar06 libraries of whole guts from fifth-instar European corn borer larvae Ostrinia nubilalis cDNA, mRNA sequence	GO:0016021//integral to membrane	-	-	gi|114052941|ref|NP_001040332.1|/1.22718e-79/signal sequence receptor beta subunit [Bombyx mori]	CATGACCCTGCCCTCCCTCGC	1	57	15.97	CATGACCCTGCCCTCTCTCGC	1	181	50.72
Unigene31774_All	237	66.41	-	-	-	-	-	CATGGTGGAGCACAACAAATT	1	233	65.29	CATGGAGGAGCACAACAAATT	1	2	0.56	CATGGTGGAGCACACCAAATT	1	2	0.56
Unigene37873_All	236	66.13	-	GO:0044424//intracellular part	-	GO:0032268//regulation of cellular protein metabolic process	gi|168028278|ref|XP_001766655.1|/2e-12/predicted protein [Physcomitrella patens subsp. patens]	CATGTCGCTCCTGTCACCTGC	1	217	60.81	CATGTCGCTCCTGTCAGCTGC	1	2	0.56	CATGTCGCTCCTGTGACCTGC	1	17	4.76
Unigene43109_All	236	66.13	-	-	-	-	-	CATGCGTGTATAATATATCCC	1	233	65.29	CATGCGCGTATAATATATCCC	1	3	0.84
Unigene8506_All	236	66.13	-	-	-	-	-	CATGCACACAAATGTTTGTAC	1	207	58.01	CATGCACACAAATGTTCGTAC	1	2	0.56	CATGCACACAAATGTTTGTAG	1	3	0.84	CATGCACACAAATGTTTGTAT	1	20	5.6	CATGCACACAAATTTTTGTAC	1	2	0.56	CATGCACACAACTGTTTGTAC	1	2	0.56
Unigene36892_All	235	65.85	-	-	-	-	-	CATGTTCATAAGCTGAGTAGC	1	233	65.29	CATGTTCATAAGCTGCGTAGC	1	2	0.56
Unigene44993_All	233	65.29	-	-	-	-	-	CATGAAGTTGTATAGAATTTT	1	230	64.45	CATGACGTTGTATAGAATTTT	1	3	0.84
Unigene542_All	233	65.29	-	-	-	-	-	CATGAGTTAGCATATTTTTAT	1	231	64.73	CATGGTTCTAATCGATGTTTT	2	2	0.56
Unigene16454_All	231	64.73	-	-	-	-	-	CATGGGAAAGGAAAATGTTAG	1	231	64.73
Unigene23523_All	231	64.73	-	-	-	-	-	CATGATTATTATAGATTACTT	1	227	63.61	CATGATTATTATAGAATACTT	1	2	0.56	CATGATTATTATAGATTCCTT	1	2	0.56
Unigene44172_All	230	64.45	-	-	-	-	gi|226463044|gb|EEH60322.1|/4e-27/predicted protein [Micromonas pusilla CCMP1545]	CATGGAAAGAACACTTTTTTG	1	122	34.19	CATGGAGTTTGAAGAGCGATT	2	5	1.4	CATGGAAAGAACACTTTTTTT	1	2	0.56	CATGGAAGGAACACTTTTTTG	1	99	27.74	CATGGAGTTTGAGGAGCGATT	2	2	0.56
Unigene45216_All	229	64.17	-	-	-	-	gi|148906202|gb|ABR16257.1|/8e-30/unknown [Picea sitchensis]	CATGCCCGTCTACGTACATCT	1	222	62.21	CATGCCCGTCTACGCACATCT	1	2	0.56	CATGCCCGTCTACGTATATCT	1	3	0.84	CATGCCCGTCTACGTTCATCT	1	2	0.56
Unigene27226_All	228	63.89	-	-	-	-	-	CATGGGTGATCAATTAGAACT	1	208	58.29	CATGTGACACAGTCTGTGCTA	6	17	4.76	CATGGGCGATCAATTAGAACT	1	3	0.84
Unigene42601_All	228	63.89	-	-	-	-	-	CATGCAGCTGACGGACGTGAC	3	3	0.84	CATGGAAGAATATACGGAGCT	1	104	29.14	CATGGAAGAATATACGGAGCC	1	2	0.56	CATGGAAGAGTATACGGAGCT	1	119	33.35
Unigene17590_All	227	63.61	-	-	-	-	-	CATGTTAAAGAAAATTAATTT	1	227	63.61
Unigene22041_All	227	63.61	-	GO:0005737//cytoplasm	-	GO:0033554//cellular response to stress;GO:0044237//cellular metabolic process	gi|169847189|ref|XP_001830306.1|/1e-30/hypothetical protein CC1G_01942 [Coprinopsis cinerea okayama7#130]	CATGCGTATTCCATTAAAATC	1	206	57.72	CATGCCTATTCCATTAAAATC	1	15	4.2	CATGCGCATTCCATTAAAATC	1	2	0.56	CATGCGTATTCCATTACAATC	1	2	0.56	CATGCGTATTCCTTTAAAATC	1	2	0.56
Unigene20977_All	226	63.33	-	-	-	-	gi|218192858|gb|EEC75285.1|/1e-116/hypothetical protein OsI_11626 [Oryza sativa Indica Group]	CATGGAGACTATACTGGCCTC	1	219	61.37	CATGGAGACTATACAGGCCTC	1	2	0.56	CATGGAGACTATATTGGCCTC	1	3	0.84	CATGGCGACTATACTGGCCTC	1	2	0.56
Unigene45140_All	225	63.05	-	-	-	-	-	CATGGTGACGCAAGGACTGAT	1	216	60.53	CATGGCGACGCAAGGACTGAT	1	5	1.4	CATGGTGACGCAAGGCCTGAT	1	4	1.12
Unigene45656_All	225	63.05	-	-	-	-	-	CATGCACTACAGAAACGATCA	1	176	49.32	CATGCACTATAGAAACGATCA	1	49	13.73
Unigene43398_All	224	62.77	-	-	-	-	gi|242213011|ref|XP_002472336.1|/4e-18/predicted protein [Postia placenta Mad-698-R]	CATGAAACATTATCTCCAAAT	1	215	60.25	CATGAAACATTATCTCAAAAT	1	3	0.84	CATGAAACATTATCTCCAACT	1	2	0.56	CATGAAACATTATCTCCACAT	1	2	0.56	CATGAACCATTATCTCCAAAT	1	2	0.56
Unigene45859_All	223	62.49	-	-	-	-	-	CATGTGCGACGCCTCTGTTCT	2	2	0.56	CATGTTAAAACGATGTAATTT	1	217	60.81	CATGTTAAAACGATGTACTTT	1	2	0.56	CATGTTAAAACGATGTCATTT	1	2	0.56
Unigene46888_All	223	62.49	-	-	-	-	gi|151946073|gb|EDN64304.1|/3e-33/U3 snoRNP protein [Saccharomyces cerevisiae YJM789]	CATGATAATCTTGAATATTTG	1	221	61.93	CATGATAATCTTGAATCTTTG	1	2	0.56
Unigene18227_All	221	61.93	-	-	-	-	gi|225458848|ref|XP_002283335.1|/7e-39/PREDICTED: hypothetical protein [Vitis vinifera]	CATGATGGATGAAAAAAGTTT	1	219	61.37	CATGATGGATGAAACAAGTTT	1	2	0.56
Unigene31522_All	221	61.93	-	-	-	-	gi|262101000|gb|EEY59052.1|/3e-58/DNA-directed RNA polymerase II largest subunit [Phytophthora infestans T30-4]	CATGACTCCCGGCGGGCCGTC	1	171	47.92	CATGACTGCTAAAGGTCATCT	4	3	0.84	CATGACGCCCTGGTCTACGCA	2	2	0.56	CATGACGCCGTGGTCGACGCA	2	2	0.56	CATGACTCCCGGCGGGCCGCC	1	2	0.56	CATGACTCCCGGCGGGCCGGC	1	7	1.96	CATGACTCCCGGCGGGCCGTA	1	32	8.97	CATGACTCCCGGCGGGCCGTT	1	2	0.56
Unigene35789_All	221	61.93	-	-	-	-	-	CATGAGAAAACGCTTTAAATA	1	221	61.93
Unigene15642_All	220	61.65	-	-	-	-	-	CATGATAAGTAAACTAATGAT	1	220	61.65
Unigene42021_All	219	61.37	-	-	-	-	gi|168024384|ref|XP_001764716.1|/1e-23/predicted protein [Physcomitrella patens subsp. patens]	CATGCTCCCAACTAGATGAAA	1	219	61.37
Unigene45533_All	219	61.37	-	-	-	-	gi|170111352|ref|XP_001886880.1|/2e-28/predicted protein [Laccaria bicolor S238N-H82]	CATGGGACCTATGGGTCAGAT	2	166	46.52	CATGGGACCTATGGGCCAGAT	2	2	0.56	CATGTCATGTTTGAGAAATAC	1	6	1.68	CATGTTATGTTTGAAAAATAC	1	45	12.61
Unigene17123_All	217	60.81	-	-	-	-	-	CATGAAAACTGCCTATTGATA	1	191	53.52	CATGCTTGCATGAAAACTGCC	2	21	5.88	CATGTAAATGTAAAAAACTAG	3	3	0.84	CATGAAAACTGCCTATTGAAA	1	2	0.56
Unigene15302_All	216	60.53	-	-	-	-	-	CATGAAGTCTGACCAAAAGTG	2	23	6.45	CATGTAAATATTAAACAAAGA	3	2	0.56	CATGTGATGACCATTTTGTGA	1	184	51.56	CATGTAAATATTATACAAAGA	3	5	1.4	CATGTGATGACCATTTTGCGA	1	2	0.56
Unigene15713_All	216	60.53	-	-	-	-	-	CATGGGATAAAATATTTCTTT	3	18	5.04	CATGGGGAAATAATGGGAACT	2	7	1.96	CATGTTTATGTCCAGTGTGAT	1	176	49.32	CATGGGGAAATAACGGGAACT	2	5	1.4	CATGTTTATGTCCAGTATGAT	1	2	0.56	CATGTTTATGTTCAGTGTGAT	1	8	2.24
Unigene38998_All	216	60.53	-	-	-	-	-	CATGATCGTTTTGTATGTGGA	1	212	59.41	CATGATCGTTTTGTACGTGGA	1	2	0.56	CATGATCGTTTTGTATCTGGA	1	2	0.56
Unigene8402_All	215	60.25	-	-	-	-	-	CATGAAATAAAATTAAAGGGT	1	90	25.22	CATGAATTCCTTGGGAAATAT	2	17	4.76	CATGAAATAAAATGAAAGGGT	1	106	29.7	CATGAAATAAAATTAAAGGGC	1	2	0.56
gi|254015329|gb|GH999366.1|GH999366	215	60.25	ECB-27_M13R_E04_31Mar06 libraries of whole guts from fifth-instar European corn borer larvae Ostrinia nubilalis cDNA, mRNA sequence	-	-	-	-	CATGAATAAAGTTACAATAAA	1	209	58.57	CATGAATAAAGTTACAATACA	1	2	0.56	CATGAATAAAGTTACACTAAA	1	2	0.56	CATGAATAAAGTTACGATAAA	1	2	0.56
Unigene28064_All	214	59.97	-	-	-	-	-	CATGTCATGTTATTGTGTCAT	2	16	4.48	CATGTTATTGTGTCATATGGA	1	193	54.08	CATGTTGACGAATTAATTTTA	4	3	0.84	CATGTTATTGTGTCATCTGGA	1	2	0.56
Unigene36205_All	214	59.97	-	-	-	-	-	CATGACTAAACTATAAATAAG	2	3	0.84	CATGGAAAGCTGTTAATCAGC	1	211	59.13
Unigene36222_All	214	59.97	-	-	-	-	-	CATGAGCGCTGTGAAAGATTC	1	208	58.29	CATGAGCGCTGTGAACGATTC	1	4	1.12	CATGAGCGCTGTGCAAGATTC	1	2	0.56
Unigene41282_All	214	59.97	-	-	-	-	gi|226463777|gb|EEH61055.1|/8e-11/ankyrin [Micromonas pusilla CCMP1545]	CATGAAAGAGATGATGATGGT	1	212	59.41	CATGAAAGCGATGATGATGGT	1	2	0.56
Unigene9285_All	214	59.97	-	-	-	-	-	CATGAGGCACGAATCGTTGTA	1	85	23.82	CATGAGCCACGAATCGTTGTA	1	129	36.15
Unigene30815_All	213	59.69	-	-	-	-	gi|210075130|ref|XP_500136.2|/8e-17/YALI0A16588p [Yarrowia lipolytica]	CATGACACGCACTATTAAGCC	1	195	54.64	CATGGTTGACAATTTTGTAAT	2	8	2.24	CATGACACGCCCTATTAAGCC	1	10	2.8
Unigene30829_All	213	59.69	-	-	-	-	-	CATGATAGTGAGGATTTAAAT	2	4	1.12	CATGCTCAACTTTTTTGCACT	1	207	58.01	CATGCTCAACTTTTTTACACT	1	2	0.56
Unigene42241_All	213	59.69	-	-	-	-	gi|262099507|gb|EEY57559.1|/8e-33/splicing factor 3A [Phytophthora infestans T30-4]	CATGCGATGCCTCGGCATACC	1	153	42.87	CATGCGATGCCTCGGAATACC	1	60	16.81
Unigene1030_All	212	59.41	-	-	-	-	-	CATGAAATTCAATACTTAATT	1	210	58.85	CATGAAATTCACTACTTAATT	1	2	0.56
Unigene11143_All	212	59.41	-	-	-	-	-	CATGACTCGTGCAACCGAGCC	1	114	31.94	CATGACTCGTGCAACCGAGCT	1	98	27.46
Unigene29833_All	212	59.41	-	-	-	-	-	CATGAACTTGAGTTTGAATGG	1	208	58.29	CATGAACTTGAGTTTGAATGA	1	2	0.56	CATGCACTTGAGTTTGAATGG	1	2	0.56
Unigene9700_All	212	59.41	-	-	-	-	gi|19114794|ref|NP_593882.1|/1e-137/recombinase Rhp51 [Schizosaccharomyces pombe]	CATGAGGATGCTTCTGAGATT	1	210	58.85	CATGATGATGCTTCTGAGATT	1	2	0.56
Unigene23028_All	209	58.57	-	GO:0005618//cell wall	-	GO:0000746//conjugation;GO:0007155//cell adhesion;GO:0019236//response to pheromone;GO:0019953//sexual reproduction	gi|168021758|ref|XP_001763408.1|/7e-17/predicted protein [Physcomitrella patens subsp. patens]	CATGACATCTGCATTTAATCT	2	2	0.56	CATGGAAAGAGATGAATGGTA	1	199	55.76	CATGGAAAAAGATGAATGGTA	1	2	0.56	CATGGAAAGAGATGAAAGGTA	1	2	0.56	CATGGAAAGAGATGAGTGGTA	1	2	0.56	CATGGAAAGCGATGAATGGTA	1	2	0.56
Unigene41839_All	209	58.57	-	-	-	-	-	CATGTGATTTAACCTTAAGAA	1	209	58.57
Unigene41948_All	209	58.57	-	-	-	-	-	CATGACATATTCCTTGAATGA	2	2	0.56	CATGTTTCGATACGATCTTTT	1	134	37.55	CATGTTTAGATACGATCTTTT	1	2	0.56	CATGTTTCGGTACGATCTTTT	1	71	19.9
Unigene32762_All	207	58.01	-	-	-	-	gi|224108462|ref|XP_002333390.1|/7e-11/predicted protein [Populus trichocarpa]	CATGTGGTATCATTTCGGAAT	1	66	18.49	CATGTGGTATTATTTCGGAAT	1	141	39.51
Unigene35270_All	207	58.01	-	GO:0005732//small nucleolar ribonucleoprotein complex;GO:0016020//membrane	-	-	gi|242216937|ref|XP_002474272.1|/7e-10/predicted protein [Postia placenta Mad-698-R]	CATGAGAAACCTAACTAGCTT	2	9	2.52	CATGGTTTTTGGTTTTGTGGA	1	196	54.92	CATGGCTTTTGGTTTTGTGGA	1	2	0.56
Unigene41375_All	207	58.01	-	-	GO:0003746//translation elongation factor activity;GO:0003924//GTPase activity;GO:0005525//GTP binding	-	gi|168034343|ref|XP_001769672.1|/3e-44/predicted protein [Physcomitrella patens subsp. patens]	CATGCTGCTGGAGCTCGCCCG	1	207	58.01
Unigene45344_All	207	58.01	-	-	-	-	-	CATGATATAAAATGCAACAAG	1	204	57.16	CATGCAACGAGGCAATATTTA	2	3	0.84
Unigene44620_All	206	57.72	-	-	-	-	-	CATGAATGATAAGGTCTTATT	1	202	56.6	CATGAATGATAAGGACTTATT	1	2	0.56	CATGAATGATAAGGCCTTATT	1	2	0.56
Unigene31416_All	205	57.44	-	-	-	-	-	CATGCGCATACGCACCCATTT	1	159	44.55	CATGCGCACACGCACCCATTT	1	2	0.56	CATGCGCATACGCACCCGTTT	1	44	12.33
Unigene43976_All	205	57.44	-	-	-	-	-	CATGGTCGATTCGCTTTATAA	2	62	17.37	CATGTTTAGGCTTGTCAATCT	1	126	35.31	CATGGTCGATTCGCTTTATAC	2	6	1.68	CATGTTAAGGCTTGTCAATCT	1	11	3.08
Unigene7450_All	205	57.44	-	-	-	-	-	CATGCTCTATACTTCTCCGCC	1	201	56.32	CATGCTCTATACTTCGCCGCC	1	2	0.56	CATGTTCTATACTTCTCCGCC	1	2	0.56
Unigene12901_All	204	57.16	-	-	-	-	-	CATGTGTACAGTTAATAAAGA	1	200	56.04	CATGTGAACAGTTAATAAAGA	1	2	0.56	CATGTGTACTGTTAATAAAGA	1	2	0.56
Unigene17769_All	204	57.16	-	-	-	-	-	CATGTAAAAATTGAATATTTT	1	198	55.48	CATGTAAAAATTGAACATTTT	1	2	0.56	CATGTAAAAATTGAATCTTTT	1	2	0.56	CATGTAAAACTTGAATATTTT	1	2	0.56
Unigene25534_All	204	57.16	-	-	-	-	-	CATGAACATACCGAAAACAAT	1	201	56.32	CATGAACATACCGAAACCAAT	1	3	0.84
Unigene32819_All	204	57.16	-	-	-	-	gi|30172014|gb|AAP20604.1|/1e-102/protein kinase C [Pichia pastoris]	CATGAAAATAACATAATTTAT	2	5	1.4	CATGGCAGATTGGTGCTAGGC	1	189	52.96	CATGGCAGATTGGCGCTAGGC	1	4	1.12	CATGGCAGATTGGGGCTAGGC	1	2	0.56	CATGGCAGATTGGTGCAAGGC	1	2	0.56	CATGGCAGATTGGTGCTCGGC	1	2	0.56
Unigene46869_All	204	57.16	-	-	-	-	gi|168002982|ref|XP_001754192.1|/1e-103/predicted protein [Physcomitrella patens subsp. patens]	CATGGGGCGAGACAACTGGAC	2	3	0.84	CATGGTGCGACACGAAAGCAT	1	197	55.2	CATGGCGCGACACGAAAGCAT	1	2	0.56	CATGGTGCGACACGAACGCAT	1	2	0.56
gi|254015398|gb|GH996386.1|GH996386	204	57.16	ECB-V-27_M13R_G08_25Apr07.ab1 libraries of whole guts from fifth-instar European corn borer larvae Ostrinia nubilalis cDNA, mRNA sequence	-	-	-	gi|160333474|ref|NP_001103767.1|/2.75654e-80/lysosomal thiol reductase IP30 isoform 2 [Bombyx mori]	CATGGGCCAGGCGCAGCCCGA	1	133	37.27	CATGGGTCAGGCGCAGCCCGA	1	71	19.9
Unigene6248_All	203	56.88	-	-	-	-	-	CATGGGTTCGCTCTTACCTAC	1	192	53.8	CATGGGCTCGCTCTTACCTAC	1	7	1.96	CATGGGTTCGCACTTACCTAC	1	2	0.56	CATGGGTTCGCTCTTCCCTAC	1	2	0.56
Unigene27673_All	202	56.6	-	-	-	-	gi|255568834|ref|XP_002525388.1|/1e-58/pre-mRNA splicing factor prp17, putative [Ricinus communis]	CATGGTAGCGGGCTACGCCTG	1	198	55.48	CATGGTAGCGGGCTACACCTG	1	2	0.56	CATGGTAGCGGGCTAGGCCTG	1	2	0.56
Unigene43778_All	202	56.6	-	-	-	-	gi|238837596|gb|EEQ27258.1|/9e-13/glutathione S-transferase [Microsporum canis CBS 113480]	CATGGAGAAACGGAGATAAAA	1	198	55.48	CATGGAGAAACGGAGATAGAA	1	2	0.56	CATGGAGACACGGAGATAAAA	1	2	0.56
Unigene39893_All	201	56.32	-	-	-	-	-	CATGATAACACGACTGTAATT	1	197	55.2	CATGCCATGATAACACGACTG	2	2	0.56	CATGATAACACGACTGCAATT	1	2	0.56
Unigene3929_All	200	56.04	-	-	-	-	-	CATGATCTGTCACGTTTAGAT	4	196	54.92	CATGCGAGTACATATAAGTAA	3	2	0.56	CATGATCTGTCACGTTTCGAT	4	2	0.56
Unigene46020_All	200	56.04	-	-	-	-	gi|50284807|ref|XP_444831.1|/7e-10/hypothetical protein CAGL0A01474g [Candida glabrata CBS138]	CATGGCAGTGCCTCTAAAAAT	1	196	54.92	CATGGCAGTGCCTCTACAAAT	1	2	0.56	CATGGCAGTGCCTCTGAAAAT	1	2	0.56
Unigene42925_All	199	55.76	-	-	-	-	-	CATGTCTCTGATACCGTCTTT	2	99	27.74	CATGTCTCTGATACCGACTTT	2	2	0.56	CATGTCTCTGATACCTTCTTT	2	98	27.46
Unigene31595_All	197	55.2	-	-	-	-	-	CATGGCGTACTAATGAGTACT	1	190	53.24	CATGGCGTACTAATGAGCACT	1	2	0.56	CATGGCGTACTAATGCGTACT	1	3	0.84	CATGGCGTACTAATGTGTACT	1	2	0.56
Unigene11301_All	196	54.92	-	-	-	-	-	CATGCCCATACTGATCAACTG	1	138	38.67	CATGCCCATACTGATCAACAG	1	12	3.36	CATGCCCATACTGATCAACGG	1	2	0.56	CATGCCCATACTGATCAGCTG	1	2	0.56	CATGCCCATACTGATCTACTG	1	2	0.56	CATGCCCATACTGATTAACTG	1	36	10.09	CATGCTCATACTGATCAACTG	1	4	1.12
Unigene26824_All	196	54.92	-	-	-	-	-	CATGGAACGATTAGCATTGAT	1	194	54.36	CATGAAACGATTAGCATTGAT	1	2	0.56
Unigene28135_All	196	54.92	-	-	-	-	-	CATGAATGTTCTGAACATATT	1	163	45.68	CATGAATGTTCTCAACATATT	1	33	9.25
Unigene30115_All	196	54.92	-	-	-	-	gi|242211708|ref|XP_002471691.1|/2e-30/predicted protein [Postia placenta Mad-698-R]	CATGGCCGATAGGAAAGTTAA	1	194	54.36	CATGGCCGATAGGAACGTTAA	1	2	0.56
Unigene42943_All	196	54.92	-	-	-	-	-	CATGATAATTCACATTGTGTA	1	191	53.52	CATGTTGTACAATAGTTGATT	2	5	1.4
Unigene45176_All	196	54.92	-	-	-	-	-	CATGATTTTAATTTTGTGTAG	2	11	3.08	CATGTATACTTAGCACAAAAA	1	85	23.82	CATGTATACTTAGCACGAAAA	1	100	28.02
Unigene38435_All	195	54.64	-	-	-	-	-	CATGAGTGTATTTACGACGAT	1	195	54.64
gi|254009882|gb|GH992284.1|GH992284	195	54.64	J-ECB-08_M13R_H11.ab1 libraries of whole guts from fifth-instar European corn borer larvae Ostrinia nubilalis cDNA, mRNA sequence	-	-	-	gi|189237189|ref|XP_001809029.1|/2.27317e-08/PREDICTED: similar to UPF0184 protein C9orf16 homolog [Tribolium castaneum]	CATGAAAAATTGAAAGAACTT	1	188	52.68	CATGAGTGAAGAATACTATTT	2	3	0.84	CATGAAAAAATGAAAGAACTT	1	2	0.56	CATGAAAAATTGACAGAACTT	1	2	0.56
Unigene46910_All	194	54.36	-	-	-	-	-	CATGCTCGCCAGGATAGCGCT	1	194	54.36
Unigene12931_All	193	54.08	-	-	-	-	-	CATGGAATTAGATCCAGTGTT	1	193	54.08
Unigene17011_All	193	54.08	-	-	-	-	gi|255629976|gb|ACU15340.1|/2e-27/unknown [Glycine max]	CATGTGCTCGAAGCGGGTGGA	1	189	52.96	CATGTGCTCGAAGCGGGCGGA	1	4	1.12
Unigene37334_All	193	54.08	-	-	GO:0008270//zinc ion binding;GO:0005515//protein binding	-	gi|255631147|gb|ACU15939.1|/1e-22/unknown [Glycine max]	CATGAAGCCAACAGTAAAAGT	2	3	0.84	CATGATGTCATCTTTTCATTA	1	186	52.12	CATGCGTTCCATTTCCACTGC	3	2	0.56	CATGCTGTCATCTTTTCATTA	1	2	0.56
Unigene39551_All	193	54.08	-	-	-	-	-	CATGGTACATATTGACATCAA	2	5	1.4	CATGGTATTGATTAAATGTTT	1	184	51.56	CATGATATTGATTAAATGTTT	1	2	0.56	CATGGCATTGATTAAATGTTT	1	2	0.56
Unigene46172_All	193	54.08	-	-	-	-	gi|212532959|ref|XP_002146636.1|/2e-26/pre-rRNA processing protein Esf1, putative [Penicillium marneffei ATCC 18224]	CATGGAAAAACTGATCCAAGA	1	170	47.64	CATGGGGCTTGGGAATCAAAG	2	21	5.88	CATGGAAAACCTGATCCAAGA	1	2	0.56
Unigene43515_All	192	53.8	-	-	-	-	gi|168013048|ref|XP_001759213.1|/8e-11/predicted protein [Physcomitrella patens subsp. patens]	CATGAGGTGGCAGCAAAACTA	1	187	52.4	CATGAGATGGCAGCAAAACTA	1	3	0.84	CATGAGGCGGCAGCAAAACTA	1	2	0.56
Unigene6359_All	192	53.8	-	-	-	-	-	CATGTTGTTTTAAAATGTTAC	1	190	53.24	CATGTTGTTTTAAAATATTAC	1	2	0.56
Unigene15765_All	191	53.52	-	-	-	-	-	CATGCTATTGGATCCTCATTT	1	19	5.32	CATGCTATTGGATCCTAATTT	1	169	47.36	CATGCTATTGGATCCTGATTT	1	3	0.84
Unigene22110_All	189	52.96	-	-	-	-	-	CATGCTGACCGACTGGATGAT	1	139	38.95	CATGTATTTAATGCAAAATTA	2	2	0.56	CATGCTGACCGACTGGATTAT	1	48	13.45
Unigene32715_All	189	52.96	-	-	-	-	gi|35395931|gb|AAQ84586.1|/3e-28/lysosomal acid lipase-like protein [Arabidopsis thaliana]	CATGTTCATTGGAATATTTAT	1	189	52.96
Unigene14488_All	188	52.68	-	-	-	-	-	CATGGTTTAGGGGGCTATAAT	1	186	52.12	CATGGTTTAGGGGGCTATCAT	1	2	0.56
Unigene44622_All	188	52.68	-	-	-	-	gi|262095158|gb|EEY53210.1|/5e-08/riboflavin kinase [Phytophthora infestans T30-4]	CATGAGTAGGTATGATTTATA	1	182	51	CATGAGCAGGTATGATTTATA	1	2	0.56	CATGAGTAGGAATGATTTATA	1	2	0.56	CATGAGTAGGTATGCTTTATA	1	2	0.56
Unigene19905_All	187	52.4	-	-	-	-	gi|168024649|ref|XP_001764848.1|/1e-93/predicted protein [Physcomitrella patens subsp. patens]	CATGACGTCATCCACGCCTGC	3	5	1.4	CATGGCGCTGCTGCGAGTGCC	1	175	49.04	CATGTTCTCTCAGTACTGCGG	4	2	0.56	CATGGCGCTGCTGCGCGTGCC	1	2	0.56	CATGGCGCTGCTGCGTGTGCC	1	3	0.84
Unigene4419_All	187	52.4	-	-	-	-	-	CATGACGATTTCTTTCCCGAT	1	23	6.45	CATGACGATTTCTTTCCTGAT	1	164	45.96
Unigene45802_All	187	52.4	-	-	-	-	-	CATGCACTCACATAAAAATTA	2	72	20.18	CATGTTGTACAGGTACTGTGG	1	112	31.38	CATGCACTCACATAAACATTA	2	3	0.84
Unigene7533_All	187	52.4	-	-	-	-	-	CATGAGGACTGCTCGTCCAAG	2	3	0.84	CATGGAATTAGGGACGAGTAA	1	173	48.48	CATGGGCCCTTCTGTTACATT	4	2	0.56	CATGGAATTAGGGACCAGTAA	1	4	1.12	CATGGAATTAGGGACGCGTAA	1	3	0.84	CATGGAATTAGGGACGGGTAA	1	2	0.56
gi|254008626|gb|GH996081.1|GH996081	187	52.4	ECB-V-24_M13R_B08_24Apr07.ab1 libraries of whole guts from fifth-instar European corn borer larvae Ostrinia nubilalis cDNA, mRNA sequence	-	-	-	-	CATGTTAATATGTTAATGGTC	2	2	0.56	CATGTTATATGCATTGTATTA	1	181	50.72	CATGGTATATGCATTGTATTA	1	2	0.56	CATGTTATATGCATTATATTA	1	2	0.56
gi|254018643|gb|GH996778.1|GH996778	187	52.4	ECB2_M13F_E05_18Jul05.ab1 libraries of whole guts from fifth-instar European corn borer larvae Ostrinia nubilalis cDNA, mRNA sequence	-	-	-	-	CATGATCTGAGTTCAAACTGG	1	150	42.03	CATGAACTGAGTTCAAACTGG	1	2	0.56	CATGACCTGAGTTCAAACTGG	1	2	0.56	CATGATATGAGTTCAAACTGG	1	2	0.56	CATGATCAGAGTTCAAACTGG	1	3	0.84	CATGATCCGAGTTCAAACTGG	1	3	0.84	CATGATCTGAGATCAAACTGG	1	5	1.4	CATGATCTGAGTTAAAACTGG	1	3	0.84	CATGATCTGAGTTCTAACTGG	1	2	0.56	CATGATCTGAGTTTAAACTGG	1	7	1.96	CATGATTTGAGTTCAAACTGG	1
Unigene31109_All	186	52.12	-	-	-	-	-	CATGCAGACAAGAATCCTTAC	2	17	4.76	CATGTAAATACGAATCGGCTA	1	167	46.8	CATGTAAATACGAATCGGGTA	1	2	0.56
Unigene39706_All	186	52.12	-	-	-	-	-	CATGAGGTGAGCTGTGACAGT	2	3	0.84	CATGGATGCATAAACCCCTTT	1	179	50.16	CATGGATGCATAAACTCCTTT	1	2	0.56	CATGGATGCCTAAACCCCTTT	1	2	0.56
Unigene22329_All	185	51.84	-	-	-	-	gi|154816266|gb|ABS87372.1|/9e-09/flocculin [Saccharomyces cerevisiae]	CATGAACAACACAAATGTTAC	1	185	51.84
Unigene23126_All	185	51.84	-	-	-	-	-	CATGTTAGAAATAAAACATAC	1	168	47.08	CATGTTAGAATTAAAACATAC	1	17	4.76
Unigene17309_All	184	51.56	-	-	-	-	-	CATGAAGTTGTTACCAGTTAC	1	106	29.7	CATGAAGTTGTTACCAGATAC	1	78	21.86
Unigene20090_All	184	51.56	-	-	-	-	-	CATGTTGAGGATCTCTCAATT	1	184	51.56
Unigene34547_All	184	51.56	-	-	-	-	gi|146220096|gb|ABQ11262.1|/5e-26/mago nashi-like protein 1 [Physalis pubescens]	CATGAAGATGATCGCTTGTGG	1	182	51	CATGACGATGATCGCTTGTGG	1	2	0.56
Unigene31932_All	183	51.28	-	-	-	-	-	CATGTAGTTCAAAAGGCGTTA	1	181	50.72	CATGTAGTTCAAAAGGAGTTA	1	2	0.56
Unigene44849_All	183	51.28	-	-	-	-	-	CATGTGAAGAGGATCCTAATT	1	181	50.72	CATGTGCAGAGGATCCTAATT	1	2	0.56
Unigene172_All	182	51	-	-	-	-	-	CATGTACGTGCAATATTCATT	1	182	51
Unigene35051_All	182	51	-	-	-	-	-	CATGTGATTGTACAGACATCT	1	167	46.8	CATGTGATTGTATAGACATCT	1	15	4.2
Unigene36673_All	182	51	-	-	-	-	-	CATGAGCTTACCCTGTACATT	1	182	51
Unigene4211_All	182	51	-	-	-	-	gi|15228477|ref|NP_189519.1|/6e-09/unknown protein [Arabidopsis thaliana]	CATGAAAAATGTTAGCTTCAT	2	13	3.64	CATGAGTTGAATTCTCTGAAC	1	165	46.24	CATGAGTTGACTTCTCTGAAC	1	4	1.12
Unigene8657_All	182	51	-	-	-	-	-	CATGATTGTATATAGGTATAC	1	146	40.91	CATGCGCACTCTGCCTCTACC	4	2	0.56	CATGATTGTATATAGGAATAC	1	2	0.56	CATGATTGTATATAGGTATAT	1	32	8.97
Unigene27827_All	181	50.72	-	-	-	-	-	CATGGGCAATGAACGACAAAA	1	179	50.16	CATGGGCAATGAACGCCAAAA	1	2	0.56
Unigene30684_All	181	50.72	-	-	-	-	-	CATGATGAGCTCCTTCTGGAT	1	173	48.48	CATGGAGGTTAGTTGATACAT	2	6	1.68	CATGATGAGCTCCTTCTGGCT	1	2	0.56
Unigene32093_All	181	50.72	-	-	-	-	-	CATGTGAAATAACTATTGTTG	1	177	49.6	CATGTGAAATAACTCTTGTTG	1	4	1.12
Unigene43490_All	181	50.72	-	-	-	-	-	CATGAGTGTCATCATAAGACT	2	181	50.72
Unigene44121_All	181	50.72	-	-	-	-	gi|168040462|ref|XP_001772713.1|/3e-38/predicted protein [Physcomitrella patens subsp. patens]	CATGACCGAGTTTAGGAAGAA	1	181	50.72
Unigene45181_All	181	50.72	-	-	-	-	gi|255079186|ref|XP_002503173.1|/2e-39/predicted protein [Micromonas sp. RCC299]	CATGATATCGTCAGGGCTTCG	1	177	49.6	CATGGCCGTGAACGCTGTTTT	2	4	1.12
Unigene8924_All	181	50.72	-	GO:0005622//intracellular	GO:0003677//DNA binding	GO:0006350//transcription	gi|71003482|ref|XP_756411.1|/1e-17/hypothetical protein UM00264.1 [Ustilago maydis 521]	CATGCACATTATGTAGCAAAT	2	3	0.84	CATGGGTGAGCACAAAGAGAT	1	176	49.32	CATGGGTGAGCACAAAGAGAC	1	2	0.56
Unigene13046_All	180	50.44	-	-	-	-	gi|270236113|emb|CBI25382.1|/8e-59/unnamed protein product [Vitis vinifera]	CATGAATGTCATCAGGACATA	1	180	50.44
Unigene20818_All	180	50.44	-	-	-	-	-	CATGATCATTTATTTGAAATT	1	178	49.88	CATGATCATTTATTTGTAATT	1	2	0.56
Unigene46900_All	180	50.44	-	-	-	-	-	CATGACTACGAAATATACGAC	1	175	49.04	CATGGAAATTTTGTGTTAGCT	2	3	0.84	CATGACTACTAAATATACGAC	1	2	0.56
Unigene13643_All	179	50.16	-	GO:0005829//cytosol;GO:0005634//nucleus	-	GO:0033554//cellular response to stress	gi|238006514|gb|ACR34292.1|/1e-16/unknown [Zea mays]	CATGATAAGCTAGCAGATTCA	1	179	50.16
Unigene3824_All	179	50.16	-	-	-	-	-	CATGTATTTTTATGGAGAGAT	2	156	43.71	CATGGCACTCTTAATTAATAT	1	23	6.45
Unigene44647_All	179	50.16	-	-	-	-	-	CATGTATCCAGAGCTGTACAG	1	179	50.16
Unigene28351_All	178	49.88	-	-	-	-	gi|169616995|ref|XP_001801912.1|/4e-09/hypothetical protein SNOG_11672 [Phaeosphaeria nodorum SN15]	CATGCCTATTACCAACAGATC	1	178	49.88
Unigene30174_All	178	49.88	-	-	-	-	-	CATGGCATTCTTCGCTCGCTG	3	3	0.84	CATGTACGTGCAATTGTATGT	1	169	47.36	CATGGTATTCTTCGCTCGCTG	3	2	0.56	CATGTACGTGCAATTGTCTGT	1	2	0.56	CATGTACGTGCACTTGTATGT	1	2	0.56
Unigene14258_All	176	49.32	-	-	-	-	-	CATGCTGTAAACTAATATAAC	1	117	32.79	CATGCTGTAAACTAATCTAAC	1	3	0.84	CATGTTGTAAACTAATATAAC	1	56	15.69
Unigene23062_All	176	49.32	-	-	-	-	-	CATGATCACTTCAATAATACA	1	170	47.64	CATGATCACTTCAATAATACT	1	6	1.68
Unigene31227_All	176	49.32	-	-	-	-	-	CATGCGCAGACACGCACAACA	3	4	1.12	CATGGATATGCAGGAGATTCT	1	100	28.02	CATGTAAGTACACTTAGAATG	2	68	19.05	CATGGATATGCAGGAGCTTCT	1	2	0.56	CATGTAAGTACACTTACAATG	2	2	0.56
Unigene36395_All	176	49.32	-	-	-	-	-	CATGCGTGGAGACTGTTTGGG	1	174	48.76	CATGCGTGGAGACTGTTTGTG	1	2	0.56
Unigene36964_All	176	49.32	-	-	-	-	-	CATGTTATACATTTATAAAAT	1	176	49.32
Unigene39121_All	176	49.32	-	-	-	-	-	CATGTTTTCTATCTTTATGTT	1	173	48.48	CATGTTTTCTATCTTGATGTT	1	3	0.84
Unigene45919_All	176	49.32	-	-	-	-	-	CATGGGATCTCTTAGAGAGTC	1	170	47.64	CATGGGATCTCTTAGACAGTC	1	2	0.56	CATGGGATCTCTTAGCGAGTC	1	4	1.12
gi|254026982|gb|GH989202.1|GH989202	176	49.32	J-ECB-55_M13R_H05.ab1 libraries of whole guts from fifth-instar European corn borer larvae Ostrinia nubilalis cDNA, mRNA sequence	-	-	-	gi|197927103|ref|NP_001128193.1|/3.6179e-10/dolichyl-diphosphooligosaccharide--protein glycosyltransferase subunit 4 [Bombyx mori]	CATGATTACCGATATCCAATT	1	10	2.8	CATGATTACCGATATCCAGTT	1	166	46.52
Unigene18689_All	175	49.04	-	-	-	-	-	CATGGTCACTAACATAATTAT	1	173	48.48	CATGGTCACTAACCTAATTAT	1	2	0.56
Unigene46070_All	175	49.04	-	-	-	-	-	CATGAGGATCGTCACTCGAAC	1	175	49.04
Unigene17002_All	174	48.76	-	-	-	-	-	CATGTGACAGGACGGTGCCAG	1	130	36.43	CATGTGACAGAACGGTGCCAG	1	36	10.09	CATGTGACAGGACGGAGCCAG	1	2	0.56	CATGTGACAGGACGGGGCCAG	1	2	0.56	CATGTGACAGGACGGTCCCAG	1	2	0.56	CATGTGACAGGCCGGTGCCAG	1	2	0.56
Unigene18964_All	174	48.76	-	-	-	-	-	CATGACCGTTTCTAAAAAATT	2	17	4.76	CATGGCCGTCTTGTCAAACTC	1	157	43.99
Unigene11588_All	173	48.48	-	-	-	-	-	CATGGACTAGGTAAAACTTTC	1	171	47.92	CATGGACTAGGTAAAAGTTTC	1	2	0.56
Unigene22313_All	173	48.48	-	-	-	-	gi|121715524|ref|XP_001275371.1|/1e-122/RNA helicase (Dbp), putative [Aspergillus clavatus NRRL 1]	CATGGCTCGCAGTTTTGATAT	1	163	45.68	CATGGCTCGCAGTTTCGATAT	1	2	0.56	CATGGCTCGCAGTTTTCATAT	1	2	0.56	CATGGCTCGCAGTTTTGTTAT	1	2	0.56	CATGGCTCGCCGTTTTGATAT	1	2	0.56	CATGGCTCGTAGTTTTGATAT	1	2	0.56
gi|260681645|gb|FS438377.1|FS438377	173	48.48	FS438377 Ostrinia nubilalis pharate pupal midgut cDNA library Ostrinia nubilalis cDNA clone PPMG010 3', mRNA sequence	GO:0015935//small ribosomal subunit	GO:0003735//structural constituent of ribosome;GO:0003723//RNA binding	GO:0006412//translation	gi|116090821|gb|ABJ55992.1|/6.05395e-80/ribosomal protein S3 [Ostrinia nubilalis]	CATGAGGCCGTCGACGAACTT	2	75	21.02	CATGATCTTTACCTTGATTCC	3	23	6.45	CATGATGAACCTCAGCACACC	1	23	6.45	CATGAGGCCGCCGACGAACTT	2	2	0.56	CATGAGGCCGTCGACGCACTT	2	2	0.56	CATGGCGCGCTCGTTGGTAGG	4	48	13.45
Unigene11534_All	172	48.2	-	-	-	-	-	CATGACTAATATTGCTTTGAA	2	2	0.56	CATGAGCGACGGTGACAGATA	1	167	46.8	CATGAGCGACGGTGACCGATA	1	3	0.84
Unigene30193_All	172	48.2	-	-	-	-	-	CATGCTAAAAAGTATCGATTT	2	12	3.36	CATGTTATTTTTACTCAAAAA	1	67	18.77	CATGTAATTTTTACTCAAAAA	1	93	26.06
Unigene35583_All	171	47.92	-	-	-	-	-	CATGGCTCATAAAACATTTTT	1	159	44.55	CATGGCTCATAAAACACTTTT	1	2	0.56	CATGGCTCATAAAACAGTTTT	1	2	0.56	CATGGCTCATAAAACCTTTTT	1	5	1.4	CATGGCTCATAAACCATTTTT	1	3	0.84
Unigene44883_All	171	47.92	-	-	-	-	-	CATGGATACCGGCCACTTGGA	1	169	47.36	CATGGATACCGGCCACCTGGA	1	2	0.56
Unigene10731_All	170	47.64	-	-	-	-	-	CATGGCGCACCAAAATGTATT	1	164	45.96	CATGGCGCACCAAAATGCATT	1	2	0.56	CATGGCGCACCAAACTGTATT	1	2	0.56	CATGGCGCACCAACATGTATT	1	2	0.56
Unigene31652_All	170	47.64	-	-	-	-	gi|190347164|gb|EDK39390.2|/2e-08/hypothetical protein PGUG_03488 [Pichia guilliermondii ATCC 6260]	CATGAATGTACGGTTTTCAAT	1	89	24.94	CATGACCCTCGGACAGGTCTA	3	15	4.2	CATGTCTCCATGAATGTACGG	2	2	0.56	CATGAATGTACTGTTTTCAAT	1	62	17.37	CATGTCTCCATGAATGTACTG	2	2	0.56
Unigene46604_All	170	47.64	-	-	-	-	-	CATGATAAAATCTTCATTCTT	1	168	47.08	CATGATAAAATCTTCGTTCTT	1	2	0.56
Unigene7895_All	170	47.64	-	-	-	-	-	CATGGTAAGCCCACTGATCTG	1	165	46.24	CATGTAATTTTTTATACGAAG	2	3	0.84	CATGGTAAACCCACTGATCTG	1	2	0.56
Unigene11117_All	169	47.36	-	-	-	-	-	CATGACCTCGACTCTGACCTT	3	21	5.88	CATGTAGTTTGTCACAGTATT	2	5	1.4	CATGTCATATAACATTCTTCA	1	143	40.07
Unigene1310_All	169	47.36	-	-	-	-	-	CATGTGTTGCTATTTATTCTA	1	169	47.36
Unigene3030_All	169	47.36	-	-	-	-	gi|169849373|ref|XP_001831390.1|/1e-22/hypothetical protein CC1G_00937 [Coprinopsis cinerea okayama7#130]	CATGTATAAAGTGCCTTAATT	1	167	46.8	CATGTATAAAGTGCCCTAATT	1	2	0.56
Unigene35304_All	169	47.36	-	-	-	-	-	CATGCTTTTTGTGCAACATTA	2	27	7.57	CATGTATTTGTATATTTGGTG	1	142	39.79
Unigene36561_All	169	47.36	-	-	-	-	-	CATGATATGAGGCGTGTGTTC	1	169	47.36
Unigene43644_All	169	47.36	-	-	-	-	-	CATGTAATTTGAACTATTCTA	1	167	46.8	CATGTAATTTGAACTCTTCTA	1	2	0.56
Unigene5760_All	169	47.36	-	-	-	-	-	CATGAGCAGCTGCCACCAGAG	2	2	0.56	CATGAGGTTGTGCATAACGAA	1	2	0.56	CATGAGGTTGTGCATAACGAG	1	165	46.24
Unigene19604_All	168	47.08	-	-	-	-	-	CATGCCTTGCCTGAATAAGCG	1	164	45.96	CATGCCTTGCCTGAATAAGCA	1	2	0.56	CATGCCTTGCCTGAATCAGCG	1	2	0.56
Unigene32743_All	168	47.08	-	-	-	-	-	CATGTATGTAACAAAGACTGT	1	166	46.52	CATGTATGTAACACAGACTGT	1	2	0.56
Unigene41017_All	168	47.08	-	-	-	-	-	CATGAAGTAATGATTAAGTGA	1	11	3.08	CATGTGGAAACTGAGCATTGC	2	157	43.99
Unigene21385_All	167	46.8	-	-	-	-	-	CATGGCTTCTAAAATACGGGT	1	157	43.99	CATGGCTTCTAAAATACGGGC	1	5	1.4	CATGGCTTCTAAAATACGGGG	1	5	1.4
Unigene24112_All	167	46.8	-	-	-	-	-	CATGGATATTTTTTGTTTTTC	1	159	44.55	CATGGATATTTTTTGTTTTTT	1	2	0.56	CATGGATCTTTTTTGTTTTTC	1	2	0.56	CATGGATTTTTTTTGTTTTTC	1	2	0.56	CATGGCTATTTTTTGTTTTTC	1	2	0.56
Unigene17723_All	166	46.52	-	-	-	-	-	CATGTGGTTTTGATCTGAATT	3	2	0.56	CATGTTAATACTTGTTTTTGT	2	2	0.56	CATGTTTATTTTGTAAGTGAG	1	141	39.51	CATGATTATTTTGTAAGTGAG	1	16	4.48	CATGTTTATTTTGTAACTGAG	1	2	0.56	CATGTTTATTTTGTATGTGAG	1	3	0.84
Unigene25433_All	166	46.52	-	-	-	-	-	CATGCTGAGAACTACGACTCG	1	166	46.52
Unigene27895_All	166	46.52	-	-	-	-	-	CATGCTACTAATTTAATTATA	2	166	46.52
Unigene36517_All	166	46.52	-	-	-	-	gi|71005136|ref|XP_757234.1|/5e-18/hypothetical protein UM01087.1 [Ustilago maydis 521]	CATGCGGCCTAGGTCGTCGTT	2	10	2.8	CATGTACTCAGTCACGGGGTT	1	112	31.38	CATGTACTCAGTCACAGGGTT	1	42	11.77	CATGTACTCAGTCATGGGGTT	1	2	0.56
gi|254026187|gb|GH995176.1|GH995176	166	46.52	ECB-V-12_M13R_H04_23Apr07.ab1 libraries of whole guts from fifth-instar European corn borer larvae Ostrinia nubilalis cDNA, mRNA sequence	-	GO:0004634//phosphopyruvate hydratase activity;GO:0000287//magnesium ion binding	GO:0006096//glycolysis	gi|148298800|ref|NP_001091831.1|/1.10065e-45/enolase [Bombyx mori]	CATGGTCTCCCACAGGTCCGG	1	159	44.55	CATGGCCTCCCACAGGTCCGG	1	2	0.56	CATGGTCTCCCACAGGCCCGG	1	2	0.56	CATGGTCTCCCACCGGTCCGG	1	3	0.84
Unigene29824_All	165	46.24	-	-	-	-	-	CATGAACTTGTCAATCACAAT	1	100	28.02	CATGAACTTGTCCATCACAAT	1	65	18.21
Unigene39029_All	165	46.24	-	-	-	-	-	CATGTACAATATAGTCAATAT	1	160	44.83	CATGTATCCTAAGTGTAAGTT	2	3	0.84	CATGTACAATATAGTCTATAT	1	2	0.56
Unigene46682_All	165	46.24	-	-	-	-	gi|226461278|gb|EEH58571.1|/3e-11/predicted protein [Micromonas pusilla CCMP1545]	CATGAGCATTGGGGAAGGGAG	2	16	4.48	CATGTTTGAGATAGTTGACTT	1	140	39.23	CATGTTTGAGATAGTCGACTT	1	9	2.52
Unigene9711_All	165	46.24	-	-	-	-	-	CATGAATGGCAATTTAAAATA	2	3	0.84	CATGTAAACATAAATCAAGTT	1	141	39.51	CATGTAAATATAAATCAAGTT	1	21	5.88
Unigene30049_All	164	45.96	-	-	-	-	gi|223972749|gb|ACN30562.1|/1e-06/unknown [Zea mays]	CATGAAGTACTTTTACTTTAT	7	164	45.96
Unigene30349_All	164	45.96	-	-	-	-	-	CATGGGTACTAAGTTTCTAAT	1	146	40.91	CATGGGCACTAAGTTTCTAAT	1	5	1.4	CATGGGTACCAAGTTTCTAAT	1	9	2.52	CATGGGTACTAAGTTTCTAAA	1	2	0.56	CATGGGTACTACGTTTCTAAT	1	2	0.56
Unigene3793_All	164	45.96	-	-	-	-	-	CATGTTTTTTTTTCTTGTGGA	1	65	18.21	CATGTTTTTTTCTCTTGTGGA	1	99	27.74
Unigene44476_All	164	45.96	-	-	-	-	gi|168067600|ref|XP_001785700.1|/2e-14/predicted protein [Physcomitrella patens subsp. patens]	CATGGACATAACTGCAGGATA	1	164	45.96
gi|254010857|gb|GH998932.1|GH998932	164	45.96	ECB-22_M13R_B09_31Mar06 libraries of whole guts from fifth-instar European corn borer larvae Ostrinia nubilalis cDNA, mRNA sequence	-	-	-	-	CATGCTAGTTGCGTTCCTGGT	3	11	3.08	CATGCTAGTTGCATTCCTGGT	3	153	42.87
Unigene36513_All	163	45.68	-	-	-	-	-	CATGGATTAGTACATCGTGAA	1	163	45.68
Unigene43101_All	162	45.4	-	-	-	-	-	CATGTTAATAGATATTGTGTT	1	160	44.83	CATGTTAATCGATATTGTGTT	1	2	0.56
Unigene44007_All	162	45.4	-	-	-	-	-	CATGATAATGAAGGTACGACC	1	17	4.76	CATGCATGATAATGAAGGTAC	2	143	40.07	CATGCATGATAATGAAGGAAC	2	2	0.56
Unigene46688_All	162	45.4	-	-	-	-	-	CATGCCTGAGATAAATATTTA	1	149	41.75	CATGTGTATAGAGGTTTCGTT	2	9	2.52	CATGCCTGAGATAAATCTTTA	1	4	1.12
gi|254019688|gb|GH996695.1|GH996695	161	45.12	ECB1_M13F_D02_18Jul05.ab1 libraries of whole guts from fifth-instar European corn borer larvae Ostrinia nubilalis cDNA, mRNA sequence	-	-	-	-	CATGATCTGAGTTCAAACCAG	1	138	38.67	CATGAACTGAGTTCAAACCAG	1	2	0.56	CATGATCTAAGTTCAAACCAG	1	4	1.12	CATGATCTGAGATCAAACCAG	1	2	0.56	CATGATCTGAGTTCAAAACAG	1	3	0.84	CATGATCTGAGTTCAAACCAC	1	5	1.4	CATGATCTGAGTTTAAACCAG	1	2	0.56	CATGATCTGCGTTCAAACCAG	1	3	0.84	CATGATTTGAGTTCAAACCAG	1	2	0.56
Unigene23955_All	160	44.83	-	-	-	-	-	CATGAAACTACCACAATAGTA	1	160	44.83
Unigene26570_All	160	44.83	-	-	-	-	-	CATGTTCTCTATAAAAACCAT	1	157	43.99	CATGTTCTCTATACAAACCAT	1	3	0.84
Unigene33799_All	160	44.83	-	-	-	-	-	CATGTGATTGTGACCCAGAAG	1	153	42.87	CATGTGATTGAGACCCAGAAG	1	3	0.84	CATGTGATTGTGACCCTGAAG	1	2	0.56	CATGTGCTTGTGACCCAGAAG	1	2	0.56
gi|254007931|gb|GH995487.1|GH995487	160	44.83	ECB-V-16_M13R_G12_23Apr07.ab1 libraries of whole guts from fifth-instar European corn borer larvae Ostrinia nubilalis cDNA, mRNA sequence	-	GO:0016301//kinase activity	-	gi|112983493|ref|NP_001037526.1|/5.43309e-59/protein kinase c inhibitor [Bombyx mori]	CATGATCGCAGCACGCAAGGT	1	160	44.83
Unigene26629_All	159	44.55	-	-	-	-	gi|115444063|ref|NP_001045811.1|/2e-17/Os02g0134300 [Oryza sativa (japonica cultivar-group)]	CATGGGACGCCGCAAATCTAA	2	10	2.8	CATGTGAGGTGAAAATGGATC	1	149	41.75
Unigene45243_All	159	44.55	-	-	-	-	-	CATGCTTTTGTTTTGTTATCG	1	159	44.55
Unigene3667_All	158	44.27	-	-	-	-	-	CATGATAGGGGTAAATCTATT	1	129	36.15	CATGTGACTTTTCTTTCACCC	2	2	0.56	CATGATAGGGGCAAATCTATT	1	2	0.56	CATGATAGGGGTAGATCTATT	1	23	6.45	CATGTGACTTTTCTTTTACCC	2	2	0.56
Unigene39291_All	158	44.27	-	-	-	-	-	CATGGGTAGTGTAAAATGTAC	2	29	8.13	CATGTTACCAATGTTATCATT	1	129	36.15
Unigene40234_All	158	44.27	-	-	-	-	-	CATGTAAGGTTATTACAACAA	1	158	44.27
Unigene43688_All	158	44.27	-	-	-	-	gi|168044533|ref|XP_001774735.1|/5e-34/predicted protein [Physcomitrella patens subsp. patens]	CATGGTTTTGGAGAATGTAAA	1	156	43.71	CATGGTTTTGGAGAATATAAA	1	2	0.56
Unigene26771_All	157	43.99	-	-	-	-	-	CATGGGACACAGTAAAACAAA	1	21	5.88	CATGTGTTAACTAGTGTGACT	2	133	37.27	CATGTGTTAACTAGTCTGACT	2	3	0.84
Unigene45531_All	157	43.99	-	-	-	-	gi|170091914|ref|XP_001877179.1|/3e-16/predicted protein [Laccaria bicolor S238N-H82]	CATGACCAAGACAGTAATATT	1	130	36.43	CATGACCAAGACAGTGATATT	1	2	0.56	CATGACCACGACAGTAATATT	1	2	0.56	CATGATCAAGACAGTAATATT	1	23	6.45
Unigene6565_All	157	43.99	-	-	-	-	-	CATGGCACGGTATGATTTGTA	2	11	3.08	CATGTTGTATGACGATAGCCA	1	146	40.91
Unigene35447_All	156	43.71	-	-	-	-	-	CATGGGATGAACAAACAAACT	1	152	42.59	CATGGGATGAACAAAAAAACT	1	2	0.56	CATGGGATGAACAAACCAACT	1	2	0.56
Unigene37939_All	156	43.71	-	-	-	-	-	CATGATTTCATTACGGCCAAG	2	3	0.84	CATGGTAATATTTACTGGCAG	1	151	42.31	CATGGTAATATTTACTAGCAG	1	2	0.56
Unigene34025_All	155	43.43	-	-	-	-	-	CATGGTCCCCGTAGGTTGCAC	1	151	42.31	CATGGTCCCCGTAGGCTGCAC	1	4	1.12
Unigene27645_All	154	43.15	-	-	-	-	gi|225441682|ref|XP_002277174.1|/4e-29/PREDICTED: hypothetical protein [Vitis vinifera]	CATGGACGAGAAGATATGGGG	1	150	42.03	CATGGACGAGACGATATGGGG	1	2	0.56	CATGGACGAGCAGATATGGGG	1	2	0.56
Unigene39263_All	154	43.15	-	-	-	-	-	CATGACAAAGCTTTAATTTGT	1	149	41.75	CATGACAAAGCTTTAATTTAT	1	2	0.56	CATGACAAAGCTTTACTTTGT	1	3	0.84
Unigene45333_All	154	43.15	-	-	-	-	-	CATGGAGGGAAATGCTTGAAA	1	150	42.03	CATGGAGGGTAATGCTTGAAA	1	2	0.56	CATGGCGGGAAATGCTTGAAA	1	2	0.56
Unigene24525_All	153	42.87	-	-	-	-	-	CATGAAGAACTTTTATTAAAA	2	151	42.31	CATGAAGAACTTTTATTAACA	2	2	0.56
Unigene29442_All	153	42.87	-	-	-	-	-	CATGAAAAAATATTTACAGTA	1	5	1.4	CATGCCTCCAGCCAGATGACT	2	3	0.84	CATGAAAAAATATTTACAGTC	1	145	40.63
Unigene32137_All	153	42.87	-	-	-	-	-	CATGAATTATGTCCATTGAAT	1	149	41.75	CATGTAACGTCAATATAATCT	2	2	0.56	CATGAATTATGTCCATTGCAT	1	2	0.56
Unigene34728_All	153	42.87	-	-	-	-	-	CATGCCCATACTGATCGTAAA	1	151	42.31	CATGCCCATACTGATCATAAA	1	2	0.56
Unigene46146_All	153	42.87	-	-	-	-	-	CATGAAGAACATCAACAAACA	1	145	40.63	CATGAAGAACATCAATAAACA	1	8	2.24
Unigene11486_All	152	42.59	-	-	-	-	-	CATGATTAATTTTAATGTCTT	1	150	42.03	CATGATTACTTTTAATGTCTT	1	2	0.56
Unigene18845_All	152	42.59	-	-	-	-	-	CATGAAAAACAGTCTCTTGAG	1	150	42.03	CATGAAAAACAGACTCTTGAG	1	2	0.56
Unigene42264_All	152	42.59	-	-	-	-	-	CATGAAACCTCGCAAACATAT	1	152	42.59
Unigene45977_All	152	42.59	-	GO:0005849//mRNA cleavage factor complex	-	-	gi|168010331|ref|XP_001757858.1|/4e-24/predicted protein [Physcomitrella patens subsp. patens]	CATGTATCCCTTCCACGAGGA	1	135	37.83	CATGTATCCTTTCCACGAGGA	1	17	4.76
Unigene46883_All	152	42.59	-	-	-	-	gi|149234736|ref|XP_001523247.1|/4e-20/conserved hypothetical protein [Lodderomyces elongisporus NRRL YB-4239]	CATGAGGGGAGAATATGATAA	3	145	40.63	CATGCAGAGAGTGGAACAACA	4	3	0.84	CATGTTCCATCACTACTCAAA	1	2	0.56	CATGAGGGGAGAATATGCTAA	3	2	0.56
gi|254022171|gb|GH988674.1|GH988674	152	42.59	J-ECB-01_M13R_D11.ab1 libraries of whole guts from fifth-instar European corn borer larvae Ostrinia nubilalis cDNA, mRNA sequence	GO:0005747//mitochondrial respiratory chain complex I	GO:0003954//NADH dehydrogenase activity	-	gi|239985451|ref|NP_001155264.1|/3.29567e-19/hypothetical protein LOC100302108 [Bombyx mori]	CATGGTGAAGGAAGGCGAAGC	1	152	42.59
Unigene13327_All	151	42.31	-	-	-	-	gi|224144682|ref|XP_002325374.1|/1e-101/predicted protein [Populus trichocarpa]	CATGACAAAAAAATGGTAAAG	2	2	0.56	CATGCAGCTCAACTTGTATTC	1	147	41.19	CATGCCGCTCAACTTGTATTC	1	2	0.56
Unigene18677_All	151	42.31	-	-	-	-	-	CATGAACCAAGATCACATTTG	1	149	41.75	CATGAACCAAGATCCCATTTG	1	2	0.56
Unigene32054_All	151	42.31	-	-	-	-	-	CATGACAGTTAGTTCATATGT	2	2	0.56	CATGTCTCCTTATCTTTTGGG	1	124	34.75	CATGACACTTAGTTCATATGT	2	12	3.36	CATGTCTCCTTATCTCTTGGG	1	2	0.56	CATGTCTCCTTATCTTTAGGG	1	11	3.08
Unigene42812_All	151	42.31	-	-	-	-	-	CATGACAATAGAGAATAGTAT	1	151	42.31
Unigene15294_All	150	42.03	-	-	-	-	-	CATGACATTGAGCATTTTACT	2	2	0.56	CATGAGCGTCGCGCGTCGCAC	1	140	39.23	CATGAGCATCGCGCGTCGCAC	1	6	1.68	CATGAGCGTCGCGCGACGCAC	1	2	0.56
Unigene21573_All	150	42.03	-	-	-	-	-	CATGATTAAGTACTTAATGAC	1	146	40.91	CATGATTAAGCACTTAATGAC	1	2	0.56	CATGATTAAGTACTTCATGAC	1	2	0.56
Unigene27479_All	150	42.03	-	-	-	-	gi|213407078|ref|XP_002174310.1|/1e-169/DNA-directed RNA polymerase I subunit RPA1 [Schizosaccharomyces japonicus yFS275]	CATGACCTTTAATGGGGTATT	1	125	35.03	CATGACTGGAATACAACCTCA	5	2	0.56	CATGCTCAATACAAGCCTCAG	2	10	2.8	CATGACCTTCAATGGGGTATT	1	9	2.52	CATGACCTTTAATGGGCTATT	1	2	0.56	CATGACCTTTAATGGGGCATT	1	2	0.56
Unigene30905_All	150	42.03	-	-	-	-	-	CATGTAAGAGCCTAATTAGAT	1	150	42.03
Unigene27502_All	149	41.75	-	-	-	-	gi|255545672|ref|XP_002513896.1|/1e-89/Endoplasmic reticulum-Golgi intermediate compartment protein, putative [Ricinus communis]	CATGTAACAACCAACACATTT	9	146	40.91	CATGTTGTTTTAAGTGCAATA	3	3	0.84
Unigene32708_All	149	41.75	-	-	-	-	gi|242790478|ref|XP_002481562.1|/4e-06/transcription factor (Snd1/p100), putative [Talaromyces stipitatus ATCC 10500]	CATGAAGATGCCCAGTGGTAT	2	4	1.12	CATGGTGTTGAACTTAATCAA	1	141	39.51	CATGGCGTTGAACTTAATCAA	1	2	0.56	CATGGGGTTGAACTTAATCAA	1	2	0.56
Unigene36432_All	149	41.75	-	-	-	-	-	CATGGAAGAAACGTGTTTAAA	1	147	41.19	CATGGAAGCAACGTGTTTAAA	1	2	0.56
Unigene43983_All	149	41.75	-	-	-	-	-	CATGTAATATAAAATAAAGAT	1	147	41.19	CATGTAATATAAAATCAAGAT	1	2	0.56
Unigene44043_All	149	41.75	-	-	-	-	-	CATGGTACGCCAGCATCCAAT	1	149	41.75
Unigene28892_All	148	41.47	-	-	-	-	-	CATGTAGCTGCTGTTGACTAT	1	148	41.47
Unigene35481_All	148	41.47	-	GO:0005739//mitochondrion	-	-	gi|124264476|gb|ABM97826.1|/6e-20/3-methylcrotonyl-CoA carboxylase [Solanum cochoae]	CATGTGGCCAAACGCGAGGAT	1	130	36.43	CATGTGGCCAAACGCAAGGAT	1	18	5.04
Unigene4161_All	148	41.47	-	-	-	-	gi|159480120|ref|XP_001698132.1|/2e-10/hypothetical protein CHLREDRAFT_193124 [Chlamydomonas reinhardtii]	CATGGTCCAGCGCGAGTGGTG	1	109	30.54	CATGATCCAGCGCGAGTGGTG	1	39	10.93
Unigene46874_All	148	41.47	-	-	-	-	-	CATGGGTGATCGTGAAGGAGC	5	2	0.56	CATGTTTGTAACTACTAAGTA	1	146	40.91
Unigene5817_All	148	41.47	-	-	-	-	-	CATGAACAGCTATCGATCTGA	2	94	26.34	CATGTTTCATCGAACGATCAG	1	48	13.45	CATGTTTGTATACAATTTCAC	7	4	1.12	CATGTTTCATCGAACAATCAG	1	2	0.56
Unigene12464_All	147	41.19	-	-	GO:0016491//oxidoreductase activity	GO:0008152//metabolic process	gi|169851724|ref|XP_001832551.1|/1e-125/hypothetical protein CC1G_03565 [Coprinopsis cinerea okayama7#130]	CATGCTCTTACCCCACGGGTA	1	147	41.19
Unigene32467_All	147	41.19	-	-	-	-	-	CATGAGGCTTGCTGCGCATTT	1	145	40.63	CATGAGGCTTGCTGCGAATTT	1	2	0.56
Unigene38179_All	147	41.19	-	-	-	-	-	CATGGAGCGCTCTGCTAGGGC	3	3	0.84	CATGGGCTTGAAACTAATTGT	1	142	39.79	CATGGGCTTGCAACTAATTGT	1	2	0.56
Unigene45793_All	147	41.19	-	-	-	-	-	CATGCTGGAATTAATGACGAT	1	147	41.19
Unigene13920_All	146	40.91	-	-	-	-	-	CATGAAAAATCACTATCTAGT	2	2	0.56	CATGTGTGTAACGTATTTATT	1	144	40.35
Unigene41111_All	146	40.91	-	-	-	-	-	CATGCAATAATAGCAGTAGGT	1	144	40.35	CATGCAATAATAGCCGTAGGT	1	2	0.56
Unigene45851_All	146	40.91	-	-	-	-	-	CATGCATTTTGTTCACTCGAC	1	142	39.79	CATGCATTTTGTTCAGTCGAC	1	2	0.56	CATGCCTTTTGTTCACTCGAC	1	2	0.56
Unigene45907_All	146	40.91	-	-	-	-	-	CATGCAGACAAGTATGGCAAT	1	146	40.91
gi|254006414|gb|GH993909.1|GH993909	146	40.91	ECB-C-16_M13R_H06_30Apr07.ab1 libraries of whole guts from fifth-instar European corn borer larvae Ostrinia nubilalis cDNA, mRNA sequence	-	-	-	-	CATGCTATGCTGTTTCCTGAT	1	146	40.91
gi|254013312|gb|GH994502.1|GH994502	146	40.91	ECB-V-04_M13R_D12_18Apr07.ab1 libraries of whole guts from fifth-instar European corn borer larvae Ostrinia nubilalis cDNA, mRNA sequence	-	-	-	gi|58387602|ref|XP_315683.2|/2.15762e-23/AGAP005662-PA [Anopheles gambiae str. PEST]	CATGTTGTATTAAAGAGAATA	1	65	18.21	CATGTTGTATTAAAGAGAATT	1	81	22.7
gi|254024781|gb|GH989763.1|GH989763	146	40.91	J-ECB-44_M13R_H02.ab1 libraries of whole guts from fifth-instar European corn borer larvae Ostrinia nubilalis cDNA, mRNA sequence	-	-	-	gi|183979374|dbj|BAG30739.1|/5.35781e-99/Tropomyosin 2 [Papilio xuthus]	CATGGACCAGCTCACCAACCA	1	144	40.35	CATGGACCAGCTCACCACCCA	1	2	0.56
Unigene18986_All	145	40.63	-	-	-	-	-	CATGTACGCAAACTGAGGCTT	1	123	34.47	CATGTGGACAGAGTAGAGTTG	4	9	2.52	CATGTACGCAAACTGAGGATT	1	2	0.56	CATGTACGCAAACTGCGGCTT	1	2	0.56	CATGTGGACGGAGTAGAGTTG	4	9	2.52
Unigene42806_All	145	40.63	-	-	-	-	-	CATGAATTAATTCCAATTAAT	1	127	35.59	CATGACATAAACCTATTTTTT	2	18	5.04
Unigene42857_All	145	40.63	-	-	-	-	-	CATGTATGGACATATTTTTAT	1	143	40.07	CATGTATGGACATCTTTTTAT	1	2	0.56
Unigene502_All	145	40.63	-	-	-	-	-	CATGTGAAAACTGGTCTAACA	1	141	39.51	CATGTGAAAACTGGCCTAACA	1	2	0.56	CATGTGAAAACTGGTCTACCA	1	2	0.56
Unigene7267_All	145	40.63	-	-	-	-	-	CATGCAGAATTATTATGACTT	1	23	6.45	CATGCATTCCCGAATCGTAAT	3	120	33.63	CATGCATTCCCGAATCGTCAT	3	2	0.56
Unigene26410_All	144	40.35	-	-	-	-	-	CATGTGAGGAATAACAATGTT	1	141	39.51	CATGTGAGGCATAACAATGTT	1	3	0.84
Unigene27450_All	144	40.35	-	-	-	-	gi|255088315|ref|XP_002506080.1|/4e-16/predicted protein [Micromonas sp. RCC299]	CATGGACACACGTGGGTTCAG	1	142	39.79	CATGGACACACGTGGGCTCAG	1	2	0.56
Unigene32824_All	144	40.35	-	-	-	-	-	CATGAAAAAATACAATAATCA	3	144	40.35
Unigene42899_All	144	40.35	-	-	GO:0005488//binding	GO:0009987//cellular process;GO:0015992//proton transport	gi|170094190|ref|XP_001878316.1|/8e-24/predicted protein [Laccaria bicolor S238N-H82]	CATGAATGACGTGGACTTCCT	1	137	38.39	CATGGTCCAGTGCAAGGTGCT	2	7	1.96
Unigene1787_All	143	40.07	-	-	-	-	gi|99077761|emb|CAK18547.1|/2e-06/cell surface flocculin [Saccharomyces cerevisiae]	CATGATAAGAGTTTACACACT	2	3	0.84	CATGGTTGTAGTACTAGGGAT	1	138	38.67	CATGGTTGTAGTACAAGGGAT	1	2	0.56
Unigene21931_All	143	40.07	-	-	-	-	-	CATGGAATGGCAATATTATTT	1	141	39.51	CATGGCATGGCAATATTATTT	1	2	0.56
Unigene38617_All	143	40.07	-	-	-	-	-	CATGGGACCGCGCGAGGGTTA	1	133	37.27	CATGGGACCGCGCGAGGGCTA	1	4	1.12	CATGGGACCGCGCGCGGGTTA	1	4	1.12	CATGGGCCCGCGCGAGGGTTA	1	2	0.56
Unigene45146_All	143	40.07	-	-	-	-	-	CATGTTGCTCCCTTTCAGTGA	1	141	39.51	CATGTTGCTCCCTTTCAGCGA	1	2	0.56
Unigene7973_All	143	40.07	-	-	-	-	-	CATGATTGTGTCAGAAGAAAA	2	60	16.81	CATGATCGTGTCAGAAGAAAA	2	2	0.56	CATGATTATGTCAGAAGAAAA	2	4	1.12	CATGATTGTATCAGAAGAAAA	2	5	1.4	CATGATTGTGTCAGAAAAAAA	2	36	10.09	CATGATTGTGTCAGAAGAAAT	2	6	1.68	CATGATTGTGTCAGAAGCAAA	2	2	0.56	CATGATTGTGTCATAAGAAAA	2	28	7.85
gi|133906827|gb|EL929659.1|EL929659	143	40.07	EST1286 ARS-CICGRU ONmgEST Ostrinia nubilalis cDNA clone 27B10 5' similar to annexin IX-A, mRNA sequence	-	GO:0003779//actin binding;GO:0005544//calcium-dependent phospholipid binding;GO:0005509//calcium ion binding	GO:0048190//wing disc dorsal/ventral pattern formation	gi|58864720|emb|CAI06088.1|/1.67634e-77/putative annexin IX-C [Manduca sexta]	CATGCTGGCTATTGTAAAGTG	1	143	40.07
gi|260681571|gb|FS438910.1|FS438910	143	40.07	FS438910 Ostrinia nubilalis pharate pupal fat body cDNA library Ostrinia nubilalis cDNA clone PPFB083 3', mRNA sequence	-	-	-	-	CATGAGGCCGTCCTTTTAATG	1	139	38.95	CATGAGGCCGTCCTTTCAATG	1	2	0.56	CATGCGGCCGTCCTTTTAATG	1	2	0.56
Unigene39355_All	142	39.79	-	-	-	-	-	CATGCTTAGAAAAAGGTTCAG	1	60	16.81	CATGCTTATAAAAAGGTTCAG	1	82	22.98
Unigene16985_All	141	39.51	-	-	-	-	-	CATGGGCCCTTGCATAGTTTT	3	32	8.97	CATGTATGTTCCATTTACATC	1	79	22.14	CATGTATGTTCCGTTTACATC	1	30	8.41
Unigene29565_All	141	39.51	-	-	-	-	-	CATGGGTTTATTTTTATTATT	1	139	38.95	CATGGGCTTATTTTTATTATT	1	2	0.56
Unigene32850_All	141	39.51	-	-	-	-	-	CATGTTCTAGAAATACCAATG	1	24	6.73	CATGTTTAGTTAATTATTATA	2	117	32.79
Unigene38890_All	141	39.51	-	-	-	-	-	CATGGTGTATATTATCACGTT	1	141	39.51
Unigene18128_All	140	39.23	-	-	-	-	-	CATGACTAAAATTTAACTTCG	1	76	21.3	CATGGGCATTGCTGTAAATGC	4	7	1.96	CATGTCAGTTTTGTATTGTAC	2	55	15.41	CATGTCAGTTTTGTATCGTAC	2	2	0.56
Unigene236_All	140	39.23	-	-	-	-	gi|168054501|ref|XP_001779669.1|/1e-11/predicted protein [Physcomitrella patens subsp. patens]	CATGCAGCGAGTAAAGAGCAA	1	140	39.23
Unigene24118_All	140	39.23	-	-	-	-	-	CATGAAGACGCTGCTGCTGTA	1	137	38.39	CATGAAGACGCTGCTGCTGGA	1	3	0.84
Unigene39718_All	140	39.23	-	-	-	-	-	CATGGCCGACCTACTATACCT	1	138	38.67	CATGGCCGACCTACTACACCT	1	2	0.56
Unigene42668_All	140	39.23	-	GO:0005739//mitochondrion	-	-	gi|77548583|gb|ABA91380.1|/6e-24/retrotransposon protein, putative, Ty1-copia subclass [Oryza sativa (japonica cultivar-group)]	CATGAAATAACTGGAAATTTG	2	2	0.56	CATGTGTGTCATAGAAGAAGC	1	136	38.11	CATGTGTGTCATAGACGAAGC	1	2	0.56
Unigene8705_All	140	39.23	-	-	-	-	-	CATGATTATCCCTTACAAATC	1	140	39.23
Unigene34551_All	139	38.95	-	-	-	-	-	CATGGTAAATTTTCTCAATCA	1	112	31.38	CATGATAAATTTTCTCAATCA	1	5	1.4	CATGGTAAATATTCTCAATCA	1	16	4.48	CATGGTAAATTTTCTCAATCT	1	4	1.12	CATGGTAAATTTTCTTAATCA	1	2	0.56
Unigene39573_All	139	38.95	-	-	-	-	-	CATGGCATCCCTGGCTCAGAT	1	139	38.95
Unigene32746_All	138	38.67	-	-	-	-	gi|256727609|gb|EEU40969.1|/5e-48/predicted protein [Nectria haematococca mpVI 77-13-4]	CATGCGTCGGGATGATGAAGA	1	136	38.11	CATGCGTCGGGATGATGCAGA	1	2	0.56
Unigene11288_All	137	38.39	-	-	-	-	gi|224008430|ref|XP_002293174.1|/5e-15/predicted protein [Thalassiosira pseudonana CCMP1335]	CATGGTAGGTGAAACTCGTAG	1	137	38.39
Unigene24032_All	137	38.39	-	-	-	-	-	CATGGTGTTCCTGTGAAAGGC	1	134	37.55	CATGGTGTTCCTGTGACAGGC	1	3	0.84
gi|254010607|gb|GH998776.1|GH998776	137	38.39	ECB-20_M13R_D06_31Mar06 libraries of whole guts from fifth-instar European corn borer larvae Ostrinia nubilalis cDNA, mRNA sequence	GO:0005811//lipid particle	GO:0005515//protein binding	GO:0000910//cytokinesis	gi|72057630|ref|XP_801951.1|/1.45146e-56/PREDICTED: similar to tubulin, alpha 2 isoform 3 [Strongylocentrotus purpuratus]	CATGCACACGGCACGCTGCAC	4	26	7.29	CATGCCGACCTCCTCGTAGTC	5	62	17.37	CATGTACTTGCCGTGGCGCGG	2	47	13.17	CATGCCGACCTCCTCGTAGCC	5	2	0.56
Unigene20981_All	136	38.11	-	-	-	-	-	CATGCATCCAGTTTAGGTATT	1	132	36.99	CATGCATCCAGTTTACGTATT	1	2	0.56	CATGCATCCAGTTTCGGTATT	1	2	0.56
gi|254016971|gb|GH988227.1|GH988227	136	38.11	J-ECB-53_M13R_H01.ab1 libraries of whole guts from fifth-instar European corn borer larvae Ostrinia nubilalis cDNA, mRNA sequence	-	-	-	gi|281363892|ref|NP_726032.3|/1.7989e-17/X box binding protein-1 [Drosophila melanogaster]	CATGACATCAAGACATTAGAG	2	136	38.11
Unigene21235_All	135	37.83	-	-	-	-	-	CATGTCTCTGACTAGAATGTT	1	133	37.27	CATGTCTCTGACTAGCATGTT	1	2	0.56
Unigene31619_All	135	37.83	-	-	-	-	-	CATGAAATACAGCGCCAAGAC	1	61	17.09	CATGAAATATAGCGCCAAGAC	1	74	20.74
Unigene45334_All	135	37.83	-	-	-	-	-	CATGTCTTAGGACATACTAAT	1	135	37.83
Unigene46302_All	135	37.83	-	-	-	-	-	CATGTTGCGGAGTATTACCTC	1	133	37.27	CATGTTGCGGAGTATTGCCTC	1	2	0.56
gi|254015333|gb|GH996321.1|GH996321	135	37.83	ECB-V-27_M13R_A08_25Apr07.ab1 libraries of whole guts from fifth-instar European corn borer larvae Ostrinia nubilalis cDNA, mRNA sequence	-	-	-	-	CATGATTGGGATTCGAAGATT	1	118	33.07	CATGTTTATTTACTGATTCCT	2	10	2.8	CATGATTGGGATTCGACGATT	1	3	0.84	CATGATTGGGATTCGAGGATT	1	2	0.56	CATGTTTATTTACTGATTCCA	2	2	0.56
Unigene10623_All	134	37.55	-	-	-	-	gi|159479752|ref|XP_001697954.1|/3e-17/RNA binding protein [Chlamydomonas reinhardtii]	CATGATCGACGGGCGCTGGTG	1	129	36.15	CATGATCGACGGGCGCAGGTG	1	2	0.56	CATGATCGACGGGCGCTGGCG	1	3	0.84
Unigene11111_All	134	37.55	-	-	-	-	-	CATGCAATAACTACCCAAAAA	2	6	1.68	CATGCACAACACAAATAGTTC	1	121	33.91	CATGCAATAACTACTCAAAAA	2	3	0.84	CATGCACAACACAAATATTTC	1	2	0.56	CATGCACAACACAAATCGTTC	1	2	0.56
Unigene17333_All	134	37.55	-	-	-	-	-	CATGCAGTTTCGTCTTAACTC	1	132	36.99	CATGCAGTTTCGTCTTACCTC	1	2	0.56
Unigene18107_All	134	37.55	-	-	-	-	-	CATGCACCAACACTCTGTTGT	1	134	37.55
Unigene22356_All	134	37.55	-	-	-	-	-	CATGTGGCACAATTTATAGTT	2	18	5.04	CATGTTTCGGTGTTTATTTAC	1	114	31.94	CATGTTTCGGTGTTTAATTAC	1	2	0.56
Unigene41256_All	134	37.55	-	-	-	-	-	CATGTTGGTCAGTCAGTATGG	1	134	37.55
Unigene46113_All	134	37.55	-	-	-	-	-	CATGTCTTTGTTTGGGGAGAT	1	134	37.55
Unigene16398_All	133	37.27	-	GO:0005829//cytosol;GO:0005634//nucleus	-	GO:0017183//peptidyl-diphthamide biosynthetic process from peptidyl-histidine	gi|213403105|ref|XP_002172325.1|/1e-55/diphthamide biosynthesis protein [Schizosaccharomyces japonicus yFS275]	CATGCAGGCCAATAGAAAAAA	2	133	37.27
Unigene19275_All	133	37.27	-	-	-	-	gi|168066161|ref|XP_001785011.1|/4e-87/predicted protein [Physcomitrella patens subsp. patens]	CATGGATGTCCTTATAGGCAT	1	131	36.71	CATGGAGGTAGACTTCAGTAT	2	2	0.56
Unigene38917_All	133	37.27	-	-	-	-	-	CATGGCTAACATATTGTTTGT	1	133	37.27
Unigene42484_All	133	37.27	-	-	-	-	gi|256732966|gb|EEU46314.1|/9e-23/predicted protein [Nectria haematococca mpVI 77-13-4]	CATGATAATTTAATTATTTTA	2	3	0.84	CATGGACAGAAACAAAACTGG	1	114	31.94	CATGGATAGAAACAAAACTGG	1	16	4.48
Unigene7334_All	133	37.27	-	-	-	-	-	CATGTAGACTGATGAGTTTTA	1	131	36.71	CATGTAGACTGATGAGCTTTA	1	2	0.56
Unigene14997_All	132	36.99	-	-	-	-	-	CATGTAAACGTTAAATACAAG	1	132	36.99
Unigene21860_All	132	36.99	-	-	-	-	-	CATGATGATACTTTTTATTAC	1	130	36.43	CATGTTTCAAATATTGTTAGT	2	2	0.56
Unigene28196_All	132	36.99	-	-	-	-	-	CATGGGAATAACGTTTTGCTA	1	130	36.43	CATGGGCATAACGTTTTGCTA	1	2	0.56
Unigene31024_All	132	36.99	-	-	-	-	-	CATGCCAGGATAATAATCTAC	1	132	36.99
Unigene44490_All	132	36.99	-	-	-	-	gi|242055957|ref|XP_002457124.1|/2e-29/hypothetical protein SORBIDRAFT_03g001680 [Sorghum bicolor]	CATGCGGGTGGCCCTCGGACC	1	121	33.91	CATGCGGGAGGCCCTCGGACC	1	2	0.56	CATGCGGGCGGCCCTCGGACC	1	7	1.96	CATGCGGGTGGCCCTCGGCCC	1	2	0.56
Unigene5305_All	132	36.99	-	-	-	-	-	CATGGAAAAATCTAGCTGATA	1	130	36.43	CATGGATAAATCTAGCTGATA	1	2	0.56
Unigene16418_All	131	36.71	-	-	-	GO:0009987//cellular process	gi|168042833|ref|XP_001773891.1|/2e-08/predicted protein [Physcomitrella patens subsp. patens]	CATGATACTCGTCAATAAAAA	3	3	0.84	CATGTAACTATGTGAATCTTT	1	92	25.78	CATGTTCATGTAACTATGTGA	2	4	1.12	CATGTAACTATCTGAATCTTT	1	21	5.88	CATGTTTATGTAACTATGTGA	2	11	3.08
Unigene25666_All	131	36.71	-	-	-	-	-	CATGAGTTCGGAACGTTCTAG	1	84	23.54	CATGGGTTCGGAACGTTCTAG	1	47	13.17
Unigene26501_All	131	36.71	-	-	-	-	gi|255076415|ref|XP_002501882.1|/2e-06/predicted protein [Micromonas sp. RCC299]	CATGGGATTCGTGCATCAGGC	1	69	19.34	CATGGGGTTCGTGCATCAGGC	1	62	17.37
Unigene43650_All	131	36.71	-	-	-	-	-	CATGTGAATAATATAATTAGT	1	129	36.15	CATGTGAATAATATACTTAGT	1	2	0.56
Unigene45130_All	131	36.71	-	-	-	-	-	CATGGGCTACCAGTTCGAGAA	1	78	21.86	CATGGGCTACCAGTTCGCGAA	1	2	0.56	CATGGGCTACCAGTTTGAGAA	1	51	14.29
Unigene14663_All	130	36.43	-	-	-	-	-	CATGGTAGAGTCCCATTCTGG	1	123	34.47	CATGGTATCCTTACCAGCTTA	2	2	0.56	CATGGCAGAGTCCCATTCTGG	1	2	0.56	CATGGTAGAGTCCCAGTCTGG	1	3	0.84
Unigene22972_All	130	36.43	-	-	-	-	-	CATGTTGCCCGGTTGGTAGCG	1	40	11.21	CATGTTGCCCGGTTGGTAGTG	1	87	24.38	CATGTTGCGCGGTTGGTAGCG	1	3	0.84
Unigene3454_All	130	36.43	-	-	-	-	-	CATGCCAGTGGCGACTGGTAT	1	126	35.31	CATGGTCACGTGTACTGAGTA	2	2	0.56	CATGCCAGTGGCGACTGGGAT	1	2	0.56
Unigene45683_All	130	36.43	-	-	-	-	gi|15485720|emb|CAC67501.1|/1e-36/selenium binding protein [Medicago sativa]	CATGAGATGATATCTGTATTG	1	60	16.81	CATGAGACGATATCTGTATTG	1	70	19.62
Unigene46850_All	130	36.43	-	-	-	-	gi|71017579|ref|XP_759020.1|/3e-56/hypothetical protein UM02873.1 [Ustilago maydis 521]	CATGATCGATTGTAACGCATT	1	110	30.82	CATGGAGATGAACTCGAAACT	3	20	5.6
Unigene12916_All	129	36.15	-	-	-	-	-	CATGTAACTATTGACGATTAT	1	129	36.15
Unigene13483_All	129	36.15	-	-	-	-	-	CATGTGTGACCTAATAAATTT	1	129	36.15
Unigene14254_All	129	36.15	-	-	-	-	gi|85106596|ref|XP_962217.1|/1e-99/histone acetyltransferase ESA1 [Neurospora crassa OR74A]	CATGTATATTAACACTACCTC	1	127	35.59	CATGTATATTAACACTCCCTC	1	2	0.56
Unigene17133_All	129	36.15	-	-	-	-	-	CATGCGAGTGCATTGAACGAC	1	122	34.19	CATGAGAGTGCATTGAACGAC	1	3	0.84	CATGCGAGTGCATTGACCGAC	1	2	0.56	CATGCGAGTGCATTGAGCGAC	1	2	0.56
Unigene27533_All	129	36.15	-	-	-	-	-	CATGATTATTATTAGAAAATA	1	123	34.47	CATGTATACACATACCTGCCC	2	6	1.68
Unigene41469_All	129	36.15	-	-	-	-	gi|255563480|ref|XP_002522742.1|/7e-21/chromatin regulatory protein sir2, putative [Ricinus communis]	CATGACAATAAAGCAGATTTA	1	125	35.03	CATGACAATAAAGCAGATTTC	1	2	0.56	CATGACAATAACGCAGATTTA	1	2	0.56
Unigene43776_All	129	36.15	-	-	-	-	-	CATGCAATCATATGCGAAAGC	1	129	36.15
Unigene45834_All	129	36.15	-	-	-	-	gi|224113315|ref|XP_002316453.1|/6e-41/predicted protein [Populus trichocarpa]	CATGCATCAGTCATCGCCACC	1	129	36.15
Unigene13007_All	128	35.87	-	-	-	-	-	CATGCCATAGTAAGTTTGGTT	1	32	8.97	CATGCCATACTAAGTTTGGTT	1	3	0.84	CATGTCATAGTAAGTTTGGTT	1	93	26.06
Unigene144_All	128	35.87	-	-	-	-	-	CATGATGATAATATTAATGTT	1	124	34.75	CATGGAAGGGCGGCCATCATT	2	4	1.12
Unigene35791_All	128	35.87	-	-	-	-	-	CATGTGGGTGCAACATTGAAA	2	2	0.56	CATGTGGTCGAAACTAAAAAC	1	119	33.35	CATGTGGTCGAAACTCAAAAC	1	2	0.56	CATGTGGTCGAAACTGAAAAC	1	2	0.56	CATGTGGTCGACACTAAAAAC	1	3	0.84
Unigene36953_All	128	35.87	-	-	-	-	-	CATGCTTTTTTTGCTAGTTTA	1	124	34.75	CATGCTTTTTTTGCTACTTTA	1	2	0.56	CATGCTTTTTTTGCTCGTTTA	1	2	0.56
Unigene43547_All	128	35.87	-	-	-	-	-	CATGGCACCACCAGGTAATAT	1	123	34.47	CATGGCACCACCAGGTGATAT	1	3	0.84	CATGGCACCACTAGGTAATAT	1	2	0.56
Unigene13639_All	127	35.59	-	-	-	-	gi|194696918|gb|ACF82543.1|/4e-06/unknown [Zea mays]	CATGTTAATTGTGACTGTTAC	1	66	18.49	CATGAGCGGAATTGAGACAAT	6	3	0.84	CATGTTAATTGTGACTGTGAC	1	58	16.25
Unigene19286_All	127	35.59	-	-	-	-	-	CATGTAACATTTAAAAAATAA	1	12	3.36	CATGTAACGGTCGACGGCCGC	2	18	5.04	CATGTCCGGTCCAAAGATACG	4	9	2.52	CATGTGCCTTCAATGTTGATA	3	86	24.1	CATGTGCCTTCACTGTTGATA	3	2	0.56
Unigene32027_All	127	35.59	-	-	-	-	gi|145351604|ref|XP_001420161.1|/5e-18/predicted protein [Ostreococcus lucimarinus CCE9901]	CATGGAAAGATCACTGCCCTC	1	127	35.59
Unigene7815_All	127	35.59	-	-	-	-	-	CATGTACCTACGCGACAACGG	1	125	35.03	CATGTACCTACGCGACTACGG	1	2	0.56
Unigene25248_All	126	35.31	-	-	-	-	-	CATGAAAATAATAAGAAACTA	1	126	35.31
Unigene43227_All	126	35.31	-	-	-	-	gi|164659998|ref|XP_001731123.1|/4e-06/hypothetical protein MGL_2122 [Malassezia globosa CBS 7966]	CATGCAGTCAGAGAACATACG	1	126	35.31
gi|254008934|gb|GH996188.1|GH996188	126	35.31	ECB-V-25_M13R_D08_24Apr07.ab1 libraries of whole guts from fifth-instar European corn borer larvae Ostrinia nubilalis cDNA, mRNA sequence	-	-	-	-	CATGAGCTTGTGAAATAATGT	3	21	5.88	CATGATTTGCATTTTAAGAAC	1	105	29.42
Unigene10084_All	125	35.03	-	-	-	-	-	CATGAAACTACACATTCTTTT	1	125	35.03
Unigene12302_All	125	35.03	-	-	-	-	-	CATGAAATATTGAAGTTTCAT	3	17	4.76	CATGACCAATATAATGAATAA	1	104	29.14	CATGGGTGCTAAGTTTGACCA	2	4	1.12
Unigene20813_All	125	35.03	-	-	-	-	-	CATGTTGTCTGCTCTCTAATT	1	125	35.03
Unigene35286_All	125	35.03	-	-	-	GO:0000398//nuclear mRNA splicing, via spliceosome	gi|169845114|ref|XP_001829277.1|/1e-12/predicted protein [Coprinopsis cinerea okayama7#130]	CATGTAACTGCAGCACGAATC	1	57	15.97	CATGTAACTACAGCACGAATC	1	21	5.88	CATGTAACTGCAACACGAATC	1	47	13.17
Unigene38605_All	125	35.03	-	-	-	-	gi|168046657|ref|XP_001775789.1|/4e-23/predicted protein [Physcomitrella patens subsp. patens]	CATGCGCGCCTGCAGCAGCCG	1	123	34.47	CATGGACTTGTTGTGGTCGTG	2	2	0.56
Unigene4214_All	125	35.03	-	-	-	-	-	CATGACTTTCAGAATAAAAGC	1	119	33.35	CATGACTTTCAGAATAAAAGA	1	4	1.12	CATGACTTTCAGAATCAAAGC	1	2	0.56
Unigene7756_All	125	35.03	-	-	-	-	-	CATGCTAGCATTACATCTAAG	1	125	35.03
Unigene12158_All	124	34.75	-	-	-	-	gi|15451136|gb|AAK96839.1|/1e-20/periaxin-like protein [Arabidopsis thaliana]	CATGAACGCACGATGTCGGAT	14	14	3.92	CATGAAGACAAGGTTCTTCTA	6	2	0.56	CATGAATTTCAACATTAACTG	12	17	4.76	CATGAGCCTCTTCTATTACCA	13	5	1.4	CATGCAGACAAGGCACTACAC	9	2	0.56	CATGGGAATGGGTCCCATGGG	3	2	0.56	CATGGGTAACCTTGTTTTACA	2	45	12.61	CATGGGTAACTCTAGTGGAGG	8	8	2.24	CATGTCCTTCTGACACTGATG	5	3	0.84	CATGTTGAGTATATGCTACTG	4	6	1.68	CATGTTTTTCTTCAACCACAA	11
Unigene21904_All	124	34.75	-	-	-	-	-	CATGATTGCTGGATCACACAC	1	111	31.1	CATGATTGCTGGATCACACAT	1	13	3.64
Unigene24159_All	124	34.75	-	-	-	-	-	CATGTGTTTTTCTTTAAGTTT	1	122	34.19	CATGTGTTTTTCTTTCAGTTT	1	2	0.56
Unigene31638_All	124	34.75	-	-	-	-	-	CATGGACTGACAGACTAGGTA	1	124	34.75
Unigene39694_All	124	34.75	-	-	-	-	gi|262097679|gb|EEY55731.1|/2e-07/conserved hypothetical protein [Phytophthora infestans T30-4]	CATGCAGCGGTTTCCGAACTC	1	124	34.75
Unigene42954_All	124	34.75	-	-	-	-	-	CATGGTATATCCATCAATCAC	1	121	33.91	CATGGTATATCCCTCAATCAC	1	3	0.84
Unigene15309_All	123	34.47	-	-	-	-	-	CATGTTCTAGTTGTAGTATGG	1	123	34.47
Unigene15664_All	123	34.47	-	-	-	-	gi|240256436|ref|NP_200035.4|/1e-10/unknown protein [Arabidopsis thaliana]	CATGGCCGTCATCGAAAAGGT	1	117	32.79	CATGGCCGTCATCGAAAAGGC	1	4	1.12	CATGGCCGTCATCGAAACGGT	1	2	0.56
Unigene21220_All	123	34.47	-	-	-	-	-	CATGCTGGCATATCATCAACA	1	123	34.47
Unigene29651_All	123	34.47	-	-	-	-	-	CATGGACGTTTTACGAGGATA	1	123	34.47
Unigene33198_All	123	34.47	-	-	-	-	-	CATGCTTAAGTTAAAGTTTTC	1	123	34.47
Unigene5639_All	123	34.47	-	-	-	-	-	CATGCACTTCCTCCTGCTACT	2	121	33.91	CATGCACTTCCTCCTGATACT	2	2	0.56
gi|133906977|gb|EL929807.1|EL929807	123	34.47	EST1436 ARS-CICGRU ONmgEST Ostrinia nubilalis cDNA clone 30D09 5' similar to mg--0785 Bombyx mori EST, mRNA sequence	-	-	-	gi|133916482|emb|CAM36311.1|/4.87494e-07/hypothetical protein [Thermobia domestica]	CATGATCTGAGTTCGAACCGG	1	109	30.54	CATGATCTGAGATCGAACCGG	1	3	0.84	CATGATCTGAGTTCGAAACGG	1	2	0.56	CATGATCTGAGTTCGAACAGG	1	2	0.56	CATGATCTGAGTTCGAATCGG	1	5	1.4	CATGGTCTGAGTTCGAACCGG	1	2	0.56
Unigene29252_All	122	34.19	-	-	-	-	-	CATGAAGTAATAACGTATATT	1	120	33.63	CATGAAGCAATAACGTATATT	1	2	0.56
Unigene34921_All	122	34.19	-	-	-	-	gi|156063436|ref|XP_001597640.1|/2e-09/hypothetical protein SS1G_01836 [Sclerotinia sclerotiorum 1980]	CATGGACAAGTCCCTATCTGG	1	122	34.19
Unigene41428_All	122	34.19	-	-	-	-	-	CATGCAACAATGAAACTGTGC	1	120	33.63	CATGCAACAATGACACTGTGC	1	2	0.56
Unigene44825_All	122	34.19	-	-	-	-	-	CATGGTCCAAATCACATTAAT	1	78	21.86	CATGTACTTTTATATAAATGC	2	42	11.77	CATGTACTTTTATATATATGC	2	2	0.56
Unigene27981_All	121	33.91	-	-	-	-	-	CATGTTTGTATGTTAATATTT	1	121	33.91
Unigene2826_All	121	33.91	-	-	-	-	-	CATGACGAAACTATAAGGGTT	3	117	32.79	CATGACGAAACTATAAGGGCT	3	2	0.56	CATGACGAAACTATCAGGGTT	3	2	0.56
Unigene29497_All	121	33.91	-	-	-	-	-	CATGAATGAAAAGTACTTATT	1	119	33.35	CATGAATGAAAAGTACCTATT	1	2	0.56
Unigene37582_All	121	33.91	-	-	-	-	-	CATGCGCCACCAAGAAATCGT	1	121	33.91
Unigene41613_All	121	33.91	-	-	-	-	-	CATGCTACACTGAGAAACAAG	1	119	33.35	CATGCTACACTGAGACACAAG	1	2	0.56
Unigene44237_All	121	33.91	-	-	-	-	-	CATGGTAATTTCAGCTTGAAT	1	121	33.91
Unigene16481_All	120	33.63	-	-	-	-	-	CATGTTTCCATTGTTCTGATG	1	112	31.38	CATGTTTCCTTTGTTCTGATG	1	8	2.24
Unigene22763_All	120	33.63	-	-	-	-	-	CATGCAAAAGAACACCCACTG	1	120	33.63
Unigene3706_All	120	33.63	-	-	-	-	-	CATGCGCTGAGCTTGCTTAGT	1	112	31.38	CATGCGCTGAGCTTGCTTAGA	1	2	0.56	CATGCGCTGCGCTTGCTTAGT	1	6	1.68
Unigene39368_All	120	33.63	-	-	-	-	-	CATGTACGTCTGATTGTTGTA	1	62	17.37	CATGTACGTTTGATTGTTGTA	1	58	16.25
Unigene43733_All	120	33.63	-	-	-	-	-	CATGAACCGTATGTAATTTTA	1	118	33.07	CATGAACCGTATGTACTTTTA	1	2	0.56
Unigene45791_All	120	33.63	-	-	-	-	-	CATGTAATATCACAATACATA	1	120	33.63
Unigene6700_All	120	33.63	-	-	-	-	-	CATGTAACTTGCTGATTTTGT	1	117	32.79	CATGTCACTTGCTGATTTTGT	1	3	0.84
Unigene12029_All	119	33.35	-	-	-	-	-	CATGGAGGTCAGGGTCCGCGC	1	113	31.66	CATGGAGGTCAGGGCCCGCGC	1	2	0.56	CATGGAGGTCGGGGTCCGCGC	1	2	0.56	CATGGCGGTCAGGGTCCGCGC	1	2	0.56
Unigene15564_All	119	33.35	-	-	-	-	-	CATGTAATGAAATTAGTTTTT	1	115	32.23	CATGTAATGACATTAGTTTTT	1	4	1.12
Unigene30421_All	118	33.07	-	-	-	-	-	CATGAGTGTTTCAAGAACCTT	2	3	0.84	CATGTATGTATAATAGCCTTA	1	115	32.23
Unigene42194_All	118	33.07	-	-	-	-	-	CATGCGTGCGCTCGCGCACCA	1	116	32.51	CATGCGTGCGCTCGCCCACCA	1	2	0.56
Unigene44368_All	118	33.07	-	-	-	-	-	CATGAGTACAGATTTTTCTTA	1	114	31.94	CATGAGCACAGATTTTTCTTA	1	2	0.56	CATGAGTACAGCTTTTTCTTA	1	2	0.56
Unigene7257_All	118	33.07	-	-	-	-	-	CATGTTTTACAAAATTATCTG	1	118	33.07
gi|254004842|gb|GH991606.1|GH991606	118	33.07	J-ECB-17_M13R_G07.ab1 libraries of whole guts from fifth-instar European corn borer larvae Ostrinia nubilalis cDNA, mRNA sequence	-	-	-	-	CATGATCTGAGTTTTGTTGTT	1	115	32.23	CATGATCTGCGTTTTGTTGTT	1	3	0.84
gi|254025907|gb|GH994896.1|GH994896	118	33.07	ECB-V-09_M13R_C02_18Apr07.ab1 libraries of whole guts from fifth-instar European corn borer larvae Ostrinia nubilalis cDNA, mRNA sequence	-	-	-	-	CATGGGCTAGTGTCGGCTCAT	1	59	16.53	CATGGACTAGTGTCGGCTCAT	1	9	2.52	CATGGGCTAGTGCCGGCTCAT	1	4	1.12	CATGGGCTAGTGTCGGCCCAT	1	3	0.84	CATGGGCTAGTGTCGGCTCCT	1	2	0.56	CATGGGCTAGTGTGGGCTCAT	1	2	0.56	CATGGGCTAGTTTCGGCTCAT	1	7	1.96	CATGGGTTAGTGTCGGCTCAT	1	2	0.56	CATGGTCTAGTGTCGGCTCAT	1	2	0.56	CATGTTAATATGGGCTAGTGT	2	28	7.85
gi|260681157|gb|FS438546.1|FS438546	118	33.07	FS438546 Ostrinia nubilalis pharate pupal fat body cDNA library Ostrinia nubilalis cDNA clone PPFB017 5', mRNA sequence	-	-	-	-	CATGAGGCAGCTGCACACCCG	1	115	32.23	CATGAGGCAGCTGCCCACCCG	1	3	0.84
Unigene27511_All	117	32.79	-	-	-	-	-	CATGGAGAATTACTGCAAGTC	3	6	1.68	CATGTAGACGTAGCATTAAAT	1	109	30.54	CATGTAGACGTAGCACTAAAT	1	2	0.56
Unigene32024_All	117	32.79	-	-	-	-	-	CATGGTACTACAAACAATATG	2	15	4.2	CATGTAATATTTTATGTACGT	1	102	28.58
Unigene45279_All	117	32.79	-	-	-	-	gi|262097459|gb|EEY55511.1|/2e-14/conserved hypothetical protein [Phytophthora infestans T30-4]	CATGTATGAGCCTGTCCGAGT	3	7	1.96	CATGATGGTGCTGCCTCTGCT	1	110	30.82
Unigene8007_All	117	32.79	-	-	-	GO:0008152//metabolic process	gi|255081664|ref|XP_002508054.1|/2e-14/glycoside hydrolase family 31 protein [Micromonas sp. RCC299]	CATGTGGCACACAGATTGGGG	1	113	31.66	CATGTGGGGGCCCTACATTTT	5	2	0.56	CATGTGGCACACAGCTTGGGG	1	2	0.56
Unigene10028_All	116	32.51	-	-	-	-	-	CATGGCTTTCCACTACTTTTG	1	116	32.51
Unigene22649_All	116	32.51	-	-	-	-	-	CATGATAATCGATTAATAGTA	1	116	32.51
Unigene26826_All	116	32.51	-	-	-	-	-	CATGATGGATAAGACTAAATT	1	116	32.51
Unigene29978_All	116	32.51	-	-	-	-	-	CATGTTTATATGCATTATTTA	1	114	31.94	CATGTTTATATGCATTACTTA	1	2	0.56
Unigene33892_All	116	32.51	-	-	-	-	-	CATGATGGGCATAATTAACCT	1	112	31.38	CATGGACCCGATTACTTCTAC	2	4	1.12
Unigene35966_All	116	32.51	-	-	-	-	gi|169847940|ref|XP_001830678.1|/9e-21/hypothetical protein CC1G_03215 [Coprinopsis cinerea okayama7#130]	CATGAAATGCGTCTTCGACGG	1	87	24.38	CATGTTCTTCAATCGAGATGA	2	5	1.4	CATGAAATGCGTGTTCGACGG	1	24	6.73
Unigene10433_All	115	32.23	-	-	-	-	-	CATGTCTGTGTTTAACTTCTT	1	113	31.66	CATGTTTGTGTTTAACTTCTT	1	2	0.56
Unigene36283_All	115	32.23	-	-	-	-	gi|242044732|ref|XP_002460237.1|/7e-15/hypothetical protein SORBIDRAFT_02g025090 [Sorghum bicolor]	CATGCTCCACTTGTAAGACTT	1	92	25.78	CATGCTCCACTTGTAAAACTT	1	23	6.45
Unigene39908_All	115	32.23	-	-	-	-	-	CATGTTGTTCAAACCAAAATT	1	113	31.66	CATGTTGTTCAAACCAGAATT	1	2	0.56
Unigene6715_All	115	32.23	-	-	-	-	-	CATGCAAAATGACTTTAGTCT	4	4	1.12	CATGGTGAACGTCGGGGATGT	1	111	31.1
Unigene6958_All	115	32.23	-	-	-	-	gi|253759791|ref|XP_002488947.1|/2e-26/hypothetical protein SORBIDRAFT_1368s002010 [Sorghum bicolor]	CATGTCATTAAGCCGTAACGA	3	115	32.23
gi|254005630|gb|GH992063.1|GH992063	115	32.23	J-ECB-39_M13R_E11.ab1 libraries of whole guts from fifth-instar European corn borer larvae Ostrinia nubilalis cDNA, mRNA sequence	-	-	-	gi|111379887|gb|ABH09423.1|/6.24388e-11/hypothetical protein [Triatoma brasiliensis]	CATGAAGCGTGAGATGATTGG	1	115	32.23
Unigene16127_All	114	31.94	-	-	-	-	-	CATGTGAGCTTTTCTATGTTA	1	103	28.86	CATGTGAGCCTTTCTATGTTA	1	11	3.08
Unigene17537_All	114	31.94	-	-	-	-	gi|226458725|gb|EEH56022.1|/4e-15/predicted protein [Micromonas pusilla CCMP1545]	CATGATACAATGAGGCGGGCA	8	2	0.56	CATGGTCAGGCACGTAGATTA	5	3	0.84	CATGTCATTAGTAAAAGGCAT	7	2	0.56	CATGTGAAAATAGGAACAGAC	6	103	28.86	CATGTGAAAATAGGCACAGAC	6	2	0.56	CATGTGAAAATAGGTACAGAC	6	2	0.56
Unigene44555_All	114	31.94	-	-	-	-	-	CATGGAGCTGGTCTAATGATG	1	112	31.38	CATGGAGCTGGTCTAACGATG	1	2	0.56
Unigene44605_All	114	31.94	-	-	-	-	-	CATGGACTGTTTTGTATACAG	2	111	31.1	CATGTACACTTGACGGATGCA	1	3	0.84
Unigene45152_All	114	31.94	-	-	-	-	-	CATGTATCTTTATGAGTATTA	2	107	29.98	CATGTATTGATATATTCCACT	1	5	1.4	CATGTATCTTTATGAGCATTA	2	2	0.56
Unigene46100_All	114	31.94	-	-	-	-	-	CATGGGATCGATTTAGACCAG	1	109	30.54	CATGGGATCGATTTAGCCCAG	1	3	0.84	CATGGGATCTATTTAGACCAG	1	2	0.56
Unigene5165_All	114	31.94	-	-	-	-	-	CATGGTTCTCAAAACCAAGTC	1	23	6.45	CATGGTTCTCAAAACCAAGCC	1	11	3.08	CATGGTTCTCAAAATCAAGTC	1	77	21.58	CATGGTTCTCAATACCAAGTC	1	3	0.84
Unigene7591_All	114	31.94	-	-	-	-	gi|170109757|ref|XP_001886085.1|/3e-18/hypothetical protein LACBIDRAFT_399462 [Laccaria bicolor S238N-H82]	CATGTAGCTTTATTTTTTAAC	1	114	31.94
gi|254007881|gb|GH994014.1|GH994014	114	31.94	ECB-C-18_M13R_B07_30Apr07.ab1 libraries of whole guts from fifth-instar European corn borer larvae Ostrinia nubilalis cDNA, mRNA sequence	-	-	-	-	CATGAACCAATCATAGAGCTC	2	7	1.96	CATGCTAACAAAAAAGATCAC	1	107	29.98
Unigene21914_All	113	31.66	-	-	-	-	gi|224014532|ref|XP_002296928.1|/5e-12/alanine-trna ligase [Thalassiosira pseudonana CCMP1335]	CATGATGGTTTCATACATTAT	1	111	31.1	CATGATGGTTTCATACCTTAT	1	2	0.56
Unigene38695_All	113	31.66	-	-	-	-	-	CATGCAGAACTTTTAAATTTA	1	99	27.74	CATGCAGAACTTTTAAACTTA	1	14	3.92
Unigene41841_All	113	31.66	-	-	-	-	-	CATGAAAATAGGGAAAATCAC	1	111	31.1	CATGAAAATAGGGAAGATCAC	1	2	0.56
Unigene45053_All	113	31.66	-	-	-	-	-	CATGTAAGTGTGCAGTGTATT	1	96	26.9	CATGTAAGTGTGCAGAGTATT	1	2	0.56	CATGTAAGTGTGTAGTGTATT	1	15	4.2
Unigene45788_All	113	31.66	-	-	-	-	gi|225429119|ref|XP_002273788.1|/4e-11/PREDICTED: hypothetical protein [Vitis vinifera]	CATGGTGGTCTGCAATTATGG	1	113	31.66
Unigene46820_All	113	31.66	-	-	-	-	gi|169862454|ref|XP_001837854.1|/3e-31/hypothetical protein CC1G_09836 [Coprinopsis cinerea okayama7#130]	CATGCCGTCTTTCTTCAACGG	1	22	6.16	CATGTGGTGGGAATCGCACAA	2	89	24.94	CATGTGGCGGGAATCGCACAA	2	2	0.56
gi|254019259|gb|GH988540.1|GH988540	113	31.66	J-ECB-10_M13R_D06.ab1 libraries of whole guts from fifth-instar European corn borer larvae Ostrinia nubilalis cDNA, mRNA sequence	GO:0005840//ribosome	GO:0003735//structural constituent of ribosome	GO:0006412//translation	gi|112984164|ref|NP_001037241.1|/1.00746e-36/ribosomal protein L35 [Bombyx mori]	CATGGCGCGGGTTTTCTTGGG	1	111	31.1	CATGGCGCGGGCTTTCTTGGG	1	2	0.56
Unigene19541_All	112	31.38	-	-	-	-	-	CATGAGTAACTTAGAAAGGTG	2	23	6.45	CATGTGAACTAAGAACAGAAA	1	54	15.13	CATGTGAACTTAGAACCGAAA	1	35	9.81
Unigene20835_All	112	31.38	-	-	-	-	-	CATGGAGACTACGCTGCTCAC	1	99	27.74	CATGGAAACTACGCTGCTCAC	1	13	3.64
Unigene2122_All	112	31.38	-	GO:0005739//mitochondrion	-	-	gi|168016609|ref|XP_001760841.1|/4e-71/predicted protein [Physcomitrella patens subsp. patens]	CATGGTATATGCTGGTATATT	1	109	30.54	CATGGCATATGCTGGTATATT	1	3	0.84
Unigene28537_All	112	31.38	-	-	-	-	-	CATGCTACAGTTTATTAATGA	4	2	0.56	CATGAACAAAAATATAAGTTT	1	110	30.82
Unigene34815_All	112	31.38	-	-	-	-	-	CATGATGATGGAAATGAAACT	1	112	31.38
Unigene35618_All	112	31.38	-	-	-	-	-	CATGAGTCTAAAAAATACTTT	1	112	31.38
Unigene4073_All	112	31.38	-	-	-	-	-	CATGAAAATATCTCTACAAAT	1	106	29.7	CATGAAAATATCTCTACACAT	1	2	0.56	CATGAAAATATCTCTCCAAAT	1	2	0.56	CATGAAAATATTTCTACAAAT	1	2	0.56
Unigene43700_All	112	31.38	-	-	-	-	-	CATGATATAGTTGATACGAAT	1	98	27.46	CATGTTATAGTAGTTCTCACT	2	14	3.92
Unigene7611_All	112	31.38	-	-	-	-	-	CATGAAAAATGTTGCTGGTTT	1	112	31.38
Unigene8595_All	112	31.38	-	-	-	-	gi|262099312|gb|EEY57364.1|/1e-89/DnaJ subfamily C protein [Phytophthora infestans T30-4]	CATGTAAATTATCATCATCAT	1	107	29.98	CATGTGAATACTTTTTCGTGT	2	3	0.84	CATGTAAATTATCATGATCAT	1	2	0.56
gi|260681685|gb|FS438612.1|FS438612	112	31.38	FS438612 Ostrinia nubilalis pharate pupal fat body cDNA library Ostrinia nubilalis cDNA clone PPFB123 3', mRNA sequence	-	GO:0005524//ATP binding	GO:0006183//GTP biosynthetic process;GO:0006241//CTP biosynthetic process;GO:0006228//UTP biosynthetic process	gi|21435082|gb|AAM53644.1|/7.3675e-80/abnormal wing disc-like protein [Choristoneura parallela]	CATGAATTTGAGGGCTACTAA	2	5	1.4	CATGAGGAAGGTTCTTTCACG	1	31	8.69	CATGTATTTGACGAGACCAGG	3	9	2.52	CATGTGTGGAATTTATAAATG	5	67	18.77
Unigene10546_All	111	31.1	-	-	-	-	-	CATGAAAAGAAGATTAGGTTG	1	111	31.1
Unigene13962_All	111	31.1	-	-	-	-	-	CATGATGCGGCTAACAGCAAC	1	93	26.06	CATGTGACAGATAAGGTTCAG	2	2	0.56	CATGATGCAGCTAACAGCAAC	1	13	3.64	CATGATGCGGCTAACCGCAAC	1	3	0.84
Unigene34199_All	111	31.1	-	-	-	-	-	CATGCGCGAATTCGGTAATAT	1	14	3.92	CATGCGCGAATTCGTTAATAT	1	97	27.18
Unigene38693_All	111	31.1	-	-	-	-	gi|242217136|ref|XP_002474370.1|/1e-21/predicted protein [Postia placenta Mad-698-R]	CATGATATACTCAGCATAGAT	1	111	31.1
Unigene5372_All	111	31.1	-	-	-	-	-	CATGCTAATAAGGATGACATT	2	4	1.12	CATGGTTTGGTATTCACGAGG	1	105	29.42	CATGGTTTGGCATTCACGAGG	1	2	0.56
Unigene9403_All	111	31.1	-	-	-	-	-	CATGCATTTCAAACTAATCTA	1	105	29.42	CATGCATTTCAAAGTAATCTA	1	6	1.68
Unigene16496_All	110	30.82	-	-	-	-	gi|256727173|gb|EEU40533.1|/6e-20/hypothetical protein NECHADRAFT_32791 [Nectria haematococca mpVI 77-13-4]	CATGGAATAAATTCACGAAAT	16	57	15.97	CATGGAACAAATTCACGAAAT	16	53	14.85
Unigene19516_All	110	30.82	-	-	-	-	-	CATGCAGCTTTATTTTTACTA	1	110	30.82
Unigene27656_All	110	30.82	-	-	-	-	-	CATGATTAAATGGTCATATTA	1	107	29.98	CATGTAGTGGTAGTACGATCG	2	3	0.84
Unigene37359_All	110	30.82	-	-	-	-	-	CATGCTTTTGTTATGAACTTT	1	103	28.86	CATGCTTATGTTATGAACTTT	1	4	1.12	CATGCTTTTGTAATGAACTTT	1	3	0.84
Unigene42789_All	110	30.82	-	-	-	-	-	CATGACATTGTTAATATACTA	1	110	30.82
Unigene598_All	110	30.82	-	-	-	-	gi|115492663|ref|XP_001210959.1|/5e-19/zinc finger protein 58 [Aspergillus terreus NIH2624]	CATGCAGACCCCCTACCCCTA	4	2	0.56	CATGGAAGAATCTCCCCACAA	1	98	27.46	CATGGAAGATAAGCCGTACAG	5	6	1.68	CATGAAAGGACGCATACAGAC	2	2	0.56	CATGGAAGAATCTCCACACAA	1	2	0.56
gi|254008552|gb|GH990961.1|GH990961	110	30.82	J-ECB-37_M13R_B04.ab1 libraries of whole guts from fifth-instar European corn borer larvae Ostrinia nubilalis cDNA, mRNA sequence	-	-	-	-	CATGTTCAGCGTGTAACAGGT	1	110	30.82
Unigene12061_All	109	30.54	-	-	-	-	-	CATGTACGCGGCTAGTAAAAT	1	109	30.54
Unigene19747_All	109	30.54	-	-	-	-	gi|30697060|ref|NP_176641.2|/5e-23/copper ion binding / methyltransferase [Arabidopsis thaliana]	CATGCAGATGTGTTTTCTTAC	1	107	29.98	CATGCAGATATGTTTTCTTAC	1	2	0.56
Unigene21052_All	109	30.54	-	-	-	-	-	CATGAACACTTCTAGTATTTG	2	17	4.76	CATGGTCCCGTACTGATTTGT	1	92	25.78
Unigene22617_All	109	30.54	-	-	-	-	-	CATGGAAAAGGAAATCGATAC	1	109	30.54
Unigene25253_All	109	30.54	-	-	-	-	gi|186500070|ref|NP_001118295.1|/1e-07/ATMAK10; acetyltransferase [Arabidopsis thaliana]	CATGTAAAAAGTTTTTCGCAG	1	94	26.34	CATGTGCGGAGGTTACTATAA	3	15	4.2
Unigene28805_All	109	30.54	-	-	-	-	-	CATGTCTTTTTTTGACATTAT	2	101	28.3	CATGTTCATATATGACTTCCG	1	3	0.84	CATGTATTTTTTTGACATTAT	2	5	1.4
Unigene3129_All	109	30.54	-	-	-	-	-	CATGATATTTGAATAAAATTA	1	104	29.14	CATGATATTTGAATACAATTA	1	3	0.84	CATGATCTTTGAATAAAATTA	1	2	0.56
Unigene34637_All	109	30.54	-	-	-	-	-	CATGTGCGAATAATTTTATCA	1	109	30.54
Unigene35296_All	109	30.54	-	-	-	-	-	CATGATTGAGCCATCCAAGAA	1	109	30.54
Unigene37572_All	109	30.54	-	-	-	-	gi|224136151|ref|XP_002322252.1|/9e-21/predicted protein [Populus trichocarpa]	CATGTCGGACGCTTATCTCGG	1	109	30.54
Unigene46941_All	109	30.54	-	-	-	-	-	CATGAAATTTTAATAGACATT	2	4	1.12	CATGGGACGATTCTAATATAA	1	92	25.78	CATGTAACATTAATTTAGTTC	3	13	3.64
Unigene8021_All	109	30.54	-	-	-	-	-	CATGAGTGATTCCATTTATTT	2	2	0.56	CATGCATTTCTTTGTGTGTTT	1	105	29.42	CATGCATTTCTTTGTGCGTTT	1	2	0.56
Unigene8211_All	109	30.54	-	-	-	-	gi|242043330|ref|XP_002459536.1|/6e-06/hypothetical protein SORBIDRAFT_02g006250 [Sorghum bicolor]	CATGTGTAACTGTTACTTACT	1	109	30.54
Unigene12933_All	108	30.26	-	-	-	-	-	CATGAGTTTTTTTTGTCACTC	1	108	30.26
Unigene21322_All	108	30.26	-	-	-	-	-	CATGATTGTATATCTTGCACT	1	108	30.26
Unigene26640_All	108	30.26	-	-	-	-	-	CATGGGTACTGTTTTGTTGGA	1	85	23.82	CATGGGTACTGTTTCGTTGGA	1	23	6.45
Unigene31929_All	108	30.26	-	-	-	-	-	CATGTCTTATTTCCTTTCAAA	1	108	30.26
Unigene33829_All	108	30.26	-	-	-	-	-	CATGTGAAGTGAATTGTTTAG	1	108	30.26
Unigene41171_All	108	30.26	-	-	-	-	-	CATGTCGCTTAATTTATTATA	1	108	30.26
Unigene43722_All	108	30.26	-	-	-	-	-	CATGAGATCAAAATTATTTTA	1	101	28.3	CATGAGATCAAAATTCTTTTA	1	3	0.84	CATGAGATCAAACTTATTTTA	1	2	0.56	CATGAGATCACAATTATTTTA	1	2	0.56
Unigene7094_All	108	30.26	-	-	-	-	-	CATGGGAGATGGGTTATTGAT	2	94	26.34	CATGTGACTTACTTGTTATGT	3	12	3.36	CATGGGAGATGGGTTGTTGAT	2	2	0.56
Unigene10756_All	107	29.98	-	-	-	-	-	CATGTTGATTTAGATTAAGAG	1	105	29.42	CATGTTGATTTAGATTGAGAG	1	2	0.56
Unigene13657_All	107	29.98	-	-	-	-	-	CATGTCGGTGACCAACAGATC	2	107	29.98
Unigene20407_All	107	29.98	-	-	-	-	-	CATGCTACAAGCTTTCCTACT	1	107	29.98
Unigene37905_All	107	29.98	-	-	-	-	-	CATGTAGGCTTAATGGACGTT	1	107	29.98
Unigene40776_All	107	29.98	-	-	-	-	-	CATGCCTAATTATAAAACACC	1	105	29.42	CATGCCTAATTATAATACACC	1	2	0.56
Unigene41442_All	107	29.98	-	-	-	-	-	CATGAAGGCGTTGACTTTCTT	1	105	29.42	CATGAAGGCGTTGCCTTTCTT	1	2	0.56
Unigene42541_All	107	29.98	-	-	-	-	-	CATGTGACATAAAAAGCCTTT	1	107	29.98
Unigene43569_All	107	29.98	-	-	-	-	-	CATGCAAAACAATTCTAAGTC	1	105	29.42	CATGCAAAACAATTCCAAGTC	1	2	0.56
Unigene43670_All	107	29.98	-	-	-	-	gi|218200636|gb|EEC83063.1|/2e-38/hypothetical protein OsI_28170 [Oryza sativa Indica Group]	CATGAGCTGCTCCTCATCCTT	1	78	21.86	CATGAGCTGCTCCTCCTCCTT	1	2	0.56	CATGAGTTGCTCCTCATCCTT	1	27	7.57
Unigene44731_All	107	29.98	-	-	-	-	gi|145345960|ref|XP_001417466.1|/2e-08/predicted protein [Ostreococcus lucimarinus CCE9901]	CATGCCTTTCGTGCAAGCCAC	1	107	29.98
Unigene5888_All	107	29.98	-	-	-	-	-	CATGGCAATGGGACCCTTGCT	1	105	29.42	CATGGCAATGGGACCGTTGCT	1	2	0.56
gi|133905991|gb|EL928832.1|EL928832	107	29.98	EST0454 ARS-CICGRU ONmgEST Ostrinia nubilalis cDNA clone 11B05 5', mRNA sequence	-	-	-	-	CATGTCCTTTGTATAAATGTG	1	105	29.42	CATGTCCTTTGTATAACTGTG	1	2	0.56
gi|133906640|gb|EL929477.1|EL929477	107	29.98	EST1103 ARS-CICGRU ONmgEST Ostrinia nubilalis cDNA clone 22G10 5' similar to an--0068, maV30210 & brS-1072 Bombyx mori ESTs, mRNA sequence	-	-	-	-	CATGTCTTTTTTGTTAATAAT	1	107	29.98
Unigene21741_All	106	29.7	-	GO:0005634//nucleus;GO:0005829//cytosol	GO:0004615//phosphomannomutase activity	GO:0006998//nuclear envelope organization;GO:0045047//protein targeting to ER;GO:0008152//metabolic process;GO:0006888//ER to Golgi vesicle-mediated transport	gi|50292685|ref|XP_448775.1|/2e-74/unnamed protein product [Candida glabrata]	CATGTGGCTGATGCAAACTAT	1	91	25.5	CATGTGGCTGATGCAAAGTAT	1	13	3.64	CATGTGGCTGATGCACACTAT	1	2	0.56
Unigene23212_All	106	29.7	-	-	-	-	-	CATGGAACAGATGATCAATAT	1	106	29.7
Unigene37396_All	106	29.7	-	-	-	-	-	CATGGATGAATCTTTTGTGCA	1	104	29.14	CATGGATGAATCTCTTGTGCA	1	2	0.56
Unigene4714_All	106	29.7	-	-	-	-	-	CATGTTTAGTTGTATGTACGA	1	106	29.7
Unigene5366_All	106	29.7	-	-	-	-	-	CATGAAGGCCTTCCACTGCCC	1	106	29.7
Unigene7281_All	106	29.7	-	-	-	-	gi|2429362|gb|AAB70928.1|/2e-07/proline rich protein [Santalum album]	CATGCGGGAATACATCCTCCG	1	106	29.7
gi|254014686|gb|GH992628.1|GH992628	106	29.7	ECB-C-01_M13R_A11_12Apr07.ab1 libraries of whole guts from fifth-instar European corn borer larvae Ostrinia nubilalis cDNA, mRNA sequence	-	-	-	gi|195390295|ref|XP_002053804.1|/2.50573e-11/GJ23142 [Drosophila virilis]	CATGAATTTGTTCGCTATTCC	1	43	12.05	CATGCTGTACACCAACAACAA	2	7	1.96	CATGAATTTGTTCGCTCTTCC	1	2	0.56	CATGAATTTGTTTGCTATTCC	1	54	15.13
Unigene23497_All	105	29.42	-	-	-	-	-	CATGGTTAAGTTACGAGCTTT	3	2	0.56	CATGTAACGAGGTAGTTATTA	1	83	23.26	CATGGTTAAGTTACGAGCTAT	3	2	0.56	CATGTAACGAGGTAGTTAATA	1	11	3.08	CATGTAACGAGTTAGTTATTA	1	5	1.4	CATGTATCGAGGTAGTTATTA	1	2	0.56
Unigene24558_All	105	29.42	-	-	-	-	-	CATGAGACAATGCTTAAAGAT	3	85	23.82	CATGAGCGAATTACCCAGCTG	8	4	1.12	CATGATCTAGGGGGCTCTCTT	9	6	1.68	CATGGATTCGAAGTAAAAATC	7	7	1.96	CATGAACGAATTACCCAGCTG	8	3	0.84
Unigene32382_All	105	29.42	-	-	-	-	gi|79409533|ref|NP_188702.2|/4e-58/AtOCT4 (Arabidopsis thaliana ORGANIC CATION/CARNITINE TRANSPORTER4); carbohydrate transmembrane transporter/ sugar:hydrogen symporter	CATGCCCGAAACCAAAGGTTG	2	97	27.18	CATGCTGCTGCCAGTGTTTGG	4	4	1.12	CATGGTGGCTCCGTTCGTGAT	3	4	1.12
Unigene40387_All	105	29.42	-	-	-	-	-	CATGCAGTAGATGTTTTTTTT	3	6	1.68	CATGTTAGTCTTATGTTTATT	1	99	27.74
Unigene43303_All	105	29.42	-	-	-	-	gi|162312416|ref|NP_001018241.2|/3e-08/mitochondrial ribosomal protein subunit L1 [Schizosaccharomyces pombe 972h-]	CATGGACCCTAAGCAAGTAGC	1	103	28.86	CATGGACCCTAAGCAAGTAAC	1	2	0.56
Unigene46080_All	105	29.42	-	-	-	-	-	CATGCCAATTACATCAATAAG	1	37	10.37	CATGCCAATTACATCAATGAG	1	68	19.05
Unigene710_All	105	29.42	-	-	-	-	-	CATGCGCAAGGCCACGGGAGC	1	97	27.18	CATGTGAAAACCGTTCGCGAC	2	3	0.84	CATGCGCAAGGCCACGCGAGC	1	3	0.84	CATGCGCACGGCCACGGGAGC	1	2	0.56
Unigene27662_All	104	29.14	-	-	-	-	-	CATGGAATTTTCATAGTAAAT	1	102	28.58	CATGGAATTTTCATAGTACAT	1	2	0.56
Unigene30093_All	104	29.14	-	GO:0005777//peroxisome	GO:0004321//fatty-acyl-CoA synthase activity	GO:0009851//auxin biosynthetic process;GO:0009695//jasmonic acid biosynthetic process	gi|56784511|dbj|BAD82768.1|/3e-21/putative 4-coumarate:coenzyme A ligase [Oryza sativa Japonica Group]	CATGAAGAGGGACAGCAATTA	1	97	27.18	CATGGGACGTCAGAGATCCCA	2	7	1.96
Unigene35124_All	104	29.14	-	-	-	-	-	CATGCTGAACTGATCACTGAT	1	104	29.14
Unigene46817_All	104	29.14	-	-	-	-	-	CATGGAAGCCACGCTGTAAAT	1	104	29.14
Unigene18858_All	103	28.86	-	-	-	-	gi|262107898|gb|EEY65950.1|/6e-09/conserved hypothetical protein [Phytophthora infestans T30-4]	CATGAAGGAGCCGCCGCCGCT	1	65	18.21	CATGGCCATGAAGGAGCCGCC	2	35	9.81	CATGACGGAGCCGCCGCCGCT	1	3	0.84
Unigene31450_All	103	28.86	-	-	-	-	gi|116789363|gb|ABK25221.1|/5e-30/unknown [Picea sitchensis]	CATGTGGCGCGCCAAGAAACT	2	2	0.56	CATGTTCCCGTCCGTGGACTA	1	99	27.74	CATGTTCCCGTCCGTGTACTA	1	2	0.56
Unigene32589_All	103	28.86	-	-	-	-	-	CATGTAGATAGGGAGCCGGCT	1	103	28.86
Unigene3738_All	103	28.86	-	-	-	-	gi|83415459|gb|ABC17937.1|/3e-08/RNA polymerase II second largest subunit [Hyaloraphidium curvatum]	CATGGTGAAGCGTACCGTCAT	2	3	0.84	CATGTACCCGCTGCACGCGCC	1	96	26.9	CATGTACCCGCTGCATGCGCC	1	2	0.56	CATGTACTCGCTGCACGCGCC	1	2	0.56
Unigene45596_All	103	28.86	-	-	-	-	gi|262106348|gb|EEY64400.1|/3e-35/tyrosyl-tRNA synthetase, putative [Phytophthora infestans T30-4]	CATGGAAAGGAAGGTTTAGAG	1	101	28.3	CATGGAAAGGGAGGTTTAGAG	1	2	0.56
gi|254017374|gb|GH988426.1|GH988426	103	28.86	J-ECB-32_M13R_A09.ab1 libraries of whole guts from fifth-instar European corn borer larvae Ostrinia nubilalis cDNA, mRNA sequence	-	-	-	-	CATGATCTGTGATTTGTTAAT	1	101	28.3	CATGATCTGTGATTTGATAAT	1	2	0.56
gi|254020235|gb|GH990199.1|GH990199	103	28.86	J-ECB-24_M13R_A09.ab1 libraries of whole guts from fifth-instar European corn borer larvae Ostrinia nubilalis cDNA, mRNA sequence	-	-	-	-	CATGGCGTCTTGATTGTTTGC	2	2	0.56	CATGTGGTAAGAGATCCCTTG	1	99	27.74	CATGTGTTAAGAGATCCCTTG	1	2	0.56
Unigene2060_All	102	28.58	-	-	-	-	gi|224117368|ref|XP_002317555.1|/2e-35/predicted protein [Populus trichocarpa]	CATGCGACAGTCGTAGCCGCT	4	8	2.24	CATGTGTGGGATGCTGATGGC	1	94	26.34
Unigene26194_All	102	28.58	-	-	-	-	-	CATGAGAAGTGCTTTAGCAGC	3	2	0.56	CATGGCCCAGCCCGCGCCGCC	1	55	15.41	CATGGCTCAAGCGGTAGACTT	2	43	12.05	CATGTGTTCAGAAGGATCTGC	4	2	0.56
Unigene26912_All	102	28.58	-	-	-	-	-	CATGACGCCAGTTGTAGACCT	1	102	28.58
Unigene27318_All	102	28.58	-	GO:0016020//membrane	-	-	gi|212545869|ref|XP_002153088.1|/5e-10/conserved hypothetical protein [Penicillium marneffei ATCC 18224]	CATGCACATCAGATTTTACGT	1	95	26.62	CATGCACATTTGTTCCATTGC	2	4	1.12	CATGGCCCCGCACCTGAACGG	5	3	0.84
Unigene30001_All	102	28.58	-	-	-	-	-	CATGGGCGGATCGATAGTTTC	1	98	27.46	CATGGGCGGATCGATAGTTTA	1	2	0.56	CATGGGCGGATCGATCGTTTC	1	2	0.56
Unigene38176_All	102	28.58	-	-	-	-	-	CATGGTCACGCCCCGTGGCTA	1	98	27.46	CATGGCCACGCCCCGTGGCTA	1	2	0.56	CATGGTCACGCCCCGAGGCTA	1	2	0.56
Unigene40364_All	102	28.58	-	-	-	-	-	CATGGCGTAGGGAGGCGACCG	1	5	1.4	CATGTGGTGGACCCAATTTTT	2	95	26.62	CATGTGGTGGACCCACTTTTT	2	2	0.56
Unigene4126_All	102	28.58	-	-	-	-	-	CATGCGGTCTGAGAGACCGCT	2	102	28.58
Unigene44345_All	102	28.58	-	-	-	-	gi|168021219|ref|XP_001763139.1|/1e-62/predicted protein [Physcomitrella patens subsp. patens]	CATGGAAAACAGCAGCAAACA	1	90	25.22	CATGTCAATTCATGGAAAACA	2	9	2.52	CATGGAAAACAGCAGCCAACA	1	3	0.84
Unigene45091_All	102	28.58	-	-	-	-	-	CATGAGAGATTCACAGCGATC	1	102	28.58
Unigene45886_All	102	28.58	-	-	-	-	gi|218193588|gb|EEC76015.1|/3e-43/hypothetical protein OsI_13168 [Oryza sativa Indica Group]	CATGACCAAATGCCAAGAATA	1	102	28.58
Unigene5536_All	102	28.58	-	-	-	-	-	CATGTGCGACTGCGACAGAGA	1	97	27.18	CATGTGCGACTGCGACAGCGA	1	3	0.84	CATGTGCGACTGCGATAGAGA	1	2	0.56
Unigene21124_All	101	28.3	-	-	-	-	gi|22327992|ref|NP_200901.2|/2e-36/chromosome-associated kinesin, putative [Arabidopsis thaliana]	CATGAGTTGAATGTCCATTCC	1	101	28.3
Unigene25285_All	101	28.3	-	-	-	-	-	CATGCGGTAATTATTCATAAT	3	76	21.3	CATGAGGTAATTATTCATAAT	3	20	5.6	CATGCAGTAATTATTCATAAT	3	3	0.84	CATGCGGTGATTATTCATAAT	3	2	0.56
Unigene26016_All	101	28.3	-	-	-	-	-	CATGCTGCAAGGCTTGGCAAT	1	29	8.13	CATGCTGCAAGGCTTAGCAAT	1	72	20.18
Unigene31839_All	101	28.3	-	-	-	-	-	CATGGAGGAGGAGATCGGCTT	1	101	28.3
Unigene43741_All	101	28.3	-	-	-	-	-	CATGTCAATATAAACGCGTAC	1	101	28.3
Unigene45836_All	101	28.3	-	-	-	-	gi|255719009|ref|XP_002555785.1|/6e-74/KLTH0G17380p [Lachancea thermotolerans]	CATGGGATTCACTGCAACTTG	1	101	28.3
Unigene5739_All	101	28.3	-	-	-	-	-	CATGTCGATAAAATCAATTTT	1	101	28.3
gi|254020258|gb|GH987155.1|GH987155	101	28.3	J-ECB-60_M13R_A11.ab1 libraries of whole guts from fifth-instar European corn borer larvae Ostrinia nubilalis cDNA, mRNA sequence	-	-	-	-	CATGTGGTAAATGACTTCATT	1	71	19.9	CATGTGGTAAATGACTCCATT	1	30	8.41
gi|254026736|gb|GH989099.1|GH989099	101	28.3	J-ECB-21_M13R_G09.ab1 libraries of whole guts from fifth-instar European corn borer larvae Ostrinia nubilalis cDNA, mRNA sequence	-	-	-	gi|49532856|dbj|BAD26663.1|/4.94684e-52/Ribosomal protein L36A [Plutella xylostella]	CATGACCAACAACCTCACGGA	2	42	11.77	CATGTTTACGGATTGACAGAT	1	37	10.37	CATGACCAACAATCTCACGGA	2	2	0.56	CATGGTGCGCCTGGGCGGCGG	3	20	5.6
Unigene23329_All	100	28.02	-	-	-	-	-	CATGTTTAATAGTTGAGACTA	1	85	23.82	CATGTTTAATAGTTGCGACTA	1	2	0.56	CATGTTTCATAGTTGAGACTA	1	13	3.64
Unigene24813_All	100	28.02	-	-	-	-	-	CATGTAAGGATAGTTGTAGTT	1	100	28.02
Unigene32572_All	100	28.02	-	-	-	-	-	CATGAATCTGTGTGATAAGTC	3	49	13.73	CATGCTACTTACTGCGATTAG	4	36	10.09	CATGTACATAACTTCCTGCAG	1	15	4.2
Unigene36093_All	100	28.02	-	-	-	-	-	CATGAGGATTCCACTATTTAG	1	98	27.46	CATGAGGATTCCACTCTTTAG	1	2	0.56
Unigene36175_All	100	28.02	-	-	-	-	-	CATGTACATACAGTGTACCTA	1	100	28.02
Unigene41273_All	100	28.02	-	-	-	-	-	CATGATTTATCAATAAACAGT	1	89	24.94	CATGGACTATTCATACTTCTT	2	11	3.08
Unigene42529_All	100	28.02	-	-	-	-	-	CATGATTTTATTGTCTATTTT	1	90	25.22	CATGTTCAAAGATGGATCTCA	2	10	2.8
Unigene14221_All	99	27.74	-	-	-	-	-	CATGTGTAGTGAGGTAATAAT	1	99	27.74
Unigene20819_All	99	27.74	-	-	-	-	-	CATGCGTGTTATTTTTGAGAT	4	2	0.56	CATGTAGCTGTAAGATAGGAG	1	97	27.18
Unigene20952_All	99	27.74	-	-	-	-	-	CATGCCTTGCACAATGCAAAG	1	95	26.62	CATGCCTTGCACAATACAAAG	1	2	0.56	CATGCCTTGCACAATCCAAAG	1	2	0.56
Unigene24453_All	99	27.74	-	-	-	-	-	CATGCGGTCGGAATCCGATGA	1	45	12.61	CATGCGGTCAGAATCCGATGA	1	54	15.13
Unigene26718_All	99	27.74	-	-	-	-	gi|169852264|ref|XP_001832817.1|/9e-07/conserved hypothetical protein [Coprinopsis cinerea okayama7#130]	CATGGTGGAGGGTCCCCACAA	1	97	27.18	CATGGTGGAGGGTCCCCACAC	1	2	0.56
Unigene30756_All	99	27.74	-	-	-	-	-	CATGAAACAAACTGTTATCTG	1	66	18.49	CATGAAACAATCTGTTATCTG	1	33	9.25
Unigene46644_All	99	27.74	-	-	-	-	-	CATGGTTATAAAATCAATGTA	1	99	27.74
Unigene13953_All	98	27.46	-	-	-	-	gi|255647910|gb|ACU24413.1|/8e-16/unknown [Glycine max]	CATGGTGCTTGGACTGGTGAG	1	98	27.46
Unigene20060_All	98	27.46	-	-	-	-	-	CATGTATTGACTTGAACAATT	1	98	27.46
Unigene30998_All	98	27.46	-	-	-	-	-	CATGAATGCTTTATTAGACTA	2	2	0.56	CATGATCAACGGTAAGAAGAT	1	96	26.9
Unigene32827_All	98	27.46	-	-	-	-	gi|223995291|ref|XP_002287329.1|/1e-121/hypothetical protein THAPSDRAFT_39539 [Thalassiosira pseudonana CCMP1335]	CATGACAATTATGACCAGCTT	1	89	24.94	CATGGTCATGACAATTATGAC	2	6	1.68	CATGACAATTATGACCGGCTT	1	3	0.84
Unigene37856_All	98	27.46	-	-	GO:0046872//metal ion binding;GO:0016813//hydrolase activity, acting on carbon-nitrogen (but not peptide) bonds, in linear amidines	-	gi|50552512|ref|XP_503666.1|/2e-19/YALI0E07535p [Yarrowia lipolytica]	CATGTAAGCTTCGATATAGAC	1	98	27.46
Unigene44951_All	98	27.46	-	-	-	-	-	CATGATGTAGTTTAGTATAAG	2	8	2.24	CATGCATACGTTTTTTTAAAT	1	53	14.85	CATGCATACGTTTTTTTTAAT	1	37	10.37
Unigene46342_All	98	27.46	-	-	-	-	gi|270243762|emb|CBI30701.1|/2e-16/unnamed protein product [Vitis vinifera]	CATGAATAGAATAATTCAAGA	1	98	27.46
gi|133906146|gb|EL928986.1|EL928986	98	27.46	EST0609 ARS-CICGRU ONmgEST Ostrinia nubilalis cDNA clone 13F04 5', mRNA sequence	-	-	-	-	CATGTTGTACCATAGTAATAA	1	98	27.46
Unigene24042_All	97	27.18	-	-	-	-	-	CATGACAGAAGCTAAAGAGGA	1	95	26.62	CATGACAGAAGCTAAAGAGGC	1	2	0.56
Unigene29222_All	97	27.18	-	-	-	-	-	CATGATCCGTATGTAACTATA	1	94	26.34	CATGGATTTTTTATCGACTAC	2	3	0.84
Unigene30050_All	97	27.18	-	-	-	-	-	CATGTTGTCGGCCACACAAAT	1	93	26.06	CATGTTGTCGGCCACAGAAAT	1	2	0.56	CATGTTGTCGGCCACCCAAAT	1	2	0.56
Unigene37030_All	97	27.18	-	-	-	-	-	CATGCTGAACTATGTAGTATC	1	77	21.58	CATGCTGAACTATGTCGTATC	1	2	0.56	CATGCTGAACTGTGTAGTATC	1	18	5.04
Unigene37746_All	97	27.18	-	-	-	-	-	CATGGAAATCGAGACTATTTG	1	82	22.98	CATGTCTTGACACAACAGATT	2	13	3.64	CATGGAAATCGAGACTCTTTG	1	2	0.56
Unigene410_All	97	27.18	-	-	-	-	-	CATGAGTGAAATTTTTATTAC	2	2	0.56	CATGTAGTGCTGACATCTTAT	3	4	1.12	CATGTTTGCAGTCTGACTAAG	1	91	25.5
Unigene44090_All	97	27.18	-	-	-	-	gi|168010849|ref|XP_001758116.1|/1e-21/predicted protein [Physcomitrella patens subsp. patens]	CATGCAACCCCATCCACAATC	1	97	27.18
Unigene46925_All	97	27.18	-	-	-	-	-	CATGCACATTATTATATTGAA	1	97	27.18
Unigene14135_All	96	26.9	-	-	-	-	-	CATGCGTAACGGAAAAATCTG	1	96	26.9
Unigene17746_All	96	26.9	-	-	-	-	-	CATGGAATAGGCTAAAGTTTA	1	86	24.1	CATGTATTGATCAGTTAATAT	2	8	2.24	CATGGAATAGGCTACAGTTTA	1	2	0.56
Unigene18539_All	96	26.9	-	-	-	-	-	CATGAACTCTTTTATAATTTG	1	58	16.25	CATGAACTCTTTTGTAATTTG	1	34	9.53	CATGTATAGTATTTTTAATTT	2	4	1.12
Unigene21833_All	96	26.9	-	-	-	-	-	CATGCAAAGTTTTTGTATTTT	1	92	25.78	CATGCAACGTTTTTGTATTTT	1	4	1.12
Unigene25949_All	96	26.9	-	-	-	-	gi|50555435|ref|XP_505126.1|/4e-22/YALI0F07601p [Yarrowia lipolytica]	CATGCGCAAGCCGGACTGGAA	1	47	13.17	CATGCGCAAACCGGACTGGAA	1	47	13.17	CATGCGCAAGCCGGCCTGGAA	1	2	0.56
Unigene26728_All	96	26.9	-	-	-	-	gi|168016290|ref|XP_001760682.1|/2e-31/predicted protein [Physcomitrella patens subsp. patens]	CATGGCATTCAGAGAGAAATA	1	94	26.34	CATGTTATTTTGGTGTAGGGG	2	2	0.56
Unigene26857_All	96	26.9	-	-	-	-	-	CATGTTAAGTAGGTAAATAAT	1	91	25.5	CATGATAAGTAGGTAAATAAT	1	3	0.84	CATGTTAAGTAGGTACATAAT	1	2	0.56
Unigene37890_All	96	26.9	-	-	-	-	gi|164659512|ref|XP_001730880.1|/2e-08/hypothetical protein MGL_1879 [Malassezia globosa CBS 7966]	CATGAGAGGAAAAGGAAGATC	1	96	26.9
Unigene3927_All	96	26.9	-	-	-	-	-	CATGAAAAATAAAATAGTTTT	1	94	26.34	CATGAATAATAAAATAGTTTT	1	2	0.56
Unigene43705_All	96	26.9	-	-	-	-	gi|168001493|ref|XP_001753449.1|/9e-61/histone H3 [Physcomitrella patens subsp. patens]	CATGGCGTTGCAAGAGGCAAG	1	83	23.26	CATGGCGTTGCAGGAGGCAAG	1	13	3.64
Unigene13064_All	95	26.62	-	-	-	-	-	CATGTTCAACAAATAAAATGC	1	95	26.62
Unigene22925_All	95	26.62	-	-	-	-	-	CATGCATGTAGGTATGTAATT	2	63	17.65	CATGTAGGTATGTAATTGTAT	1	30	8.41	CATGCATGTAGGTATGCAATT	2	2	0.56
Unigene29756_All	95	26.62	-	-	-	-	-	CATGCTCAATAGGACTGAACT	2	3	0.84	CATGTGTCCCATTTAATTTTG	1	66	18.49	CATGTGTCCCATTTAATTTCG	1	26	7.29
Unigene31422_All	95	26.62	-	-	-	-	-	CATGACTTGCAATGTAAAAGC	1	80	22.42	CATGTACTGAAAAAATGCTTG	2	9	2.52	CATGACTTGCAATGTACAAGC	1	2	0.56	CATGACTTGCAATGTATAAGC	1	2	0.56	CATGACTTGCAATGTCAAAGC	1	2	0.56
Unigene36397_All	95	26.62	-	-	-	-	-	CATGCCTGTGCAGCTTATGCA	1	95	26.62
Unigene37636_All	95	26.62	-	-	-	-	-	CATGTATTATTACGGATAGTT	1	95	26.62
Unigene38237_All	95	26.62	-	-	-	-	-	CATGTACCTGAAACATCCCGG	1	95	26.62
Unigene45978_All	95	26.62	-	-	-	-	-	CATGATTGAACAAATGCTATC	2	10	2.8	CATGTGAACTAAGAGTTGATG	1	83	23.26	CATGTAAACTAAGAGTTGATG	1	2	0.56
Unigene9775_All	95	26.62	-	-	-	-	-	CATGCGAAAAGTTACAGATGT	1	95	26.62
gi|254007917|gb|GH995473.1|GH995473	95	26.62	ECB-V-16_M13R_F07_23Apr07.ab1 libraries of whole guts from fifth-instar European corn borer larvae Ostrinia nubilalis cDNA, mRNA sequence	-	-	-	-	CATGAAAAATCAATAGAACTG	1	88	24.66	CATGAAAAATTAATAGAACTG	1	7	1.96
Unigene16881_All	94	26.34	-	-	-	-	-	CATGGCCGAATTTGTAAAATA	1	94	26.34
Unigene23959_All	94	26.34	-	-	-	-	gi|168037588|ref|XP_001771285.1|/4e-93/predicted protein [Physcomitrella patens subsp. patens]	CATGCTACTATAGAGCTGGAC	12	2	0.56	CATGTAGACATATTTTGATTC	1	86	24.1	CATGTAGTATCCTATTATATT	2	6	1.68
Unigene29807_All	94	26.34	-	-	-	-	-	CATGTATAAATTGTGTCATAA	1	94	26.34
Unigene32536_All	94	26.34	-	-	-	-	gi|218194403|gb|EEC76830.1|/2e-90/hypothetical protein OsI_14976 [Oryza sativa Indica Group]	CATGAAAAGTTGATCATAGGC	2	2	0.56	CATGTAAACAATAAATACCTA	1	90	25.22	CATGTAAACGATAAATACCTA	1	2	0.56
Unigene39540_All	94	26.34	-	-	-	-	-	CATGTACTGACCAGAAATATA	1	94	26.34
Unigene39886_All	94	26.34	-	-	-	-	-	CATGTAAAATGTTAAGTACTG	1	94	26.34
Unigene43083_All	94	26.34	-	-	-	-	-	CATGTATAACAAAATTTCTAG	1	94	26.34
Unigene43844_All	94	26.34	-	-	-	-	-	CATGGAACGATCTCAAGATGA	1	94	26.34
Unigene45033_All	94	26.34	-	-	-	-	gi|242041835|ref|XP_002468312.1|/2e-17/hypothetical protein SORBIDRAFT_01g043550 [Sorghum bicolor]	CATGGCCGACAGTGATACCAC	1	94	26.34
Unigene46007_All	94	26.34	-	-	-	-	gi|242217889|ref|XP_002474740.1|/1e-08/predicted protein [Postia placenta Mad-698-R]	CATGGAATACTACTTTCTTGC	1	94	26.34
Unigene46459_All	94	26.34	-	-	-	-	gi|6322611|ref|NP_012685.1|/3e-07/Cell wall mannoprotein with similarity to Tir1p, Tir2p, Tir3p, and Tir4p; expressed under anaerobic conditions, completely repressed during aerobic growth [Saccharomyces cerevisiae]	CATGGACTTATCTAGTTAAGG	1	94	26.34
Unigene7473_All	94	26.34	-	-	-	-	gi|255576542|ref|XP_002529162.1|/2e-28/condensin, putative [Ricinus communis]	CATGAACAACACGTCCAAGAT	1	9	2.52	CATGAACAACACTTCCAAGAT	1	85	23.82
Unigene16171_All	93	26.06	-	-	-	-	-	CATGGACTTCGTGTGGAAAAA	3	2	0.56	CATGTTATCGGATGATATGTT	1	89	24.94	CATGTTATCGGATGATAAGTT	1	2	0.56
Unigene18643_All	93	26.06	-	-	-	-	gi|109391001|emb|CAJ09951.2|/1e-172/putative gag-pol polyprotein [Citrus sinensis]	CATGAAATGCAGTGGAAACAT	6	2	0.56	CATGGGAGTCTAGGAAGCAAA	2	8	2.24	CATGAAATGCAGTGAAAACAT	6	2	0.56	CATGAAATGCAGTGGAAATAT	6	9	2.52	CATGTATTGTCTGTGGTCTAT	1	72	20.18
Unigene22531_All	93	26.06	-	-	-	-	-	CATGTTTGTTACAGTGTACAG	1	93	26.06
Unigene22804_All	93	26.06	-	-	-	-	-	CATGCATTTCGATGTAGTTAA	1	93	26.06
Unigene24209_All	93	26.06	-	-	-	-	-	CATGAGTATTGGAAAAGTGAC	3	78	21.86	CATGTCAGAAACCTATGAGTA	1	9	2.52	CATGAGTATTGGAACAGTGAC	3	2	0.56	CATGTCAGAATCCTATGAGTA	1	4	1.12
Unigene28230_All	93	26.06	-	-	-	-	-	CATGCCAACGTACGTAAATTA	2	7	1.96	CATGTTATGTCCATTGTCAGT	1	86	24.1
Unigene30244_All	93	26.06	-	-	-	-	-	CATGATGCAATGAAGTTATGA	2	2	0.56	CATGCTTCCGGGAAAGTTTCC	3	2	0.56	CATGTTAATGTTCAGTGTTGC	1	89	24.94
Unigene33659_All	93	26.06	-	-	-	-	-	CATGGGACGCTACAAGATGCG	1	86	24.1	CATGGGACGCTACAAGACGCG	1	3	0.84	CATGGGACGCTACACGATGCG	1	4	1.12
Unigene35317_All	93	26.06	-	-	-	-	-	CATGTTATTAAAGTCTCCACT	1	93	26.06
Unigene37608_All	93	26.06	-	-	-	-	-	CATGTATTAGACGACGATGTT	1	90	25.22	CATGTATTAGACGACGCTGTT	1	3	0.84
Unigene7585_All	93	26.06	-	-	-	-	-	CATGATTGCAGTGAATGTATC	1	66	18.49	CATGTAACTTTTTGTAGCAGT	2	27	7.57
gi|254007545|gb|GH998007.1|GH998007	93	26.06	ECB-11_M13R_F07_27Mar06 libraries of whole guts from fifth-instar European corn borer larvae Ostrinia nubilalis cDNA, mRNA sequence	-	-	-	gi|114052116|ref|NP_001040454.1|/1.54977e-41/ML-domain containing secreted protein [Bombyx mori]	CATGCAAGAAGCCGCCGTGTC	2	47	13.17	CATGTTTGTCCAATACATTAC	1	27	7.57	CATGTTTGTCCATTACATTAC	1	19	5.32
Unigene15135_All	92	25.78	-	-	-	-	-	CATGTAATATTTTACGTGTAC	1	63	17.65	CATGTGATATTTTACGTGTAC	1	29	8.13
Unigene18216_All	92	25.78	-	-	-	-	-	CATGTGGAATTTTACGTCAAT	1	52	14.57	CATGTAGAATTTTACGTCAAT	1	36	10.09	CATGTGGAATTTTACGTCCAT	1	2	0.56	CATGTGGACTTTTACGTCAAT	1	2	0.56
Unigene21195_All	92	25.78	-	-	-	-	-	CATGTAGCACTTTTTTCACTT	1	77	21.58	CATGTAGCACATTTTTCACTT	1	6	1.68	CATGTAGCACTTTTTTCACAT	1	5	1.4	CATGTAGCACTTTTTTTACTT	1	4	1.12
Unigene22757_All	92	25.78	-	-	-	-	-	CATGCTTTACATCGAACTATT	1	88	24.66	CATGCTTTACATCGAACTATA	1	2	0.56	CATGCTTTACATCGAGCTATT	1	2	0.56
Unigene23283_All	92	25.78	-	-	-	-	-	CATGCTTAAATTTACAAAACG	1	92	25.78
Unigene41356_All	92	25.78	-	-	-	-	-	CATGGAAATGAAAAGCAAAGA	1	92	25.78
Unigene45210_All	92	25.78	-	-	-	-	gi|15219695|ref|NP_174808.1|/1e-10/50S ribosomal protein L21, chloroplast / CL21 (RPL21) [Arabidopsis thaliana]	CATGCGCATCAACTTCCAAAG	1	92	25.78
Unigene9450_All	92	25.78	-	-	-	-	-	CATGAGGTACCTAAATTACCA	1	92	25.78
Unigene15750_All	91	25.5	-	-	-	-	gi|255933644|ref|XP_002558201.1|/2e-26/Pc12g13950 [Penicillium chrysogenum Wisconsin 54-1255]	CATGGCCAGTAACCCTAGCCT	1	91	25.5
Unigene32026_All	91	25.5	-	-	-	-	-	CATGATGATGCTTTTGGAAAC	1	89	24.94	CATGATGATGCTTTTGGAAAA	1	2	0.56
Unigene5973_All	91	25.5	-	-	-	-	-	CATGGCATCAAGTAAATGCTC	1	71	19.9	CATGGCATCAAGTAAATGCTT	1	20	5.6
Unigene6572_All	91	25.5	-	-	-	-	-	CATGGTCCAAGAATCGGACAG	1	91	25.5
gi|254005500|gb|GH991982.1|GH991982	91	25.5	J-ECB-18_M13R_F07.ab1 libraries of whole guts from fifth-instar European corn borer larvae Ostrinia nubilalis cDNA, mRNA sequence	GO:0044431//Golgi apparatus part;GO:0016020//membrane;GO:0031410//cytoplasmic vesicle	-	GO:0006810//transport	gi|47206080|emb|CAF90372.1|/3.17191e-49/unnamed protein product [Tetraodon nigroviridis]	CATGAACCGGCCTGACTTAGC	1	62	17.37	CATGGAGCTGAGTCACTAGAG	2	29	8.13
Unigene16772_All	90	25.22	-	-	-	-	-	CATGAAAGACTTCATCTCATT	3	2	0.56	CATGTCAAATAATACGTCTTT	1	88	24.66
Unigene17745_All	90	25.22	-	-	-	-	gi|270260396|emb|CBI35584.1|/8e-46/unnamed protein product [Vitis vinifera]	CATGACAGTGAACAGCTGTAT	2	2	0.56	CATGTGTTTGTCAACTTTCCT	1	88	24.66
Unigene25221_All	90	25.22	-	-	-	-	-	CATGTTGTATACATTTTTATT	1	81	22.7	CATGTTCTATACATTTTTATT	1	9	2.52
Unigene2705_All	90	25.22	-	-	-	-	-	CATGATGCAGTTCAGTCAGAT	1	90	25.22
Unigene33484_All	90	25.22	-	-	-	-	-	CATGTTGCGTATTTAATTTTA	1	90	25.22
Unigene35558_All	90	25.22	-	-	-	-	-	CATGTACCTTGGAATTTGTCT	1	90	25.22
Unigene37677_All	90	25.22	-	-	-	-	gi|255071841|ref|XP_002499595.1|/6e-06/catalytic LigB subunit OF aromatic ring-opening dioxygenase [Micromonas sp. RCC299]	CATGCCTCTCGTGGTGGTCGC	1	88	24.66	CATGCCTCTCGTGGTGGCCGC	1	2	0.56
Unigene45460_All	90	25.22	-	-	-	-	-	CATGATTTGGACATAGGACGC	1	90	25.22
Unigene45897_All	90	25.22	-	-	-	-	-	CATGAACATCGTGATCCCAAG	1	90	25.22
Unigene45899_All	90	25.22	-	-	-	-	gi|262111807|gb|EEY69859.1|/4e-47/Lysosomal Cystine Transporter (LCT) Family [Phytophthora infestans T30-4]	CATGAACTACAAACGCAAATC	1	90	25.22
Unigene8320_All	90	25.22	-	-	-	-	-	CATGTGGGACTGTCGTTTTTT	1	35	9.81	CATGTTCAAACCATACACGAC	2	53	14.85	CATGTTCAAACCATACACGAT	2	2	0.56
gi|254016199|gb|GH987217.1|GH987217	90	25.22	J-ECB-60_M13R_G05.ab1 libraries of whole guts from fifth-instar European corn borer larvae Ostrinia nubilalis cDNA, mRNA sequence	-	GO:0019904//protein domain specific binding;GO:0004497//monooxygenase activity	-	gi|148298752|ref|NP_001091764.1|/1.30253e-129/14-3-3 epsilon protein [Bombyx mori]	CATGCAGCTGCTGCGCGACAA	1	13	3.64	CATGCAGCTGCTGCGCGACAC	1	2	0.56	CATGCAGCTGCTGCGCGACAG	1	75	21.02
Unigene16157_All	89	24.94	-	-	-	-	-	CATGTATAAATGAATTAAATG	1	89	24.94
Unigene265_All	89	24.94	-	-	-	-	-	CATGTTACGTAAAAAATAATC	1	89	24.94
Unigene31679_All	89	24.94	-	-	-	-	gi|242084092|ref|XP_002442471.1|/1e-09/hypothetical protein SORBIDRAFT_08g020470 [Sorghum bicolor]	CATGAACAACGGCCTAGTGTA	1	70	19.62	CATGAACAACGGCCTAGTATA	1	19	5.32
Unigene32263_All	89	24.94	-	-	-	-	-	CATGCTCTACAGGGCACTGAC	1	80	22.42	CATGCTCTGCAGGGCACTGAC	1	9	2.52
Unigene32557_All	89	24.94	-	-	-	-	-	CATGTTGTTCGCGTACCTAGT	1	89	24.94
Unigene36393_All	89	24.94	-	-	-	-	-	CATGTTATATTGATGTATCAA	1	89	24.94
Unigene46025_All	89	24.94	-	-	-	-	gi|170098338|ref|XP_001880388.1|/2e-27/predicted protein [Laccaria bicolor S238N-H82]	CATGAATGCGGATGTTCTCAC	2	16	4.48	CATGCTATTAATATTTATTTT	1	66	18.49	CATGAATGCAGATGTTCTCAC	2	7	1.96
Unigene4745_All	89	24.94	-	-	-	-	-	CATGGTCGATGGATCAATTAA	1	2	0.56	CATGGTCGATGGATCAATTTA	1	87	24.38
Unigene5183_All	89	24.94	-	-	-	-	-	CATGATTTCGGGGTTCCCTGC	1	41	11.49	CATGCTTTTGTCGATAATCAT	2	4	1.12	CATGCTTTTGTCGAAAATCAT	2	44	12.33
Unigene13703_All	88	24.66	-	-	-	-	-	CATGTTGACTTGGAAATGAAA	1	69	19.34	CATGTTGACTTGGAAATTAAA	1	19	5.32
Unigene25048_All	88	24.66	-	-	-	-	-	CATGGTGATTGTGAATTGAAT	2	6	1.68	CATGTTCGAATGTGTTTGTGT	1	56	15.69	CATGTTCGAATGTGTTGGTGT	1	26	7.29
Unigene34137_All	88	24.66	-	GO:0042645//mitochondrial nucleoid	GO:0004030//aldehyde dehydrogenase [NAD(P)+] activity;GO:0004029//aldehyde dehydrogenase (NAD) activity	GO:0006067//ethanol metabolic process;GO:0034605//cellular response to heat	gi|156844164|ref|XP_001645146.1|/2e-14/hypothetical protein Kpol_538p48 [Vanderwaltozyma polyspora DSM 70294]	CATGATCATCAGCAAGTTTAG	1	88	24.66
Unigene35872_All	88	24.66	-	-	-	-	-	CATGCTAAATATTATGACAAA	1	88	24.66
Unigene36989_All	88	24.66	-	-	-	-	-	CATGAGTACCTGTTAATGTAA	1	88	24.66
Unigene39926_All	88	24.66	-	-	-	-	-	CATGTTAATGAATTTACTTTT	1	67	18.77	CATGTTAATTAATTTACTTTT	1	21	5.88
Unigene41707_All	88	24.66	-	-	-	-	-	CATGGTAACTGGTGAAGTTAC	1	88	24.66
Unigene12885_All	87	24.38	-	-	-	-	-	CATGTGAAAGTAAATAAAAGC	2	2	0.56	CATGCAAAATTTCAGCTCAAT	3	85	23.82
Unigene15968_All	87	24.38	-	-	-	-	gi|168040943|ref|XP_001772952.1|/2e-75/predicted protein [Physcomitrella patens subsp. patens]	CATGCCTGGTTGTAAAGATCC	4	3	0.84	CATGGCATTTTCGTAATTAAA	1	80	22.42	CATGGCATTTTCGTAATTACA	1	2	0.56	CATGGCATTTTCGTCATTAAA	1	2	0.56
Unigene2963_All	87	24.38	-	-	-	-	gi|222640589|gb|EEE68721.1|/5e-10/hypothetical protein OsJ_27385 [Oryza sativa Japonica Group]	CATGGGCGATTCATCAGTCCA	1	87	24.38
Unigene36932_All	87	24.38	-	-	-	-	-	CATGCCGGTGTTACAACTTAG	1	85	23.82	CATGCCGGTGTTACAAGTTAG	1	2	0.56
Unigene38738_All	87	24.38	-	-	-	-	-	CATGTCATTTAGCAATTAAAT	1	87	24.38
Unigene46229_All	87	24.38	-	GO:0016023//cytoplasmic membrane-bounded vesicle;GO:0005634//nucleus	-	GO:0016575//histone deacetylation;GO:0009409//response to cold	gi|159477777|ref|XP_001696985.1|/3e-63/hypothetical protein CHLREDRAFT_119935 [Chlamydomonas reinhardtii]	CATGGTCTCTGGAGCACTGGG	1	87	24.38
gi|254024925|gb|GH989813.1|GH989813	87	24.38	J-ECB-34_M13R_G12.ab1 libraries of whole guts from fifth-instar European corn borer larvae Ostrinia nubilalis cDNA, mRNA sequence	-	-	-	-	CATGAAATAAATTGTGGTTAA	1	85	23.82	CATGAAATAAATTGTAGTTAA	1	2	0.56
Unigene12108_All	86	24.1	-	-	-	-	-	CATGGCCAAAGCACCGAAGTC	1	86	24.1
Unigene14309_All	86	24.1	-	-	-	-	-	CATGCAACTTTTGAATGAGAC	1	73	20.46	CATGCAACTTTTGAATAAGAC	1	5	1.4	CATGTAACTTTTGAATGAGAC	1	8	2.24
Unigene16317_All	86	24.1	-	-	-	-	-	CATGAACTGTTCCCATATGAT	3	19	5.32	CATGGGGTTTCGATTCAAAAA	1	65	18.21	CATGGGGATTCGATTCAAAAA	1	2	0.56
Unigene18185_All	86	24.1	-	-	-	-	-	CATGTATTTATATAAATAATT	1	39	10.93	CATGTATTTCTATAAATAATT	1	47	13.17
Unigene24305_All	86	24.1	-	-	-	-	-	CATGATATTAATCATCGATTG	1	80	22.42	CATGCCAATAACCAAATCATC	2	6	1.68
Unigene25707_All	86	24.1	-	-	-	-	-	CATGTTGAAGATGCATCTCAC	1	86	24.1
Unigene28087_All	86	24.1	-	-	-	-	-	CATGGAAGACTGTCAAATAAC	1	86	24.1
Unigene29387_All	86	24.1	-	-	-	-	-	CATGTTGCACCAAACACTAAA	1	65	18.21	CATGTTGCACCAAACACAAAA	1	21	5.88
Unigene45986_All	86	24.1	-	-	-	-	-	CATGGCAGTTGGGACGAGAGA	2	84	23.54	CATGGCAGTTGGGCCGAGAGA	2	2	0.56
Unigene46912_All	86	24.1	-	-	-	-	gi|218198667|gb|EEC81094.1|/3e-41/hypothetical protein OsI_23932 [Oryza sativa Indica Group]	CATGCGCAATTTCTATCTGCT	6	28	7.85	CATGTCGATAGCTTTGCCTTC	1	3	0.84	CATGCGCAATTACTATCTGCT	6	55	15.41
Unigene4733_All	86	24.1	-	-	-	-	-	CATGTTTGTAAATATTATACA	1	86	24.1
Unigene5274_All	86	24.1	-	-	-	-	-	CATGGAGTTCGTGAGCTTTAA	1	84	23.54	CATGGAGTTCATGAGCTTTAA	1	2	0.56
Unigene7323_All	86	24.1	-	-	-	-	-	CATGGAGCGATGGAGACTGAC	1	40	11.21	CATGGAGCAATGGAGACTGAC	1	44	12.33	CATGGAGCGATGGAGTCTGAC	1	2	0.56
gi|254025957|gb|GH994946.1|GH994946	86	24.1	ECB-V-09_M13R_H06_18Apr07.ab1 libraries of whole guts from fifth-instar European corn borer larvae Ostrinia nubilalis cDNA, mRNA sequence	GO:0045261//proton-transporting ATP synthase complex, catalytic core F(1)	GO:0008553//hydrogen-exporting ATPase activity, phosphorylative mechanism;GO:0046933//hydrogen ion transporting ATP synthase activity, rotational mechanism;GO:0005524//ATP binding;GO:0046961//proton-transporting ATPase activity, rotational mechanism	GO:0015986//ATP synthesis coupled proton transport	gi|115345328|ref|NP_001041705.1|/2.69909e-81/H+ transporting ATP synthase beta subunit isoform 2 [Bombyx mori]	CATGGCGATGGTTCGGACGGT	1	82	22.98	CATGGCGATGGTTCGGACAGT	1	2	0.56	CATGGCGATGGTTCGGACGGG	1	2	0.56
Unigene15597_All	85	23.82	-	-	-	-	-	CATGAAGCTACAGATAAAAAT	1	59	16.53	CATGAAGCTAAAGATAAAAAT	1	26	7.29
Unigene18838_All	85	23.82	-	-	-	-	-	CATGGTGGCTTTGGGAGCTAC	1	75	21.02	CATGGTGGCTTTGGGAGGTAC	1	8	2.24	CATGGTGGCTTTGGGTGCTAC	1	2	0.56
Unigene23195_All	85	23.82	-	-	-	-	gi|168028406|ref|XP_001766719.1|/8e-29/predicted protein [Physcomitrella patens subsp. patens]	CATGGCAGAAAATGCCAATGA	1	74	20.74	CATGTGTAGAATATAATTATT	3	9	2.52	CATGGCAGAAAATGCTAATGA	1	2	0.56
Unigene25521_All	85	23.82	-	-	-	-	-	CATGAAATAATCAAAACAAGT	5	3	0.84	CATGACAAACTTCTATATAAT	4	61	17.09	CATGTAAGCACTAACGATTGA	1	21	5.88
Unigene26329_All	85	23.82	-	-	-	-	-	CATGACTTAGATAAGTTAATT	1	85	23.82
Unigene26548_All	85	23.82	-	-	-	-	gi|255644706|gb|ACU22855.1|/6e-10/unknown [Glycine max]	CATGCGAAATTGAACTTTATG	4	85	23.82
Unigene42288_All	85	23.82	-	-	-	-	-	CATGAGAAAAGCTGAAGAATA	1	48	13.45	CATGAGAGAAGCTGAAGAATA	1	35	9.81	CATGAGCAAAGCTGAAGAATA	1	2	0.56
Unigene44567_All	85	23.82	-	-	-	-	-	CATGGATGGAAAAACCCCCAT	1	83	23.26	CATGGATGGAAAAACACCCAT	1	2	0.56
Unigene1812_All	84	23.54	-	-	-	-	-	CATGAAGGGTAAAATATTTTT	1	82	22.98	CATGAAGGGCAAAATATTTTT	1	2	0.56
Unigene19833_All	84	23.54	-	-	-	-	-	CATGCATTTATTAGTAATTAT	1	82	22.98	CATGCCTTTATTAGTAATTAT	1	2	0.56
Unigene22944_All	84	23.54	-	-	-	-	-	CATGACAAATTGTATGAACTA	4	84	23.54
Unigene23711_All	84	23.54	-	-	-	-	-	CATGGTGTCACGCCACGTCAC	1	84	23.54
Unigene2421_All	84	23.54	-	-	-	-	-	CATGAGCTCTATAAATACATA	1	78	21.86	CATGCTTTCCCCTCGTGTGAT	3	4	1.12	CATGTGCCCACCGCGGGACGC	2	2	0.56
Unigene24397_All	84	23.54	-	-	-	-	gi|242214615|ref|XP_002473129.1|/6e-59/predicted protein [Postia placenta Mad-698-R]	CATGAGGCACACTCTGTACCC	1	82	22.98	CATGCGTCGCGTGTTTATTGC	4	2	0.56
Unigene30125_All	84	23.54	-	-	-	-	-	CATGTACGATGTGAGAAAACG	1	84	23.54
Unigene30849_All	84	23.54	-	-	-	-	gi|58269710|ref|XP_572011.1|/4e-13/spliceosome assembly-related protein [Cryptococcus neoformans var. neoformans JEC21]	CATGATGGCGTCCACGCACGT	1	76	21.3	CATGGAGACGCCAGACACCAT	2	8	2.24
Unigene35171_All	84	23.54	-	-	-	-	-	CATGTTTGCTTTATTTTCAGT	1	84	23.54
Unigene43200_All	84	23.54	-	-	-	-	-	CATGTATGAGATTGAAAAGAA	1	31	8.69	CATGTACGAGATTGAAAAGAA	1	53	14.85
Unigene6376_All	84	23.54	-	-	-	-	-	CATGTGCGGCCGCCGCCTGGC	1	82	22.98	CATGTGCGGCCGCCGCCCGGC	1	2	0.56
Unigene7594_All	84	23.54	-	-	-	-	-	CATGGACCTTCGAGGATGTGG	1	81	22.7	CATGGACCTTCGAGGCTGTGG	1	3	0.84
Unigene11760_All	83	23.26	-	-	-	-	-	CATGATTTGGTAAATGTGATT	1	81	22.7	CATGATTTGGTAAATGTGCTT	1	2	0.56
Unigene16907_All	83	23.26	-	-	-	-	-	CATGAGATTAAAAATTACGTG	1	83	23.26
Unigene17217_All	83	23.26	-	-	-	-	-	CATGCTTAGGCAAGTTAAAAT	1	83	23.26
Unigene26870_All	83	23.26	-	-	-	-	-	CATGAGAAAATTGCTTTCGTT	1	83	23.26
Unigene28194_All	83	23.26	-	-	-	-	-	CATGGACCTGTATTTTTATAG	2	83	23.26
Unigene42132_All	83	23.26	-	-	-	-	-	CATGTGTTTAGTTAATACTCC	1	83	23.26
Unigene46417_All	83	23.26	-	-	-	-	gi|255574274|ref|XP_002528051.1|/1e-18/Gamma-interferon-inducible lysosomal thiol reductase precursor, putative [Ricinus communis]	CATGAACATCAAAGTGGACTC	1	43	12.05	CATGAGCATCAAAGTGGACTC	1	40	11.21
Unigene7390_All	83	23.26	-	-	-	-	-	CATGTGAATACAATTATTTTA	1	2	0.56	CATGTGAATACAATTAATTTA	1	81	22.7
Unigene7499_All	83	23.26	-	-	-	-	-	CATGAAATGTCCTTATCATCT	1	66	18.49	CATGAAATGTCCTTGTCATCT	1	17	4.76
gi|254014507|gb|GH992542.1|GH992542	83	23.26	BM2_M13R_C08_03Feb05_060 libraries of whole guts from fifth-instar European corn borer larvae Ostrinia nubilalis cDNA, mRNA sequence	-	-	-	gi|87248237|gb|ABD36171.1|/4.93388e-95/hairy cell leukemia protein 1 [Bombyx mori]	CATGGAAATGTTATTACAATT	2	83	23.26
Unigene239_All	82	22.98	-	-	-	-	-	CATGGTTTAAATATACCATTT	5	58	16.25	CATGGTTCAAATATACCATTT	5	2	0.56	CATGGTTTAAATAAACCATTT	5	11	3.08	CATGGTTTAAATATACAATTT	5	11	3.08
Unigene25409_All	82	22.98	-	-	-	-	-	CATGTGACACTAATGTTTTGA	3	70	19.62	CATGTGACACTAATATTTTGA	3	10	2.8	CATGTGACACTAATGTCTTGA	3	2	0.56
Unigene30225_All	82	22.98	-	-	-	-	-	CATGGGTTGAGTTGAACTCCG	1	80	22.42	CATGGGCTGAGTTGAACTCCG	1	2	0.56
Unigene32772_All	82	22.98	-	-	-	-	gi|159468736|ref|XP_001692530.1|/1e-54/predicted protein [Chlamydomonas reinhardtii]	CATGGTATGAAAGAAATAAAC	5	82	22.98
Unigene32910_All	82	22.98	-	-	-	-	gi|255578755|ref|XP_002530235.1|/8e-64/zinc binding dehydrogenase, putative [Ricinus communis]	CATGGCTTTTGGATGACTGCT	1	76	21.3	CATGGCTTCTGGATGACTGCT	1	6	1.68
Unigene40709_All	82	22.98	-	-	-	-	gi|242073928|ref|XP_002446900.1|/1e-10/hypothetical protein SORBIDRAFT_06g024545 [Sorghum bicolor]	CATGTACGCGGCGCTGTGGCC	1	78	21.86	CATGTACGCGGCGCTGAGGCC	1	2	0.56	CATGTACGCGGCGCTTTGGCC	1	2	0.56
Unigene43595_All	82	22.98	-	-	-	-	-	CATGAATTATATCAGTCGTAA	1	16	4.48	CATGCGCCGATACCCAATGAG	2	46	12.89	CATGAATTATATTAGTCGTAA	1	20	5.6
Unigene44779_All	82	22.98	-	-	-	-	gi|159475749|ref|XP_001695981.1|/3e-12/flagellar associated protein, protease inhibitor-like protein [Chlamydomonas reinhardtii]	CATGGGCGTCTACAGAGACCC	1	82	22.98
Unigene46610_All	82	22.98	-	-	-	-	-	CATGCCTGGTATTATCAAATA	1	82	22.98
Unigene9772_All	82	22.98	-	-	-	-	-	CATGAAGAAAACTGAGCGCAG	1	80	22.42	CATGACGAAAACTGAGCGCAG	1	2	0.56
Unigene18715_All	81	22.7	-	-	-	-	gi|255076041|ref|XP_002501695.1|/2e-52/predicted protein [Micromonas sp. RCC299]	CATGCCCTTCCATCTGTGTGG	1	77	21.58	CATGCCCTTCAATCTGTGTGG	1	2	0.56	CATGCCCTTCCATCTGAGTGG	1	2	0.56
Unigene19834_All	81	22.7	-	-	-	-	gi|225425993|ref|XP_002270595.1|/3e-70/PREDICTED: hypothetical protein [Vitis vinifera]	CATGAGGCTCGGACCCTGGAC	1	81	22.7
Unigene20568_All	81	22.7	-	-	-	-	-	CATGAACACCGTATCAGCGTA	1	81	22.7
Unigene22600_All	81	22.7	-	-	-	-	gi|220966830|gb|ACL97383.1|/1e-178/Gag-Pol polyprotein [Medicago truncatula]	CATGGCGATGGCTGCGGCGAC	1	79	22.14	CATGGCGATGGCTGCAGCGAC	1	2	0.56
Unigene2694_All	81	22.7	-	-	GO:0005488//binding	-	gi|255946327|ref|XP_002563931.1|/3e-48/Pc20g14550 [Penicillium chrysogenum Wisconsin 54-1255]	CATGTGGGCGGCCGACCCGGA	1	52	14.57	CATGTGGGCAGCCGACCCGGA	1	29	8.13
Unigene29087_All	81	22.7	-	-	-	-	-	CATGGCGCTCAAGCTACAGCT	1	81	22.7
Unigene29364_All	81	22.7	-	-	-	-	-	CATGAATGATGTGTACTTATC	1	81	22.7
Unigene30204_All	81	22.7	-	-	GO:0005488//binding	-	gi|255541788|ref|XP_002511958.1|/5e-69/serine/threonine protein phosphatase 2a regulatory subunit A, putative [Ricinus communis]	CATGGGAATAAGGTCGCTCTT	1	79	22.14	CATGGGCATAAGGTCGCTCTT	1	2	0.56
Unigene30659_All	81	22.7	-	-	-	-	-	CATGTGTCATTTTATAATATA	1	81	22.7
Unigene33835_All	81	22.7	-	GO:0005773//vacuole;GO:0005839//proteasome core complex;GO:0005886//plasma membrane;GO:0005634//nucleus;GO:0005829//cytosol;GO:0048046//apoplast	GO:0004298//threonine-type endopeptidase activity	GO:0046686//response to cadmium ion;GO:0006511//ubiquitin-dependent protein catabolic process	gi|255641143|gb|ACU20849.1|/6e-17/unknown [Glycine max]	CATGTTGGATCCTAGTGGAGT	1	81	22.7
Unigene3745_All	81	22.7	-	-	-	-	-	CATGTGGGTAAAGCATCGTTA	1	78	21.86	CATGTGGGTAAAGCAACGTTA	1	3	0.84
Unigene38113_All	81	22.7	-	-	-	-	gi|58265122|ref|XP_569717.1|/4e-20/acetyl-CoA C-acetyltransferase [Cryptococcus neoformans var. neoformans JEC21]	CATGCTCTGAAGAAGGGAGAG	1	64	17.93	CATGCTTTGAAGAAGGGAGAG	1	17	4.76
Unigene44661_All	81	22.7	-	-	-	-	-	CATGAAGCTTTCTTGATGGCT	1	81	22.7
Unigene46676_All	81	22.7	-	-	-	-	-	CATGTGTTTGGAGCACTTCAA	1	81	22.7
Unigene6990_All	81	22.7	-	-	-	-	-	CATGGATACTACTTCAGAATA	1	75	21.02	CATGGTCTCCAGATTCTTCAG	3	4	1.12	CATGGATACTACTTCCGAATA	1	2	0.56
gi|260681434|gb|FS438652.1|FS438652	81	22.7	FS438652 Ostrinia nubilalis male adult antenna cDNA library Ostrinia nubilalis cDNA clone MAAN041 5', mRNA sequence	-	-	-	gi|114052803|ref|NP_001040277.1|/4.21815e-35/salivary cysteine-rich peptide [Bombyx mori]	CATGAAGTGCAGCCGCCCTTA	1	69	19.34	CATGAAGTGCAGCCGCGCTTA	1	12	3.36
Unigene20613_All	80	22.42	-	-	-	-	-	CATGAAATTTTTTTTACACCT	1	67	18.77	CATGATTTATAATTGTATCTA	3	5	1.4	CATGTTGCAATGTTGTAATAT	2	6	1.68	CATGACATTTTTTTTACACCT	1	2	0.56
Unigene28033_All	80	22.42	-	-	-	-	-	CATGTGTGTTTGTGTGCTGAA	1	80	22.42
Unigene28098_All	80	22.42	-	-	-	-	-	CATGTATGTAAAACAATTATT	1	80	22.42
Unigene29792_All	80	22.42	-	-	-	-	-	CATGGAGAAATCTTCAGTGCC	2	7	1.96	CATGTGTAATTATGAGTCTTC	1	73	20.46
Unigene4264_All	80	22.42	-	-	-	-	gi|262100575|gb|EEY58627.1|/1e-35/cysteine protease family C54, putative [Phytophthora infestans T30-4]	CATGGCATCCATCTTTATACA	1	80	22.42
Unigene44293_All	80	22.42	-	-	-	-	-	CATGTGAATTTTAAAACATTC	4	76	21.3	CATGTGAATTTTAAATCATTC	4	4	1.12
Unigene44330_All	80	22.42	-	-	-	-	gi|19115509|ref|NP_594597.1|/9e-21/TIM22 inner membrane protein import complex subunit Tim13 [Schizosaccharomyces pombe]	CATGTGAGGGCCTACGCGAAC	1	80	22.42
Unigene9249_All	80	22.42	-	-	-	-	gi|262101360|gb|EEY59412.1|/4e-24/sepiapterin reductase, putative [Phytophthora infestans T30-4]	CATGCGGCTTGTTTCCACAGC	2	2	0.56	CATGGCTACTTACAAGAGGTT	1	76	21.3	CATGTTCGCCCGGTGCGAACT	4	2	0.56
Unigene10799_All	79	22.14	-	-	-	-	gi|262106121|gb|EEY64173.1|/5e-21/serine protease family S01A, putative [Phytophthora infestans T30-4]	CATGCGTATGACAGTTTAACG	5	3	0.84	CATGCTGTAGACGTGAAAGTC	2	2	0.56	CATGGATTGGATCATTCATAA	1	74	20.74
Unigene21913_All	79	22.14	-	-	-	-	-	CATGAATACAAACATTTTAAG	2	77	21.58	CATGTTATCAGAAATTATTGT	1	2	0.56
Unigene28024_All	79	22.14	-	-	-	-	-	CATGCCTTTAATTGAATTTTT	1	77	21.58	CATGCCTTTAATTGACTTTTT	1	2	0.56
Unigene32223_All	79	22.14	-	-	-	-	-	CATGAAGCAGAAACATTAAAT	2	3	0.84	CATGTAATTTAGCTTGTCACA	1	74	20.74	CATGTAATTTAGCTTCTCACA	1	2	0.56
Unigene32313_All	79	22.14	-	-	-	-	-	CATGTCACACTGGTGACGTAG	1	77	21.58	CATGTCACACTGGTGATGTAG	1	2	0.56
Unigene35644_All	79	22.14	-	-	-	-	-	CATGATGTTTACTGTTTATTT	1	11	3.08	CATGTAAGCAGTAAGTAAAGT	2	9	2.52	CATGTACTAGGCATTTAATAA	3	2	0.56	CATGATGTTTTCTGTTTATTT	1	57	15.97
Unigene40426_All	79	22.14	-	-	-	-	-	CATGATTGAATAATGAATGTT	1	79	22.14
Unigene41372_All	79	22.14	-	GO:0005839//proteasome core complex;GO:0005634//nucleus;GO:0005829//cytosol	GO:0004298//threonine-type endopeptidase activity	GO:0006511//ubiquitin-dependent protein catabolic process	gi|168006015|ref|XP_001755705.1|/3e-40/predicted protein [Physcomitrella patens subsp. patens]	CATGTCTGATTGGTGGGTTTG	1	77	21.58	CATGTCTGATTGGTGGGGTTG	1	2	0.56
Unigene4363_All	79	22.14	-	-	-	-	-	CATGAAGTTTAAATTAAATAT	1	51	14.29	CATGAAGTTTAAATTAAATCT	1	28	7.85
Unigene691_All	79	22.14	-	-	-	-	-	CATGACTATTATGCATTTAGG	4	14	3.92	CATGGGAAAAAGATAGGATTA	2	65	18.21
gi|254013313|gb|GH994503.1|GH994503	79	22.14	ECB-V-04_M13R_E01_18Apr07.ab1 libraries of whole guts from fifth-instar European corn borer larvae Ostrinia nubilalis cDNA, mRNA sequence	-	-	-	-	CATGAGCCCCTATTTAGTTAT	3	5	1.4	CATGATATAACATAGTAGTAC	2	2	0.56	CATGTATTATGAATAATTGAA	1	72	20.18
gi|254021206|gb|GH994685.1|GH994685	79	22.14	ECB-V-06_M13R_G08_18Apr07.ab1 libraries of whole guts from fifth-instar European corn borer larvae Ostrinia nubilalis cDNA, mRNA sequence	GO:0005853//eukaryotic translation elongation factor 1 complex	GO:0003746//translation elongation factor activity	GO:0006414//translational elongation	gi|112982743|ref|NP_001037556.1|/1.77012e-91/elongation factor 1 beta' [Bombyx mori]	CATGTCTGTTTCATCGTCCCA	1	61	17.09	CATGATCTGCAGTTTGTTGAT	2	3	0.84	CATGATCTGTAGTTTGTTGAT	2	3	0.84	CATGTCTGTTTCATCATCCCA	1	12	3.36
Unigene10586_All	78	21.86	-	GO:0005730//nucleolus	GO:0003824//catalytic activity	-	gi|116200977|ref|XP_001226300.1|/6e-22/hypothetical protein CHGG_08373 [Chaetomium globosum CBS 148.51]	CATGAAGAAATTCATAATGAT	1	45	12.61	CATGTAATCTAAACCTTTGAT	3	4	1.12	CATGAAGAAATTAATAATGAT	1	29	8.13
Unigene1521_All	78	21.86	-	-	-	-	-	CATGTGGTTTGTAACCACTGA	1	74	20.74	CATGTGGTTTGTAACGACTGA	1	2	0.56	CATGTGGTTTGTAATCACTGA	1	2	0.56
Unigene21646_All	78	21.86	-	-	-	-	-	CATGCAGACGATCGAAACTTA	5	56	15.69	CATGGAAAACTTTACGAAAAT	8	5	1.4	CATGTGTTATTTTCTTACTGT	3	17	4.76
Unigene23896_All	78	21.86	-	-	-	-	-	CATGCTAAATTGTGGTCTCTT	1	39	10.93	CATGCTAAATGGTGGTCTCTT	1	37	10.37	CATGCTAAATTGTGGCCTCTT	1	2	0.56
Unigene24512_All	78	21.86	-	-	-	-	gi|116202685|ref|XP_001227154.1|/7e-10/hypothetical protein CHGG_09227 [Chaetomium globosum CBS 148.51]	CATGGTAAATGCATTTTATAT	1	78	21.86
Unigene25016_All	78	21.86	-	-	-	-	-	CATGAAATACTGAAGATTACT	1	73	20.46	CATGTACTTTGCCAGAAAACG	2	5	1.4
Unigene31958_All	78	21.86	-	-	-	-	gi|242064524|ref|XP_002453551.1|/2e-10/hypothetical protein SORBIDRAFT_04g007880 [Sorghum bicolor]	CATGCAGCGAAACGCTGAGCT	1	62	17.37	CATGCAGCGAAACCCTGAGCT	1	16	4.48
Unigene32181_All	78	21.86	-	-	-	-	-	CATGCCTTAGATTGTACATAC	2	67	18.77	CATGGAAACGCACCGAGCGCG	1	9	2.52	CATGGAAACGCACCGGGCGCG	1	2	0.56
Unigene39203_All	78	21.86	-	-	-	-	-	CATGAATGGCGTTCTACAATA	2	2	0.56	CATGTAAATAAGAAACTTTTA	1	76	21.3
Unigene42300_All	78	21.86	-	-	-	-	-	CATGAAATAAAGGATTCATAA	1	41	11.49	CATGAAATAAAGGATTTATAA	1	37	10.37
Unigene43447_All	78	21.86	-	-	-	-	-	CATGTAAATACAAGTTTGTGA	1	78	21.86
gi|254011406|gb|GH987816.1|GH987816	78	21.86	J-ECB-51_M13R_G10.ab1 libraries of whole guts from fifth-instar European corn borer larvae Ostrinia nubilalis cDNA, mRNA sequence	-	-	-	gi|91094681|ref|XP_967379.1|/2.30524e-46/PREDICTED: similar to CG11964 CG11964-PA [Tribolium castaneum]	CATGAGAGAATATGCGGGTAA	1	76	21.3	CATGAGAGAATATGCGGGCAA	1	2	0.56
gi|254018378|gb|GH992810.1|GH992810	78	21.86	ECB-C-03_M13R_E06_26Apr07.ab1 libraries of whole guts from fifth-instar European corn borer larvae Ostrinia nubilalis cDNA, mRNA sequence	-	-	-	gi|112983786|ref|NP_001037378.1|/4.84432e-07/sterol carrier protein x [Bombyx mori]	CATGTACAAGAAAGGATTTTC	1	78	21.86
Unigene17012_All	77	21.58	-	-	-	-	-	CATGGCTTAAAAATAAAGTAC	1	66	18.49	CATGTAGTAGTGGCAAGCGAA	2	11	3.08
Unigene18027_All	77	21.58	-	-	-	-	-	CATGGATACGGATCGGATGTA	1	71	19.9	CATGGATACGGATCGGATGGA	1	4	1.12	CATGGATGCGGATCGGATGTA	1	2	0.56
Unigene28584_All	77	21.58	-	-	-	-	-	CATGACCGGGCATTTTATCGT	1	75	21.02	CATGACCGGGCATTTTATCGC	1	2	0.56
Unigene31021_All	77	21.58	-	-	-	-	-	CATGTAATTTACTGTAAAAGC	1	77	21.58
Unigene40228_All	77	21.58	-	-	-	-	-	CATGCATTTAATTTTATTATT	1	77	21.58
Unigene44355_All	77	21.58	-	-	-	-	-	CATGATCTGACTGAAGAGCTT	1	77	21.58
Unigene45638_All	77	21.58	-	-	-	-	gi|255633204|gb|ACU16958.1|/2e-29/unknown [Glycine max]	CATGCGGTGCAAGCTTTTCAA	1	71	19.9	CATGCGGCGCAAGCTTTTCAA	1	4	1.12	CATGCGGTGCACGCTTTTCAA	1	2	0.56
Unigene7721_All	77	21.58	-	-	-	-	-	CATGACTTTACTTGAACGCTT	2	77	21.58
gi|254022327|gb|GH988736.1|GH988736	77	21.58	J-ECB-42_M13R_G08.ab1 libraries of whole guts from fifth-instar European corn borer larvae Ostrinia nubilalis cDNA, mRNA sequence	-	-	-	-	CATGAATCGATATAGTCTCAA	1	77	21.58
gi|260681273|gb|FS438961.1|FS438961	77	21.58	FS438961 Ostrinia nubilalis male adult antenna cDNA library Ostrinia nubilalis cDNA clone MAAN027 5', mRNA sequence	-	-	-	-	CATGAGGTGGCCATAGGAACT	1	77	21.58
Unigene25883_All	76	21.3	-	-	-	-	-	CATGTGATTAAGAAAGTGGCA	1	76	21.3
Unigene30005_All	76	21.3	-	-	-	-	-	CATGTATGAGTAGGTAGTCGC	1	31	8.69	CATGTACGAGTAGGTAGTCGC	1	45	12.61
Unigene30968_All	76	21.3	-	-	-	-	-	CATGTGTATAATGTAAGTACT	2	76	21.3
Unigene38371_All	76	21.3	-	-	-	-	-	CATGACTCAGAAATGCACATA	2	9	2.52	CATGATTTTTGAATTATATGC	1	67	18.77
Unigene38929_All	76	21.3	-	-	-	-	-	CATGATTATAAAGCAAGTTAC	1	76	21.3
Unigene14870_All	75	21.02	-	-	-	-	-	CATGCAAGCAAGCTAACTGCG	1	75	21.02
Unigene15472_All	75	21.02	-	-	-	-	gi|226492611|ref|NP_001140935.1|/4e-67/hypothetical protein LOC100273013 [Zea mays]	CATGTCCTGCCTGTATATTAT	1	49	13.73	CATGTGAATAGATGGGCATTT	2	4	1.12	CATGTCCTGCCTATATATTAT	1	22	6.16
Unigene17120_All	75	21.02	-	-	-	-	-	CATGAAGCTATTATAGTTCGG	1	51	14.29	CATGAAGCCATTATAGTTCGG	1	16	4.48	CATGAAGCTATTCTAGTTCGG	1	8	2.24
Unigene18582_All	75	21.02	-	-	-	-	-	CATGTTCAAGAGAAGCGTGGA	3	30	8.41	CATGTTTATTGTATTCTGCGT	1	45	12.61
Unigene22269_All	75	21.02	-	-	-	-	-	CATGGACTTTAATTCGTTGTG	2	75	21.02
Unigene28315_All	75	21.02	-	-	-	-	-	CATGCAAATGCACCCCATAAT	11	2	0.56	CATGTTGCATATCGGCGTGGA	5	22	6.16	CATGTTTGAACGCAGAATTAC	6	49	13.73	CATGCAAATGCAACCCATAAT	11	2	0.56
Unigene29113_All	75	21.02	-	-	-	-	-	CATGCGTCTAAAGAAATCGTC	1	73	20.46	CATGCGTCTAAAGAAATCGTA	1	2	0.56
Unigene38534_All	75	21.02	-	-	-	-	-	CATGTACGAATTTAATACTAT	1	75	21.02
Unigene4139_All	75	21.02	-	-	-	-	-	CATGCAAATACAGGACAAAAC	2	51	14.29	CATGCATTTCAATCTTGAAAT	1	24	6.73
Unigene46668_All	75	21.02	-	-	-	-	gi|262107985|gb|EEY66037.1|/4e-22/RNA (guanine-9-)-methyltransferase domain-containing protein, putative [Phytophthora infestans T30-4]	CATGGTACCCATACTTTCAGA	1	75	21.02
Unigene9985_All	75	21.02	-	-	-	-	-	CATGCAGCAATAATTTAAGAC	1	73	20.46	CATGCAGCAATAATTTCAGAC	1	2	0.56
gi|254010557|gb|GH998726.1|GH998726	75	21.02	ECB-19_M13R_H02_31Mar06 libraries of whole guts from fifth-instar European corn borer larvae Ostrinia nubilalis cDNA, mRNA sequence	GO:0005622//intracellular	-	-	gi|268306424|gb|ACY95333.1|/5.34322e-94/ribosomal biogenesis protein RLP24 [Manduca sexta]	CATGCTCCAGTGAAATATAAC	3	9	2.52	CATGGTGCCCGCTACTGGAGA	2	66	18.49
gi|254013144|gb|GH995888.1|GH995888	75	21.02	ECB-V-21_M13R_G10_24Apr07.ab1 libraries of whole guts from fifth-instar European corn borer larvae Ostrinia nubilalis cDNA, mRNA sequence	-	-	-	-	CATGTTCATAATAAAAGTTTA	1	24	6.73	CATGTTCATAATAAAAGGTTA	1	51	14.29
gi|254018326|gb|GH990073.1|GH990073	75	21.02	J-ECB-14_M13R_E09.ab1 libraries of whole guts from fifth-instar European corn borer larvae Ostrinia nubilalis cDNA, mRNA sequence	-	-	-	-	CATGTTATATTTTATTTCGTT	1	71	19.9	CATGTTATATTTTATTACGTT	1	2	0.56	CATGTTATATTTTATTGCGTT	1	2	0.56
Unigene10773_All	74	20.74	-	-	-	-	-	CATGCAGTTCATAACGTTGAG	1	72	20.18	CATGTGAATTATGATAAGTTG	2	2	0.56
Unigene13665_All	74	20.74	-	-	-	-	-	CATGAGAATATTAATTTTACA	1	74	20.74
Unigene28834_All	74	20.74	-	-	-	-	-	CATGTTTGTGTATCAATAAAT	1	64	17.93	CATGTTCGTGTATCAATAAAT	1	10	2.8
Unigene45961_All	74	20.74	-	-	GO:0003824//catalytic activity	-	gi|255937233|ref|XP_002559643.1|/9e-22/Pc13g12270 [Penicillium chrysogenum Wisconsin 54-1255]	CATGAGGTACTTACATCTGAT	1	74	20.74
Unigene9014_All	74	20.74	-	-	-	-	-	CATGATCATACGCACAAGGAC	1	17	4.76	CATGATCATACGCACAAGGAT	1	55	15.41	CATGATCATACGCACACGGAC	1	2	0.56
Unigene9437_All	74	20.74	-	-	-	-	-	CATGTAAACGTTACCATTATT	1	74	20.74
gi|254006855|gb|GH993978.1|GH993978	74	20.74	ECB-C-17_M13R_G01_30Apr07.ab1 libraries of whole guts from fifth-instar European corn borer larvae Ostrinia nubilalis cDNA, mRNA sequence	-	-	-	gi|151301088|ref|NP_001093078.1|/1.27888e-72/ubiquinone biosynthesis protein COQ7-like protein [Bombyx mori]	CATGGAAGACCCGACCATAGA	1	74	20.74
Unigene10032_All	73	20.46	-	-	-	-	-	CATGTCTACGTGACTTTTTGG	1	65	18.21	CATGTGATTTTTCAAATAATT	2	8	2.24
Unigene19835_All	73	20.46	-	-	-	-	-	CATGAGAGACAGTGACAGATA	3	5	1.4	CATGAGTGACAGTGACAGATA	3	68	19.05
Unigene26624_All	73	20.46	-	-	-	-	-	CATGTCATTTTTCCATTTAAG	1	71	19.9	CATGTCATTTTTCCATGTAAG	1	2	0.56
Unigene32756_All	73	20.46	-	-	-	-	-	CATGAGATCCTTAACAATAAC	1	71	19.9	CATGGAATAAAGGTAAATATA	2	2	0.56
Unigene39033_All	73	20.46	-	-	-	-	gi|145346608|ref|XP_001417778.1|/1e-14/predicted protein [Ostreococcus lucimarinus CCE9901]	CATGCTGCGGAAAGATATATC	1	33	9.25	CATGGGTCATTGGAGGCTCTT	2	40	11.21
Unigene39581_All	73	20.46	-	-	-	-	-	CATGAGAGGTGAAAGTTGCAT	1	52	14.57	CATGAGAGGCGAAAGTTGCAT	1	2	0.56	CATGAGAGGTGAAAGATGCAT	1	2	0.56	CATGATAGGTGAAAGTTGCAT	1	17	4.76
Unigene44718_All	73	20.46	-	-	-	-	-	CATGTAACAAGTCACTTGATT	1	73	20.46
Unigene46938_All	73	20.46	-	-	-	-	gi|262108337|gb|EEY66389.1|/9e-82/U3 small nucleolar RNA-associated protein, putative [Phytophthora infestans T30-4]	CATGATAGATGGTGTTATTTC	2	2	0.56	CATGTTCAACCAACTGCCACC	1	33	9.25	CATGTTCAACCAACTGCAACC	1	35	9.81	CATGTTCAACCAACTGCCACT	1	3	0.84
Unigene8756_All	73	20.46	-	-	-	-	-	CATGAAGAAAATTTTCAGGTT	2	2	0.56	CATGCAAGCGGAATTCTGCCT	1	71	19.9
Unigene1710_All	72	20.18	-	-	-	-	-	CATGATTAGAAGTAAGTATTT	1	28	7.85	CATGTAAATATATAACACAGT	2	2	0.56	CATGATTAGAATTAAGTATTT	1	42	11.77
Unigene21444_All	72	20.18	-	-	-	-	-	CATGTCTATTAAGTTTTAAAT	1	72	20.18
Unigene2265_All	72	20.18	-	-	-	-	gi|262099564|gb|EEY57616.1|/1e-64/allantoicase [Phytophthora infestans T30-4]	CATGGAAACTCTGATGTGTGT	4	16	4.48	CATGTTAAAGATACTCAATAG	5	56	15.69
Unigene2337_All	72	20.18	-	-	-	-	-	CATGTTTAATATCAAAAAATA	1	72	20.18
Unigene24533_All	72	20.18	-	-	-	-	gi|242215011|ref|XP_002473324.1|/1e-19/NADH-ubiquinone oxidoreductase Complex1 subunit [Postia placenta Mad-698-R]	CATGATGGCCTATTTCAAACC	1	70	19.62	CATGTGGAAACAAAAAGGCCA	2	2	0.56
Unigene29395_All	72	20.18	-	-	-	-	gi|261356739|gb|EEY19167.1|/9e-15/vacuolar ATP synthase 98 kDa subunit [Verticillium albo-atrum VaMs.102]	CATGGAGGGGCTGTCCGCCTT	1	70	19.62	CATGGCGGGGCTGTCCGCCTT	1	2	0.56
Unigene30390_All	72	20.18	-	-	-	-	-	CATGTGCATATTCTTCTATAT	1	72	20.18
Unigene35594_All	72	20.18	-	-	-	-	-	CATGCAGCTATTCTATACCTA	1	72	20.18
Unigene41280_All	72	20.18	-	-	-	-	-	CATGGAAACACCGGTCTGTGA	1	68	19.05	CATGTGTGGGCAATATTTACA	2	4	1.12
Unigene41534_All	72	20.18	-	-	-	-	-	CATGTATTTATTTAGCATTTG	1	72	20.18
Unigene42654_All	72	20.18	-	-	-	-	-	CATGTGATTGTTTCGTTAAGA	1	72	20.18
Unigene5847_All	72	20.18	-	-	-	-	-	CATGAGATGGGAAACTGCACT	1	66	18.49	CATGAGATGGAAAACTGCACT	1	6	1.68
Unigene682_All	72	20.18	-	-	-	-	-	CATGGCATTAATGCCAGGTTT	1	72	20.18
Unigene9677_All	72	20.18	-	-	-	-	-	CATGTAAATTTATTTTTGGAC	1	54	15.13	CATGTAAATTTATTTTTGTAC	1	16	4.48	CATGTAACTTTATTTTTGGAC	1	2	0.56
Unigene15494_All	71	19.9	-	-	-	-	-	CATGATTTTGTTTTTATATTA	1	71	19.9
Unigene17361_All	71	19.9	-	-	-	-	-	CATGAAATCTTACTTTGTGCA	4	2	0.56	CATGAATAAATATTTAGAAGA	6	3	0.84	CATGAATTGCCTTCACAAATA	3	7	1.96	CATGTCGCAAAAGATTCTTCC	1	56	15.69	CATGTCGCAAAAGATTGTTCC	1	3	0.84
Unigene17647_All	71	19.9	-	-	-	-	gi|30024666|gb|AAP13583.1|AF407338_1/1e-132/developmentally regulated GTP-binding protein [Lentinula edodes]	CATGAAGCTGAACCTGGACTT	5	2	0.56	CATGCTACTAGTAGCTAGCTA	3	5	1.4	CATGTGAATAAGTTTTTTTTT	1	59	16.53	CATGTTATGTATACCTGCGGT	2	3	0.84	CATGTGAATAAGTTTTTTTTA	1	2	0.56
Unigene18772_All	71	19.9	-	-	-	-	-	CATGGACAGATTTGATAGATT	1	71	19.9
Unigene21076_All	71	19.9	-	-	-	-	-	CATGCCCAGTGTAAAATAGAC	1	71	19.9
Unigene28809_All	71	19.9	-	-	-	-	-	CATGATTTGGCAGACAAATTT	1	71	19.9
Unigene29571_All	71	19.9	-	-	-	-	-	CATGCGATAAGTGATATTTTA	1	71	19.9
Unigene33073_All	71	19.9	-	-	-	-	-	CATGGCGGTTGTTCTGTATTT	1	71	19.9
Unigene37604_All	71	19.9	-	-	-	-	-	CATGTGATTTATAATCGCAAC	1	71	19.9
Unigene38873_All	71	19.9	-	-	-	-	-	CATGCATTGCATAATTTAGTA	1	71	19.9
Unigene41291_All	71	19.9	-	-	-	-	-	CATGACAAATTGCAACACGGT	1	69	19.34	CATGACAAATTGCAACTCGGT	1	2	0.56
Unigene42698_All	71	19.9	-	-	-	-	-	CATGACCTAAATTCGGTATAT	1	71	19.9
Unigene1190_All	70	19.62	-	-	-	-	-	CATGTACCACTCGCTACAAAT	1	70	19.62
Unigene28402_All	70	19.62	-	-	-	-	gi|213402765|ref|XP_002172155.1|/6e-15/N2,N2-dimethylguanosine tRNA methyltransferase [Schizosaccharomyces japonicus yFS275]	CATGAAATAACGCATACCATA	1	64	17.93	CATGCGGTCAGCGATCCTGAA	2	2	0.56	CATGAAATAACGCACACCATA	1	4	1.12
Unigene30417_All	70	19.62	-	-	-	-	gi|168019612|ref|XP_001762338.1|/2e-12/predicted protein [Physcomitrella patens subsp. patens]	CATGATCACGATACTGGAATC	1	62	17.37	CATGATCACGATACTGGAGTC	1	8	2.24
Unigene34488_All	70	19.62	-	-	-	-	-	CATGATTATTACTACTTTGAA	1	70	19.62
Unigene35142_All	70	19.62	-	GO:0005942//phosphoinositide 3-kinase complex	GO:0005488//binding;GO:0016303//1-phosphatidylinositol-3-kinase activity	GO:0002376//immune system process;GO:0046854//phosphoinositide phosphorylation;GO:0048015//phosphoinositide-mediated signaling	gi|210075991|ref|XP_505213.2|/5e-14/YALI0F09559p [Yarrowia lipolytica]	CATGGCGGTCCTCGTGGAACA	1	66	18.49	CATGGCGGTCCTCGTCGAACA	1	2	0.56	CATGGCGGTCCTCGTGGCACA	1	2	0.56
Unigene46221_All	70	19.62	-	-	-	-	-	CATGGGCCACATCTACTTCAA	1	70	19.62
Unigene7313_All	70	19.62	-	-	-	-	-	CATGCTTTCGAGTTCAACAAT	2	58	16.25	CATGTTTTCAATGTAAAATAA	1	10	2.8	CATGTTTTCAATGTAAAAAAA	1	2	0.56
Unigene74_All	70	19.62	-	-	-	-	-	CATGTTAAAAAAATAGTTCTA	1	70	19.62
Unigene13248_All	69	19.34	-	-	-	-	-	CATGTTATTAAAATTATATTC	1	69	19.34
Unigene14581_All	69	19.34	-	-	-	-	-	CATGAAATAAATATCAATAAC	2	2	0.56	CATGTATGTTTTATACAATCA	1	53	14.85	CATGTCTCCAGACCTAGAATT	3	14	3.92
Unigene22382_All	69	19.34	-	-	-	-	-	CATGACTCGAAGAGTAAATTA	1	69	19.34
Unigene2294_All	69	19.34	-	-	-	-	-	CATGCCACTCTAGGAGGACTA	1	45	12.61	CATGCCACTCTAGGAGGATTA	1	24	6.73
Unigene29759_All	69	19.34	-	-	-	-	-	CATGAGAAAATTTAATGGAAA	1	69	19.34
Unigene31890_All	69	19.34	-	-	-	-	-	CATGTTGGACATTACTGTGTT	2	33	9.25	CATGTTGGACATCACTGTGTT	2	15	4.2	CATGTTGGACATTACTGTTTT	2	21	5.88
Unigene33960_All	69	19.34	-	-	-	-	-	CATGGTTAGTAAGTACACTTT	1	69	19.34
Unigene35295_All	69	19.34	-	-	-	-	-	CATGTTCAGGCGGAAGAGATA	1	69	19.34
Unigene39433_All	69	19.34	-	-	GO:0005488//binding	-	gi|213408989|ref|XP_002175265.1|/5e-16/DNA repair protein rad5 [Schizosaccharomyces japonicus yFS275]	CATGTGCGTGGATACAGTAGA	1	69	19.34
Unigene40795_All	69	19.34	-	-	-	-	-	CATGTAGAGGGTGGTAATTAT	1	69	19.34
Unigene41260_All	69	19.34	-	-	-	-	-	CATGTAAGTAAGATAATAAAA	1	69	19.34
Unigene44214_All	69	19.34	-	-	-	-	-	CATGTGAAGCAAAAGTCCATT	1	69	19.34
Unigene44506_All	69	19.34	-	-	-	-	-	CATGGGATAAGTGTTGCAAGA	1	69	19.34
Unigene45983_All	69	19.34	-	-	-	-	-	CATGATACCTAATACAAACAC	1	67	18.77	CATGATACCTAATACAAACGC	1	2	0.56
Unigene734_All	69	19.34	-	-	-	-	-	CATGATAACCATTAATATTAT	1	69	19.34
Unigene11678_All	68	19.05	-	-	-	-	-	CATGACACTGGAACAGATATA	1	68	19.05
Unigene17733_All	68	19.05	-	-	-	-	-	CATGCGAGGATACGCAGTTAC	1	68	19.05
Unigene189_All	68	19.05	-	-	-	-	-	CATGACCTAAAAACATATTAT	1	65	18.21	CATGACCTAAAAAAATATTAT	1	3	0.84
Unigene19531_All	68	19.05	-	GO:0005730//nucleolus	GO:0003723//RNA binding	-	gi|262105575|gb|EEY63627.1|/3e-12/pre-rRNA-processing protein ESF2 [Phytophthora infestans T30-4]	CATGATATGGAACATCAAGTA	1	68	19.05
Unigene22935_All	68	19.05	-	-	-	-	-	CATGTTGGTGTTGTTTACTTA	1	64	17.93	CATGTTGGAGTTGTTTACTTA	1	2	0.56	CATGTTGTTGTTGTTTACTTA	1	2	0.56
Unigene27704_All	68	19.05	-	-	-	-	-	CATGAAGTCTACCACTTCTTC	1	68	19.05
Unigene29255_All	68	19.05	-	-	-	-	gi|116309003|emb|CAH66122.1|/8e-71/OSIGBa0146N20.7 [Oryza sativa (indica cultivar-group)]	CATGCGAAAAGAATTTTGAGA	1	68	19.05
Unigene32447_All	68	19.05	-	-	-	-	-	CATGACGTGGAAGTAGTCTTT	1	68	19.05
Unigene35717_All	68	19.05	-	-	-	-	-	CATGTATTCAAAAGTTGTCTG	1	68	19.05
Unigene40967_All	68	19.05	-	-	-	-	-	CATGTTATTAGATGATTCTAA	1	66	18.49	CATGTTATTAGATGATGCTAA	1	2	0.56
Unigene41312_All	68	19.05	-	-	-	-	-	CATGAGAAGGTAATATTAAAA	2	13	3.64	CATGCAAGGTACATCTATTCA	3	46	12.89	CATGTAAGTAAAAGGGCGCGG	1	9	2.52
Unigene41729_All	68	19.05	-	-	-	-	-	CATGTATTTTACACTGAAAAA	1	68	19.05
Unigene42246_All	68	19.05	-	-	-	-	-	CATGCTCGACGACTTTGGTAC	1	68	19.05
Unigene46962_All	68	19.05	-	-	-	-	gi|170100022|ref|XP_001881229.1|/2e-75/predicted protein [Laccaria bicolor S238N-H82]	CATGATATTAACCTTCACTTG	1	47	13.17	CATGGAGCTGGCCTAAGTCAT	2	6	1.68	CATGTTGATGTTCTAGTAAAT	3	15	4.2
Unigene728_All	68	19.05	-	-	-	-	gi|19075406|ref|NP_587906.1|/2e-20/Smc5-6 complex SMC subunit Smc6 [Schizosaccharomyces pombe 972h-]	CATGGACAACGTGAACCGCAA	1	23	6.45	CATGGCGCTGTGGGAGTGCGT	3	9	2.52	CATGGATAACGTGAACCGCAA	1	36	10.09
gi|254005793|gb|GH992238.1|GH992238	68	19.05	J-ECB-08_M13R_H02.ab1 libraries of whole guts from fifth-instar European corn borer larvae Ostrinia nubilalis cDNA, mRNA sequence	-	-	-	-	CATGATCATTTTTAATGCATT	1	66	18.49	CATGTGTAATGTCAAATTGGT	2	2	0.56
Unigene13143_All	67	18.77	-	-	-	GO:0044271//nitrogen compound biosynthetic process	gi|261353714|gb|EEY16142.1|/4e-09/beta-1,3-glucan-binding protein [Verticillium albo-atrum VaMs.102]	CATGCTCAGCTTCTGGGAGCA	1	67	18.77
Unigene37468_All	67	18.77	-	-	-	-	-	CATGGACTTGATTGTAGTAAC	1	67	18.77
Unigene46012_All	67	18.77	-	-	-	-	-	CATGGATATCTGAATTTGCCA	1	59	16.53	CATGGGCACTTGGCTGTATTA	2	8	2.24
Unigene4949_All	67	18.77	-	-	-	-	-	CATGGCTCGACGATTGACAGC	2	65	18.21	CATGGCTCCACGATTGACAGC	2	2	0.56
Unigene9386_All	67	18.77	-	-	-	-	gi|19423998|gb|AAL87313.1|/9e-45/unknown protein [Arabidopsis thaliana]	CATGTGTAAAGAAATAAATTT	4	2	0.56	CATGTTTAATTTAACTCAAAG	1	63	17.65	CATGTTTAATTTAACTGAAAG	1	2	0.56
Unigene13708_All	66	18.49	-	-	-	-	-	CATGGGTGCTACCTATCCAGT	1	63	17.65	CATGGGTGCTACCTCTCCAGT	1	3	0.84
Unigene15261_All	66	18.49	-	-	-	-	-	CATGCTGTCGCTGCACCACAA	1	64	17.93	CATGCTGTCGCTGCACGACAA	1	2	0.56
Unigene1748_All	66	18.49	-	-	-	-	-	CATGGTGTCGTTTCGCTCAAT	1	66	18.49
Unigene20038_All	66	18.49	-	-	-	-	gi|53791553|dbj|BAD52675.1|/1e-07/unknown protein [Oryza sativa Japonica Group]	CATGAATTAGTTCATTGGCAG	1	66	18.49
Unigene21153_All	66	18.49	-	-	-	-	gi|115450677|ref|NP_001048939.1|/6e-34/Os03g0143600 [Oryza sativa (japonica cultivar-group)]	CATGATTTTTCTTCTATTACA	10	4	1.12	CATGCCTGTAGACCCCAATGA	12	4	1.12	CATGTAACTCTGAATGAGTTT	11	53	14.85	CATGTATGTAAGTAAATAATA	1	5	1.4
Unigene21513_All	66	18.49	-	-	-	-	-	CATGTGACACACAGAAGAAAG	1	64	17.93	CATGTGACACACAGAAGACAG	1	2	0.56
Unigene22884_All	66	18.49	-	-	-	-	-	CATGGAATATAACCGATGTAT	2	48	13.45	CATGGACTTGAAATCAAGACG	1	18	5.04
Unigene23738_All	66	18.49	-	-	-	-	gi|262108971|gb|EEY67023.1|/9e-24/glutathione S-transferase C-terminal domain-containing protein, putative [Phytophthora infestans T30-4]	CATGTACACCTAAGAATAACT	1	66	18.49
Unigene29376_All	66	18.49	-	-	-	-	-	CATGGAATCAATTGATTTATA	1	66	18.49
Unigene39655_All	66	18.49	-	-	-	-	-	CATGTCCATAGAATTTATTGC	1	17	4.76	CATGACATATCCATAGAATTT	2	49	13.73
Unigene40537_All	66	18.49	-	-	-	-	-	CATGACAGTCAAATAGCATCT	1	66	18.49
Unigene42537_All	66	18.49	-	-	-	-	-	CATGCGAACTACGTTGTTGTA	2	56	15.69	CATGTTGTATTCTTGACGAAG	1	10	2.8
Unigene7249_All	66	18.49	-	-	-	-	-	CATGACTATGAAAATTTTAAT	1	6	1.68	CATGACTTAATAATTAATTTT	5	38	10.65	CATGCCTTTTGTTAATGATGA	3	22	6.16
gi|254011416|gb|GH987778.1|GH987778	66	18.49	J-ECB-51_M13R_E12.ab1 libraries of whole guts from fifth-instar European corn borer larvae Ostrinia nubilalis cDNA, mRNA sequence	-	-	-	-	CATGATATACTTAGTAAGAAA	1	66	18.49
gi|254021645|gb|GH994831.1|GH994831	66	18.49	ECB-V-08_M13R_E04_18Apr07.ab1 libraries of whole guts from fifth-instar European corn borer larvae Ostrinia nubilalis cDNA, mRNA sequence	-	-	-	-	CATGAAATTGTGGTGAATTGC	1	66	18.49
Unigene13759_All	65	18.21	-	-	-	-	-	CATGCCTATACCAAATATTAG	1	65	18.21
Unigene2106_All	65	18.21	-	-	-	-	-	CATGACTGGCCGATATGTACA	1	59	16.53	CATGACTGGCCAATATGTACA	1	4	1.12	CATGGCTGGCCGATATGTACA	1	2	0.56
Unigene23889_All	65	18.21	-	-	-	-	-	CATGTTGGCTAACACAATTAT	1	63	17.65	CATGTTGGCTAACACAGTTAT	1	2	0.56
Unigene29_All	65	18.21	-	-	-	-	gi|168066073|ref|XP_001784968.1|/2e-42/predicted protein [Physcomitrella patens subsp. patens]	CATGATGATAAAGGAACAGCA	1	63	17.65	CATGATGATACAGGAACAGCA	1	2	0.56
Unigene32880_All	65	18.21	-	-	-	-	gi|19075418|ref|NP_587918.1|/1e-29/Shk1 kinase binding protein 15 [Schizosaccharomyces pombe 972h-]	CATGGAATTTGATCAAAGGGC	1	65	18.21
Unigene34739_All	65	18.21	-	-	-	-	-	CATGTACTTAGTAAATACAAT	1	63	17.65	CATGTACTTAGTAAATCCAAT	1	2	0.56
Unigene46872_All	65	18.21	-	-	-	-	gi|225439176|ref|XP_002274655.1|/4e-06/PREDICTED: hypothetical protein [Vitis vinifera]	CATGACGAATGCAAACAATAG	1	63	17.65	CATGACGAATGTAAACAATAG	1	2	0.56
Unigene4861_All	65	18.21	-	-	-	-	gi|255085134|ref|XP_002504998.1|/3e-24/predicted protein [Micromonas sp. RCC299]	CATGGTGTGTTTTATAAGAAA	1	65	18.21
Unigene4871_All	65	18.21	-	-	-	-	gi|149245132|ref|XP_001527100.1|/1e-14/hypothetical protein LELG_01929 [Lodderomyces elongisporus NRRL YB-4239]	CATGCCCAAACACTAGTCTAG	1	58	16.25	CATGCCCAAGCACTAGTCTAG	1	7	1.96
Unigene6397_All	65	18.21	-	-	-	-	-	CATGAGAGGAGGCCCCTCCGG	3	61	17.09	CATGTATTGGCAGTGAAAAAA	1	2	0.56	CATGAGCGGAGGCCCCTCCGG	3	2	0.56
Unigene6943_All	65	18.21	-	GO:0005730//nucleolus	-	-	gi|255078944|ref|XP_002503052.1|/7e-46/predicted protein [Micromonas sp. RCC299]	CATGAAATGCAAGAAAGCATA	4	2	0.56	CATGGAGTTCACAAAGGTGCG	1	63	17.65
Unigene13135_All	64	17.93	-	GO:0044424//intracellular part	-	-	gi|226531440|ref|NP_001151282.1|/6e-10/histone-lysine N-methyltransferase SUVR3 [Zea mays]	CATGAATGTAAATAGAATCTA	1	31	8.69	CATGCGTGACGTCGCTGCCGG	2	33	9.25
Unigene17510_All	64	17.93	-	-	-	-	-	CATGTAACATCTATGTGAATG	1	62	17.37	CATGTAACATCTATGAGAATG	1	2	0.56
Unigene17747_All	64	17.93	-	-	-	-	gi|255720098|ref|XP_002556329.1|/3e-14/KLTH0H10538p [Lachancea thermotolerans]	CATGTGTCCAGACTGCGGAAT	1	62	17.37	CATGTGTCCAGCCTGCGGAAT	1	2	0.56
Unigene18272_All	64	17.93	-	-	-	-	-	CATGAGTTGATTAAATAAACT	3	2	0.56	CATGGTGTTCTGTTACAGACT	2	4	1.12	CATGTCATTTAAAGCAAATTA	1	56	15.69	CATGTCATTTAAAGCTAATTA	1	2	0.56
Unigene19079_All	64	17.93	-	-	-	-	-	CATGATATATTTTTGTCATAG	1	64	17.93
Unigene2037_All	64	17.93	-	-	-	-	-	CATGTTACTGTGCCTTCAAAA	1	64	17.93
Unigene20901_All	64	17.93	-	-	-	-	-	CATGTTAGTTCGTGCTGGAGT	1	57	15.97	CATGACTTAAAGGTTAAGAAC	2	5	1.4	CATGTTAGTTCGTGCTGGCGT	1	2	0.56
Unigene21655_All	64	17.93	-	-	-	-	-	CATGAAAAATATAATAGATTA	1	62	17.37	CATGAACAATATAATAGATTA	1	2	0.56
Unigene24_All	64	17.93	-	-	-	-	gi|85014153|ref|XP_955572.1|/4e-12/hypothetical protein ECU09_0200 [Encephalitozoon cuniculi GB-M1]	CATGACATCGTTTTAAAATGT	1	64	17.93
Unigene26823_All	64	17.93	-	-	-	-	gi|70989591|ref|XP_749645.1|/3e-08/cell wall galactomannoprotein Mp2/allergen F17-like [Aspergillus fumigatus Af293]	CATGAAGAACGGGAGTATAAG	1	40	11.21	CATGAAGAACGGGAGTACAAG	1	24	6.73
Unigene27923_All	64	17.93	-	-	-	-	-	CATGGCACAGCTGACATAAGC	1	64	17.93
Unigene29377_All	64	17.93	-	-	-	-	-	CATGTTGAAAATCATTTTATT	1	64	17.93
Unigene31801_All	64	17.93	-	-	-	-	-	CATGCACAAATCAGTATTATT	1	64	17.93
Unigene33164_All	64	17.93	-	-	-	-	-	CATGTTTAGGTGGGCAAGTAT	1	64	17.93
Unigene36083_All	64	17.93	-	-	-	-	-	CATGTTGATAAGTTAGTGAAA	1	64	17.93
Unigene39131_All	64	17.93	-	-	-	-	-	CATGTAGTCCAATAACACTGG	1	64	17.93
Unigene40911_All	64	17.93	-	-	-	-	-	CATGGCAATTTAAAAAAATAT	1	64	17.93
Unigene42908_All	64	17.93	-	-	-	-	-	CATGAGATCCATTTTATTTGT	1	64	17.93
Unigene43783_All	64	17.93	-	-	-	-	-	CATGGCAATTGAGTATTTAAA	1	64	17.93
Unigene45455_All	64	17.93	-	-	-	-	-	CATGTGCTCGCACAGGGCGAA	1	64	17.93
Unigene45876_All	64	17.93	-	-	-	-	-	CATGGCTTACTGTAGTACTGT	1	64	17.93
Unigene7508_All	64	17.93	-	-	-	-	-	CATGCAATAAATTTGTCTGAA	1	8	2.24	CATGGCGGTGCTATAATAGGG	2	2	0.56	CATGTGGTGATGCGATGCGAT	4	54	15.13
gi|254010963|gb|GH998991.1|GH998991	64	17.93	ECB-22_M13R_H07_31Mar06 libraries of whole guts from fifth-instar European corn borer larvae Ostrinia nubilalis cDNA, mRNA sequence	-	-	-	-	CATGTTTCTGCAAATTATATC	1	64	17.93
gi|254012936|gb|GH994406.1|GH994406	64	17.93	ECB-V-03_M13R_C08_18Apr07.ab1 libraries of whole guts from fifth-instar European corn borer larvae Ostrinia nubilalis cDNA, mRNA sequence	-	-	-	gi|189442491|gb|AAI67417.1|/3.9258e-33/Unknown (protein for IMAGE:7555086) [Xenopus (Silurana) tropicalis]	CATGGAGCGCGACCGCGACAA	1	64	17.93
gi|254014251|gb|GH993357.1|GH993357	64	17.93	ECB-C-10_M13R_D02_26Apr07.ab1 libraries of whole guts from fifth-instar European corn borer larvae Ostrinia nubilalis cDNA, mRNA sequence	-	-	-	-	CATGCAAGGGGCGCCCACACA	2	64	17.93
Unigene17295_All	63	17.65	-	-	-	-	-	CATGTAAGACAACAATTTGTA	1	63	17.65
Unigene17474_All	63	17.65	-	-	-	-	-	CATGGAATGGCGACTAAAATT	3	59	16.53	CATGTCTCATCTAACACGAGG	1	2	0.56	CATGGAATGGCGACTCAAATT	3	2	0.56
Unigene19668_All	63	17.65	-	-	-	-	-	CATGCAGAGGCACCTGAGGTG	1	63	17.65
Unigene21553_All	63	17.65	-	GO:0005739//mitochondrion	GO:0004222//metalloendopeptidase activity;GO:0005524//ATP binding	GO:0006508//proteolysis	gi|115440989|ref|NP_001044774.1|/8e-91/Os01g0842600 [Oryza sativa (japonica cultivar-group)]	CATGTCGCCTACGGTCGGCTT	1	63	17.65
Unigene22918_All	63	17.65	-	-	-	-	-	CATGTAATGTAGAAAAGAGGC	1	61	17.09	CATGTAGAAAACAGTTAACAC	3	2	0.56
Unigene23315_All	63	17.65	-	-	-	-	gi|226457427|gb|EEH54726.1|/6e-12/predicted protein [Micromonas pusilla CCMP1545]	CATGTTGAACCGAAGCACCGA	1	20	5.6	CATGTTGAACCGAAGCACTGA	1	43	12.05
Unigene25308_All	63	17.65	-	-	-	-	-	CATGGCACATAATTGTAATTA	1	63	17.65
Unigene26558_All	63	17.65	-	-	-	-	-	CATGTTCGGCACCTTCCTCAT	1	63	17.65
Unigene3390_All	63	17.65	-	-	-	-	gi|124359291|gb|ABD28426.2|/5e-27/RNA-directed DNA polymerase (Reverse transcriptase) [Medicago truncatula]	CATGATGTACGACTAACATAT	1	63	17.65
Unigene34134_All	63	17.65	-	-	-	-	-	CATGTTTTGATAATGTGGGGG	1	63	17.65
Unigene39338_All	63	17.65	-	-	-	-	-	CATGTGTAATGTGATTATTAT	1	63	17.65
Unigene40932_All	63	17.65	-	GO:0044444//cytoplasmic part;GO:0043229//intracellular organelle	-	-	gi|11467006|ref|NP_041913.1|/2e-15/ribosomal protein L2 [Euglena gracilis]	CATGGCAGAACCCCGATTGGG	1	63	17.65
Unigene41824_All	63	17.65	-	-	-	-	-	CATGTATTGAAAACATATTGC	1	63	17.65
Unigene42268_All	63	17.65	-	-	-	-	-	CATGCCGTGGTTTCAAAGTTT	1	63	17.65
Unigene45649_All	63	17.65	-	-	-	-	-	CATGGAATTACCAAATAGACA	2	9	2.52	CATGTAGAAATTACACATAAC	1	54	15.13
Unigene6239_All	63	17.65	-	-	-	-	-	CATGGTTACGTAGCAAACTTG	1	63	17.65
Unigene9773_All	63	17.65	-	-	-	-	-	CATGAAGGCGAAATAAGAATC	1	47	13.17	CATGCAAGTAAAAAATCAATC	2	16	4.48
gi|254007865|gb|GH994045.1|GH994045	63	17.65	ECB-C-18_M13R_E07_30Apr07.ab1 libraries of whole guts from fifth-instar European corn borer larvae Ostrinia nubilalis cDNA, mRNA sequence	GO:0005701//polytene chromosome chromocenter;GO:0005719//nuclear euchromatin;GO:0005819//spindle;GO:0000779//condensed chromosome, centromeric region;GO:0005637//nuclear inner membrane;GO:0031618//nuclear centromeric heterochromatin	GO:0016565//general transcriptional repressor activity;GO:0019904//protein domain specific binding	GO:0016481//negative regulation of transcription;GO:0006338//chromatin remodeling	gi|261245093|ref|NP_001159616.1|/2.14397e-60/heterochromatin protein 1beta-like protein [Bombyx mori]	CATGGGAACCCGAGGAGAATC	1	63	17.65
Unigene11956_All	62	17.37	-	-	-	-	-	CATGTGAGGGTAGTGATGTGC	1	55	15.41	CATGTGAGAGTAGTGATGTGC	1	5	1.4	CATGTGAGGGCAGTGATGTGC	1	2	0.56
Unigene20108_All	62	17.37	-	-	-	-	-	CATGGCAAATCCATACCATAC	1	62	17.37
Unigene38509_All	62	17.37	-	-	-	-	-	CATGACTAACACATTGTTCAG	1	38	10.65	CATGTGGCTTCTACCGTCACC	2	24	6.73
Unigene39570_All	62	17.37	-	-	-	-	gi|226461908|gb|EEH59201.1|/3e-07/predicted protein [Micromonas pusilla CCMP1545]	CATGTGGCAGGGAACTTATTA	1	60	16.81	CATGTGGCAGGGAACTCATTA	1	2	0.56
Unigene44253_All	62	17.37	-	-	-	-	-	CATGAACGATCGGTGATAGTT	1	60	16.81	CATGAACGATCGGCGATAGTT	1	2	0.56
Unigene7413_All	62	17.37	-	-	-	-	-	CATGTGATTGTATATTTCTGT	1	39	10.93	CATGTTTGAAAGCCTAAGAGA	3	4	1.12	CATGTTTGAAAACCTAAGAGA	3	5	1.4	CATGTTTGAAAGCCAAAGAGA	3	14	3.92
gi|254016770|gb|GH988197.1|GH988197	62	17.37	J-ECB-41_M13R_D10.ab1 libraries of whole guts from fifth-instar European corn borer larvae Ostrinia nubilalis cDNA, mRNA sequence	-	-	-	gi|196016778|ref|XP_002118239.1|/9.31567e-23/predicted protein [Trichoplax adhaerens]	CATGCACGAAATATTCAAGCA	2	62	17.37
Unigene1519_All	61	17.09	-	-	-	-	-	CATGATATCTGAATATTTATT	1	61	17.09
Unigene17572_All	61	17.09	-	-	-	-	-	CATGTTCACGATGAATCAAGT	1	61	17.09
Unigene24703_All	61	17.09	-	-	-	-	-	CATGTACACCTATAGGATCTG	1	49	13.73	CATGTACACTTATAGGATCTG	1	12	3.36
Unigene27280_All	61	17.09	-	-	-	-	-	CATGTTTCTCTTAGGAATAAC	2	61	17.09
Unigene28650_All	61	17.09	-	-	-	-	-	CATGGCTTCTATGTACGTTCT	1	61	17.09
Unigene29340_All	61	17.09	-	-	-	-	gi|256735389|gb|EEU48735.1|/1e-16/predicted protein [Nectria haematococca mpVI 77-13-4]	CATGAAGTTACTTTGGGACTT	1	61	17.09
Unigene31597_All	61	17.09	-	-	-	-	gi|262098374|gb|EEY56426.1|/2e-78/acyl-CoA dehydrogenase family member 9, mitochondrial precursor [Phytophthora infestans T30-4]	CATGATCTCGGCGATGCCGCC	1	61	17.09
Unigene42894_All	61	17.09	-	-	-	-	-	CATGTAATAGTTTAAGAAAAA	1	61	17.09
Unigene45422_All	61	17.09	-	-	-	-	gi|116196140|ref|XP_001223882.1|/3e-08/hypothetical protein CHGG_04668 [Chaetomium globosum CBS 148.51]	CATGAAATCTTTAGATGAAGC	1	61	17.09
Unigene46332_All	61	17.09	-	-	-	GO:0006810//transport	gi|159487257|ref|XP_001701650.1|/1e-27/component of TRAPP complex [Chlamydomonas reinhardtii]	CATGCAAGGAAGTGAAGTAGT	1	61	17.09
Unigene46431_All	61	17.09	-	-	-	-	gi|21593049|gb|AAM64998.1|/3e-19/unknown [Arabidopsis thaliana]	CATGATAAATGTTATTCTTAT	1	45	12.61	CATGGGATCTAAGTCATTGTC	3	6	1.68	CATGGGATCTAAGTCATTATC	3	10	2.8
Unigene6474_All	61	17.09	-	-	-	-	gi|1167523|dbj|BAA11674.1|/2e-22/unnamed protein product [Nicotiana tabacum]	CATGCCAACTAATGCAATGCC	1	61	17.09
gi|133905995|gb|EL928836.1|EL928836	61	17.09	EST0459 ARS-CICGRU ONmgEST Ostrinia nubilalis cDNA clone 11B10 5' similar to mg--0785 Bombyx mori EST, mRNA sequence	-	-	-	-	CATGATCTGAGTACAAACCGG	1	53	14.85	CATGAACTGAGTACAAACCGG	1	2	0.56	CATGATCTGATTACAAACCGG	1	2	0.56	CATGATCTGCGTACAAACCGG	1	2	0.56	CATGATTTGAGTACAAACCGG	1	2	0.56
gi|254004214|gb|GH997687.1|GH997687	61	17.09	ECB-07_M13R_D11_27Mar06 libraries of whole guts from fifth-instar European corn borer larvae Ostrinia nubilalis cDNA, mRNA sequence	-	-	-	-	CATGTTCAGTGTGTAACTCGT	1	61	17.09
gi|254018763|gb|GH990136.1|GH990136	61	17.09	J-ECB-57_M13R_G05.ab1 libraries of whole guts from fifth-instar European corn borer larvae Ostrinia nubilalis cDNA, mRNA sequence	-	-	-	-	CATGTATATGACTTTTAAATC	1	61	17.09
Unigene17547_All	60	16.81	-	-	-	-	-	CATGCTGTCAAACCTGGCCGG	2	56	15.69	CATGTTTTATAAAATATACCT	1	4	1.12
Unigene22270_All	60	16.81	-	-	-	-	-	CATGGTAAGCTCACTGATCTG	1	60	16.81
Unigene28028_All	60	16.81	-	-	-	-	-	CATGATGAATTAATTATTGCT	1	58	16.25	CATGTTTATAAAATATGAATG	2	2	0.56
Unigene36629_All	60	16.81	-	-	-	-	-	CATGCCAAAGTCAATTGAGCT	1	60	16.81
Unigene42704_All	60	16.81	-	-	GO:0016831//carboxy-lyase activity	-	gi|124298701|gb|ABN04356.1|/7e-34/putative ornithine decarboxylase [Theobroma cacao]	CATGCGAGCCGCGTACTTGAT	1	27	7.57	CATGCGTGCCGCGTACTTGAT	1	33	9.25
Unigene43250_All	60	16.81	-	-	-	-	-	CATGGATTGTCTATGAATTGG	1	60	16.81
Unigene44702_All	60	16.81	-	-	-	-	gi|255539695|ref|XP_002510912.1|/1e-19/FK506-binding protein, putative [Ricinus communis]	CATGCAGTTGTCAAACATTTT	1	56	15.69	CATGTTGGCTCAAAACTTCCG	3	2	0.56	CATGCAGTTGTCAAACCTTTT	1	2	0.56
Unigene46318_All	60	16.81	-	-	-	-	-	CATGAGCGGCTTGAAGCGTCT	1	18	5.04	CATGAGCGGCTTGAAGCGGCT	1	3	0.84	CATGAGCGGCTTTAAGCGTCT	1	2	0.56	CATGGTCAGCCACGAGCGGCT	2	37	10.37
Unigene6979_All	60	16.81	-	-	GO:0016787//hydrolase activity	-	gi|224117658|ref|XP_002331599.1|/1e-28/predicted protein [Populus trichocarpa]	CATGAAGGATCCATTTTACTG	2	2	0.56	CATGAATTCTACTACAAATAA	4	2	0.56	CATGGACCATAGATAGGGTTA	1	3	0.84	CATGAATTCTACTAAAAATAA	4	53	14.85
Unigene12794_All	59	16.53	-	-	-	-	-	CATGTAACGTATCCGAAAGTA	2	9	2.52	CATGTGACGTATCCGAAAGTA	2	50	14.01
Unigene15234_All	59	16.53	-	-	-	-	-	CATGGAATCTCTAACTCCGAG	1	59	16.53
Unigene18977_All	59	16.53	-	GO:0005730//nucleolus	-	GO:0007126//meiosis;GO:0048229//gametophyte development	gi|262109380|gb|EEY67432.1|/5e-81/Argonaute1 (AGO1) [Phytophthora infestans T30-4]	CATGAACAGCGAACTACAGGC	1	57	15.97	CATGAACAGCGAACTCCAGGC	1	2	0.56
Unigene22046_All	59	16.53	-	-	-	-	-	CATGATAACTAAAACGTTTTT	2	15	4.2	CATGGTGCGAATACATAATAA	5	27	7.57	CATGTGGAGCGAAATGTATAT	1	15	4.2	CATGATAACTAAAACGATTTT	2	2	0.56
Unigene27557_All	59	16.53	-	-	-	-	gi|262110999|gb|EEY69051.1|/2e-23/4-aminobutyrate aminotransferase, mitochondrial precursor [Phytophthora infestans T30-4]	CATGCAGTACTGAGATGCGAG	1	59	16.53
Unigene30887_All	59	16.53	-	-	-	-	-	CATGCAAATTGAAATTGATTC	1	59	16.53
Unigene31654_All	59	16.53	-	-	-	-	-	CATGAAATACCTTCAGTTTCA	2	11	3.08	CATGACTACTTTGTACAATGA	1	48	13.45
Unigene32552_All	59	16.53	-	-	-	-	gi|256734351|gb|EEU47697.1|/3e-06/predicted protein [Nectria haematococca mpVI 77-13-4]	CATGCTCTTTGCTCCTCGGTG	1	57	15.97	CATGCTCTTTGCTCCTCGGCG	1	2	0.56
Unigene32804_All	59	16.53	-	-	-	-	gi|225425871|ref|XP_002266306.1|/1e-107/PREDICTED: hypothetical protein [Vitis vinifera]	CATGGCGATCCGATCTCATCT	1	51	14.29	CATGGCGATCTGATCTCATCT	1	8	2.24
Unigene3372_All	59	16.53	-	-	-	-	-	CATGTAACATACCAACTACTT	1	59	16.53
Unigene33849_All	59	16.53	-	-	-	-	-	CATGTTATAATTTATATGTAT	1	59	16.53
Unigene37629_All	59	16.53	-	GO:0005737//cytoplasm	GO:0003676//nucleic acid binding;GO:0004816//asparagine-tRNA ligase activity;GO:0005524//ATP binding;GO:0004815//aspartate-tRNA ligase activity	GO:0006422//aspartyl-tRNA aminoacylation;GO:0006421//asparaginyl-tRNA aminoacylation	gi|256734208|gb|EEU47555.1|/2e-29/predicted protein [Nectria haematococca mpVI 77-13-4]	CATGAGGATATGGGGCCACGA	2	5	1.4	CATGGAAGGCTACAAGCGCGA	1	47	13.17	CATGGCAGGCTACAAGCGCGA	1	7	1.96
Unigene43431_All	59	16.53	-	-	-	-	-	CATGCTAAGTGACACAATTAC	1	59	16.53
Unigene44152_All	59	16.53	-	-	-	-	-	CATGCGATGAAACTGGAAAAC	1	59	16.53
Unigene44497_All	59	16.53	-	-	-	-	gi|226293697|gb|EEH49117.1|/5e-21/1-acyl-sn-glycerol-3-phosphate acyltransferase beta [Paracoccidioides brasiliensis Pb18]	CATGCAAGAGATGTTCTCCAA	1	59	16.53
Unigene46173_All	59	16.53	-	-	-	-	gi|18390900|ref|NP_563818.1|/6e-14/strictosidine synthase family protein [Arabidopsis thaliana]	CATGGCCTCCGGGAGAGAGTT	1	57	15.97	CATGGCCTCCGGGAGCGAGTT	1	2	0.56
Unigene13484_All	58	16.25	-	-	-	-	gi|63054583|ref|NP_594001.2|/5e-06/RNA-binding protein Sap49 [Schizosaccharomyces pombe]	CATGGAAGGGATGATTTCAGG	1	58	16.25
Unigene14288_All	58	16.25	-	-	-	-	gi|262095450|gb|EEY53502.1|/3e-17/sideroflexin-1-like protein [Phytophthora infestans T30-4]	CATGAAACTTTTTACAACTGG	1	20	5.6	CATGAAACTTTTTACAACTGA	1	38	10.65
Unigene14911_All	58	16.25	-	-	-	-	gi|168048689|ref|XP_001776798.1|/8e-28/predicted protein [Physcomitrella patens subsp. patens]	CATGAATACATAATCATAAGT	1	55	15.41	CATGTGACTTGCGTTTAGAGT	3	3	0.84
Unigene15338_All	58	16.25	-	-	-	-	-	CATGTAAAGGGCTGCCCAATA	1	55	15.41	CATGTTCTTTGACTGTAATTT	2	3	0.84
Unigene17832_All	58	16.25	-	-	-	-	-	CATGGAAGACTGTTCATTTTC	1	39	10.93	CATGGAGGACTGTTCATTTTC	1	19	5.32
Unigene18005_All	58	16.25	-	-	-	-	-	CATGTACACGTACACACACAA	2	36	10.09	CATGTTATTTGAAATTAAAGA	1	22	6.16
Unigene20420_All	58	16.25	-	-	-	-	-	CATGGAGTATCATCTATAATA	1	53	14.85	CATGGAGTATCATCTAAAATA	1	5	1.4
Unigene20658_All	58	16.25	-	-	-	-	-	CATGACCAAAGCGGATCTGTA	2	2	0.56	CATGCTAGTTCCATCGACCGC	1	54	15.13	CATGCTAGTTCCATCTACCGC	1	2	0.56
Unigene26355_All	58	16.25	-	-	-	-	-	CATGACATTCCTAATGCCCCA	1	36	10.09	CATGATTTCATTCTGTGTAAT	2	22	6.16
Unigene27255_All	58	16.25	-	-	-	-	-	CATGCAAATTGTAATCGATCC	1	58	16.25
Unigene28702_All	58	16.25	-	-	-	-	-	CATGGCCAAGAAAAAAGTATT	1	20	5.6	CATGGCCAAGAAAAAAGTGTT	1	38	10.65
Unigene31886_All	58	16.25	-	-	-	-	gi|262111353|gb|EEY69405.1|/2e-61/S-adenosylmethionine mitochondrial carrier protein, putative [Phytophthora infestans T30-4]	CATGCTAGCTGAAGACTATGC	2	2	0.56	CATGCTAGGCGGTTTCGTGTT	1	52	14.57	CATGGTGGCAGCCAGTATCGG	3	4	1.12
Unigene35856_All	58	16.25	-	GO:0016020//membrane	GO:0015450//P-P-bond-hydrolysis-driven protein transmembrane transporter activity	GO:0015031//protein transport	gi|262109966|gb|EEY68018.1|/6e-14/protein transporter Sec61 subunit alpha, putative [Phytophthora infestans T30-4]	CATGAGCACGCTGTTGTTCTA	1	56	15.69	CATGAGCACGCTGTTGCTCTA	1	2	0.56
Unigene41393_All	58	16.25	-	GO:0005730//nucleolus;GO:0005829//cytosol	GO:0016740//transferase activity	GO:0042254//ribosome biogenesis	gi|58268774|ref|XP_571543.1|/1e-28/Glutathione S-transferase 6 [Cryptococcus neoformans var. neoformans JEC21]	CATGAACAAGTAAATGATACC	1	51	14.29	CATGTACAAGTAAATGATACC	1	7	1.96
Unigene41664_All	58	16.25	-	-	-	-	-	CATGACAAATATAATAATGTA	1	56	15.69	CATGTTAAGTATAAAGGTACT	2	2	0.56
Unigene46077_All	58	16.25	-	-	-	-	-	CATGATTGTACAGTACAAGTG	1	58	16.25
Unigene46985_All	58	16.25	-	-	-	-	gi|262096191|gb|EEY54243.1|/1e-106/glycylpeptide N-tetradecanoyltransferase 2 [Phytophthora infestans T30-4]	CATGCCGATATTGGCACAGAT	2	3	0.84	CATGGACTGACTTGATGCTTG	1	53	14.85	CATGGACTGGCTTGATGCTTG	1	2	0.56
Unigene5145_All	58	16.25	-	-	-	-	-	CATGCTCGTTTTGCACATCAC	2	58	16.25
Unigene5357_All	58	16.25	-	-	-	-	-	CATGGCAGTGTACCTACACAA	2	2	0.56	CATGTGGATGGCGGCGCTGAG	3	7	1.96	CATGTGGATGGCGGTGCTGAG	3	49	13.73
gi|254019765|gb|GH996679.1|GH996679	58	16.25	ECB1_M13F_B05_18Jul05.ab1 libraries of whole guts from fifth-instar European corn borer larvae Ostrinia nubilalis cDNA, mRNA sequence	-	-	-	-	CATGTCTTTGATATTTTTATT	1	56	15.69	CATGTCTTTGATATTATTATT	1	2	0.56
Unigene11742_All	57	15.97	-	-	-	-	-	CATGCGATTGTATTCTGTGTC	1	55	15.41	CATGCGATTGTATTCTTTGTC	1	2	0.56
Unigene17505_All	57	15.97	-	-	-	-	gi|213404200|ref|XP_002172872.1|/3e-13/RNase P and RNase MRP subunit [Schizosaccharomyces japonicus yFS275]	CATGAAGAAGATTAAAGTCAC	1	57	15.97
Unigene17897_All	57	15.97	-	-	-	-	-	CATGAGTATTCAGCAGTAAAG	3	48	13.45	CATGGGACTGCTACTTGAGGC	1	3	0.84	CATGTACTTTTAAATGTACTT	4	6	1.68
Unigene19861_All	57	15.97	-	-	-	-	-	CATGTGATTTAACTATACACT	1	57	15.97
Unigene22800_All	57	15.97	-	-	-	-	gi|4455361|emb|CAB36771.1|/6e-34/putative protein [Arabidopsis thaliana]	CATGGATATCAAATCCACCCT	1	57	15.97
Unigene24924_All	57	15.97	-	-	-	-	-	CATGGTTAGATTTTGTGAGAA	1	57	15.97
Unigene28002_All	57	15.97	-	-	-	-	-	CATGTAAGGAATAACGTTTTT	1	57	15.97
Unigene31584_All	57	15.97	-	-	-	-	-	CATGAATTAAGCACACTCTTG	1	8	2.24	CATGGATTAAGCACACTCTTG	1	49	13.73
Unigene32709_All	57	15.97	-	-	-	-	gi|242065794|ref|XP_002454186.1|/2e-07/hypothetical protein SORBIDRAFT_04g026340 [Sorghum bicolor]	CATGAAGGAGTCAGCTGTGAT	5	2	0.56	CATGCTGATACCACGTTAGCT	1	53	14.85	CATGCTGATACCACGTCAGCT	1	2	0.56
Unigene34591_All	57	15.97	-	-	-	-	gi|145352776|ref|XP_001420713.1|/1e-07/Putative mitochondrial ribosomal protein S16 [Ostreococcus lucimarinus CCE9901]	CATGACGGCGTGGAGAAACAG	1	50	14.01	CATGACAGCGTGGAGAAACAG	1	7	1.96
Unigene34991_All	57	15.97	-	-	-	-	-	CATGCAGGTTTCAATGACTAG	1	57	15.97
Unigene36065_All	57	15.97	-	-	-	-	-	CATGTCTACAAAACTGATTAA	1	27	7.57	CATGTCTACACAACTGATTAA	1	30	8.41
Unigene38457_All	57	15.97	-	-	-	-	-	CATGCCTTCGTTTAGTTACAC	1	57	15.97
Unigene38643_All	57	15.97	-	-	-	-	gi|257041|gb|AAB23539.1|/1e-07/hydroxyproline-rich glycoprotein [Zea mays]	CATGTCCGGAGACGGAAAGGA	1	57	15.97
Unigene44442_All	57	15.97	-	-	-	-	-	CATGATGATACGATGACGGAT	2	25	7.01	CATGGTCAGCGATTTTGTACG	1	32	8.97
Unigene44967_All	57	15.97	-	-	-	-	-	CATGATATGTTACTACTTAAC	1	50	14.01	CATGGAACTTATTGCAATATT	2	5	1.4	CATGTGGTGTCAGATTTTTGT	3	2	0.56
Unigene46152_All	57	15.97	-	-	-	-	gi|225432951|ref|XP_002284388.1|/4e-09/PREDICTED: hypothetical protein [Vitis vinifera]	CATGAAGACTTCCCTAGAAAC	1	55	15.41	CATGAGGAGAAATGATGCACT	2	2	0.56
Unigene4969_All	57	15.97	-	-	-	-	-	CATGGGGGTTCCATTTAGAAC	1	21	5.88	CATGGGGGCTCCATTTAGAAC	1	3	0.84	CATGGGGGTTCCTTTTAGAAC	1	33	9.25
gi|254005857|gb|GH993819.1|GH993819	57	15.97	ECB-C-15_M13R_H03_30Apr07.ab1 libraries of whole guts from fifth-instar European corn borer larvae Ostrinia nubilalis cDNA, mRNA sequence	-	-	-	gi|112982721|ref|NP_001037117.1|/1.75721e-81/zinc finger protein [Bombyx mori]	CATGACTGTATGAAATTTATG	1	57	15.97
Unigene10672_All	56	15.69	-	-	-	-	gi|2342693|gb|AAB70420.1|/2e-08/Similar to Beta integral membrane protein (gb|U43629). EST gb|N37585,gb|T43808,gb|,gb|AA395424 come from this gene [Arabidopsis thaliana]	CATGACCTCACTGAACATTTT	1	56	15.69
Unigene21881_All	56	15.69	-	-	-	-	-	CATGTGACGTTATTATGGATT	1	56	15.69
Unigene26730_All	56	15.69	-	-	-	-	-	CATGTGTAGCGGTCGATTTAA	1	56	15.69
Unigene2821_All	56	15.69	-	-	-	-	-	CATGGAGTCTTTGTACCTCTA	1	56	15.69
Unigene28827_All	56	15.69	-	-	-	-	gi|168033882|ref|XP_001769443.1|/3e-76/predicted protein [Physcomitrella patens subsp. patens]	CATGGACGCCGTCTGCCTCGA	1	45	12.61	CATGGAGTGCGACAAGTGCCA	4	9	2.52	CATGGTGGGCGCCATCTGCGA	2	2	0.56
Unigene29812_All	56	15.69	-	-	-	-	-	CATGATTGATTTATATTATTG	2	18	5.04	CATGGTGAAAGAAAATACAGA	1	31	8.69	CATGATTGATTTATATTATCG	2	7	1.96
Unigene38386_All	56	15.69	-	-	-	-	-	CATGTTTCTGATCGATGTCAC	1	56	15.69
Unigene40629_All	56	15.69	-	-	-	-	-	CATGAATTAGTGTGAGTGAGA	1	56	15.69
Unigene43289_All	56	15.69	-	-	-	-	-	CATGACATATTTAATAAATAA	1	13	3.64	CATGTATTTGTTTATTATTTA	2	7	1.96	CATGACATATTTTATAAATAA	1	36	10.09
Unigene44380_All	56	15.69	-	-	-	-	-	CATGAGTGCTCAGTTACAGTT	1	56	15.69
Unigene44411_All	56	15.69	-	-	-	-	-	CATGTTTAAATTAATGTATGT	1	56	15.69
Unigene9704_All	56	15.69	-	-	-	-	-	CATGTAAATATTAGAACAAAT	1	46	12.89	CATGTAAATATTAGAACAAAA	1	10	2.8
gi|133906577|gb|EL929415.1|EL929415	56	15.69	EST1040 ARS-CICGRU ONmgEST Ostrinia nubilalis cDNA clone 21E03 5' similar to alpha-tubulin, mRNA sequence	GO:0043234//protein complex;GO:0005874//microtubule	GO:0005525//GTP binding;GO:0005198//structural molecule activity;GO:0003924//GTPase activity	GO:0007018//microtubule-based movement;GO:0051258//protein polymerization	gi|154091298|gb|ABS57456.1|/1.51256e-68/alpha-tubulin [Heliconius melpomene]	CATGTGCCCAGAGCAGTGTTT	1	32	8.97	CATGTGCCCAGAGCAGTATTT	1	24	6.73
gi|260681613|gb|FS438827.1|FS438827	56	15.69	FS438827 Ostrinia nubilalis pupal whole body cDNA library Ostrinia nubilalis cDNA clone PWB044 3', mRNA sequence	-	-	-	-	CATGCGTGTGGATTTATGTAT	1	56	15.69
Unigene10770_All	55	15.41	-	-	-	-	gi|116207086|ref|XP_001229352.1|/3e-06/hypothetical protein CHGG_02836 [Chaetomium globosum CBS 148.51]	CATGGACAACTGAAACAACAC	1	53	14.85	CATGGACAACTGAAACACCAC	1	2	0.56
Unigene16433_All	55	15.41	-	-	-	-	-	CATGATGGTTAATTTGAAATA	1	38	10.65	CATGGTCAAACTGTTGTTCAT	5	17	4.76
Unigene17901_All	55	15.41	-	-	-	-	-	CATGGATAAACGCGCATAGCA	1	46	12.89	CATGTACTAATTGTCACGTTT	4	9	2.52
Unigene18563_All	55	15.41	-	-	-	-	-	CATGGTCCCTGCACATTTGAT	1	50	14.01	CATGTGATTCTGTGTAAAGTA	3	5	1.4
Unigene18855_All	55	15.41	-	-	-	-	-	CATGACAAAACAATCCTTACT	3	55	15.41
Unigene25412_All	55	15.41	-	-	-	-	gi|168004415|ref|XP_001754907.1|/2e-10/predicted protein [Physcomitrella patens subsp. patens]	CATGGGTGATATTAACACTAT	1	55	15.41
Unigene27750_All	55	15.41	-	-	GO:0004518//nuclease activity	-	gi|168019116|ref|XP_001762091.1|/2e-67/predicted protein [Physcomitrella patens subsp. patens]	CATGGTCTATGGAGTAGCATA	3	2	0.56	CATGTACCTTTGAGGAGGTGG	1	47	13.17	CATGTACCTTTGAGGCGGTGG	1	2	0.56	CATGTGCCTTTGAGGAGGTGG	1	4	1.12
Unigene28169_All	55	15.41	-	-	-	-	-	CATGGGCTCGTCAGACAGAAT	1	49	13.73	CATGGGCTCGACAGACAGAAT	1	2	0.56	CATGGGCTCGTCAGACCGAAT	1	2	0.56	CATGGGCTCGTCAGCCAGAAT	1	2	0.56
Unigene29785_All	55	15.41	-	-	-	-	-	CATGTCTATTTATAACATTAT	1	55	15.41
Unigene30886_All	55	15.41	-	-	-	-	-	CATGAATAGAAGCTTCATCAC	2	50	14.01	CATGAGTGTCGTTTCATAATG	1	5	1.4
Unigene31180_All	55	15.41	-	-	-	-	gi|223947087|gb|ACN27627.1|/1e-10/unknown [Zea mays]	CATGCACTTTCACCGACGGCC	1	6	1.68	CATGCTGCCCGCCAGCGCCAG	2	49	13.73
Unigene32160_All	55	15.41	-	-	-	-	gi|225453989|ref|XP_002274584.1|/1e-38/PREDICTED: hypothetical protein [Vitis vinifera]	CATGACAACAAAGCTATGTTG	1	51	14.29	CATGCGCCAGGCCTGCTGCCA	2	2	0.56	CATGACATCAAAGCTATGTTG	1	2	0.56
Unigene32241_All	55	15.41	-	-	-	-	-	CATGTTAGAATTTTGTGATCC	1	55	15.41
Unigene36540_All	55	15.41	-	-	-	-	-	CATGTCTTTACGACATTTCTT	1	55	15.41
Unigene38008_All	55	15.41	-	-	-	-	-	CATGACAAAGCCTTAAAATGG	1	55	15.41
Unigene3932_All	55	15.41	-	-	-	-	gi|145615101|ref|XP_001414274.1|/8e-09/hypothetical protein MGG_13031 [Magnaporthe grisea 70-15]	CATGAAGAAGAAAGCAGCAAA	2	2	0.56	CATGTTTTATGATTATAAATA	1	53	14.85
Unigene39945_All	55	15.41	-	-	-	-	-	CATGTACTAGAACTGACTGAC	1	55	15.41
Unigene45304_All	55	15.41	-	-	-	-	-	CATGACTATGTGGATAGTGTT	1	53	14.85	CATGACTATGTGGATAGCGTT	1	2	0.56
Unigene45995_All	55	15.41	-	-	-	-	-	CATGGTGATATTGTTTTAGAT	1	55	15.41
Unigene45996_All	55	15.41	-	GO:0044444//cytoplasmic part;GO:0043229//intracellular organelle	-	-	gi|262099876|gb|EEY57928.1|/2e-11/conserved hypothetical protein [Phytophthora infestans T30-4]	CATGCCAGGGGTCGAATGGGC	1	55	15.41
Unigene46519_All	55	15.41	-	-	-	-	-	CATGTCACGAGCATCAAGAGC	1	53	14.85	CATGTCTTCACCGATTGCATC	3	2	0.56
Unigene46689_All	55	15.41	-	-	-	-	-	CATGAATCCTTACATTGTAAA	1	55	15.41
Unigene8526_All	55	15.41	-	-	-	-	-	CATGAAATCACAAATAAGACA	2	2	0.56	CATGATCTTGAGACCGAATGT	4	2	0.56	CATGTAATGTTTTGACAGAAA	1	51	14.29
Unigene9816_All	55	15.41	-	-	-	-	-	CATGTTAAGTGATAAGTCGCT	1	55	15.41
Unigene10612_All	54	15.13	-	-	-	-	-	CATGTTGAGAAAATAGTTATA	1	54	15.13
Unigene11314_All	54	15.13	-	-	-	-	-	CATGAATCATATTATTGTATG	1	54	15.13
Unigene11528_All	54	15.13	-	-	-	-	-	CATGAATTTTCGTTAATACAT	1	52	14.57	CATGACTTTTCGTTAATACAT	1	2	0.56
Unigene13630_All	54	15.13	-	-	-	-	-	CATGACAACATCACCACAGGA	1	37	10.37	CATGACATCATCACCACAGGA	1	17	4.76
Unigene26386_All	54	15.13	-	-	-	-	-	CATGAAAAGGATCATTAAAAT	1	54	15.13
Unigene26589_All	54	15.13	-	-	-	-	-	CATGCTACGTTTTAAATTAAT	1	35	9.81	CATGCTACATTTTAAATTAAT	1	19	5.32
Unigene26654_All	54	15.13	-	-	-	-	gi|255071203|ref|XP_002507683.1|/4e-06/predicted protein [Micromonas sp. RCC299]	CATGAATTCACTTAAAAACTA	2	29	8.13	CATGTGGCGAGGGCCTCAAGC	1	21	5.88	CATGAATTCACTTAAAAATTA	2	4	1.12
Unigene28802_All	54	15.13	-	-	-	-	-	CATGACAATTCAAATCAATAA	1	54	15.13
Unigene30298_All	54	15.13	-	-	-	-	-	CATGGGCATCCTAAACCTGAT	1	54	15.13
Unigene31425_All	54	15.13	-	-	-	-	-	CATGGTAAGTGAGGATATGAG	4	15	4.2	CATGTTTCTGTTCATAAAGTT	1	39	10.93
Unigene31781_All	54	15.13	-	-	-	-	gi|118485590|gb|ABK94646.1|/6e-31/unknown [Populus trichocarpa]	CATGCCACCTCAGCTCAACAG	1	49	13.73	CATGGAAGCGATCTGCCCATT	3	3	0.84	CATGCCACCTCAGCTCCACAG	1	2	0.56
Unigene32331_All	54	15.13	-	-	-	-	gi|79383745|ref|NP_177879.3|/1e-61/protein binding / tubulin-tyrosine ligase [Arabidopsis thaliana]	CATGCAGAGACAAAGAGCTGG	1	54	15.13
Unigene32427_All	54	15.13	-	-	-	-	-	CATGCACTTTATATTATACAT	3	5	1.4	CATGCTGCTTATTCTTTATCA	1	49	13.73
Unigene32808_All	54	15.13	-	-	-	-	gi|171681966|ref|XP_001905926.1|/1e-60/unnamed protein product [Podospora anserina]	CATGGACAGTTTTCTTCATAC	1	54	15.13
Unigene37981_All	54	15.13	-	-	-	-	-	CATGCCATTAAACAGGGTGCA	1	51	14.29	CATGCCATTAAACAGGGCGCA	1	3	0.84
Unigene38202_All	54	15.13	-	-	-	-	gi|168052721|ref|XP_001778788.1|/7e-20/predicted protein [Physcomitrella patens subsp. patens]	CATGAATACGACACAACAAAA	1	54	15.13
Unigene39276_All	54	15.13	-	-	-	-	gi|45198581|ref|NP_985610.1|/9e-08/AFR063Wp [Ashbya gossypii ATCC 10895]	CATGTCGACGTCCCATTCCAC	1	51	14.29	CATGTGAAAATGCTTGTTGAT	2	3	0.84
Unigene40457_All	54	15.13	-	-	-	-	-	CATGGGGCTGACGTGTTGCGG	1	54	15.13
Unigene42843_All	54	15.13	-	-	-	-	gi|224060656|ref|XP_002300249.1|/4e-19/predicted protein [Populus trichocarpa]	CATGTGGCCCAGACGGTGGAG	1	35	9.81	CATGTGGCCCAGACAGTGGAG	1	19	5.32
Unigene45989_All	54	15.13	-	-	-	-	-	CATGAGGCCACGTTGGAGATC	1	54	15.13
gi|254024619|gb|GH989695.1|GH989695	54	15.13	J-ECB-12_M13R_G08.ab1 libraries of whole guts from fifth-instar European corn borer larvae Ostrinia nubilalis cDNA, mRNA sequence	-	-	-	-	CATGTAGAGTGCATAGGTTAC	1	54	15.13
Unigene124_All	53	14.85	-	-	-	-	-	CATGAACGTTGTTGGTAAATT	1	12	3.36	CATGAACGTTGTTGGCAAATT	1	2	0.56	CATGAACGTTGTTGGTGAATT	1	39	10.93
Unigene19567_All	53	14.85	-	-	-	-	-	CATGGACTTAACGACAAAGTA	1	53	14.85
Unigene21494_All	53	14.85	-	-	-	-	-	CATGTGATATTTTAAAGTGTT	1	53	14.85
Unigene28059_All	53	14.85	-	-	-	-	-	CATGGAACTGGTTGTTAAGGT	1	51	14.29	CATGGAACTGGTTGTTAAGGG	1	2	0.56
Unigene36295_All	53	14.85	-	-	-	-	gi|12229897|sp|O48551.2|PSA6_SOYBN/3e-11/RecName: Full=Proteasome subunit alpha type-6; AltName: Full=20S proteasome alpha subunit A; AltName: Full=20S proteasome subunit alpha-1; AltName: Full=Proteasome iota subunit	CATGTGGAAGTCGGGGTTGTC	1	53	14.85
Unigene36528_All	53	14.85	-	-	-	-	-	CATGCAAAAACATCAAGATCC	1	53	14.85
Unigene41039_All	53	14.85	-	GO:0009536//plastid	-	-	gi|58258313|ref|XP_566569.1|/4e-36/cactin [Cryptococcus neoformans var. neoformans JEC21]	CATGCCCCGAGAACCCCGACT	1	53	14.85
Unigene4147_All	53	14.85	-	-	-	-	gi|255073639|ref|XP_002500494.1|/3e-06/predicted protein [Micromonas sp. RCC299]	CATGTGCCAGTCCACCAAGCG	4	3	0.84	CATGTGTAGAAAGAAAGCACA	1	43	12.05	CATGTTCCCATATTAAAAACA	3	7	1.96
Unigene42058_All	53	14.85	-	-	-	-	-	CATGAGACTAGTGGAGTTATT	1	41	11.49	CATGATGATCAATATCAATGG	2	6	1.68	CATGAGACTTGTGGAGTTATT	1	6	1.68
Unigene43237_All	53	14.85	-	-	-	-	-	CATGTGGATACTGAGATTTGG	1	53	14.85
Unigene46509_All	53	14.85	-	-	-	-	-	CATGCGATTCTATAACTCGAC	1	9	2.52	CATGCTGATTAAACAAAGATT	6	2	0.56	CATGTCTCATAAATTACATAC	5	39	10.93	CATGCGATTCTATAACTCCAC	1	3	0.84
Unigene46608_All	53	14.85	-	-	-	-	gi|259147278|emb|CAY80531.1|/3e-07/Muc1p [Saccharomyces cerevisiae EC1118]	CATGAACGTCACCCAGCGGTT	1	53	14.85
Unigene46885_All	53	14.85	-	-	-	-	gi|58260438|ref|XP_567629.1|/8e-84/RAB small monomeric GTPase [Cryptococcus neoformans var. neoformans JEC21]	CATGAAACCGATATAGCTAAT	1	37	10.37	CATGCAAATATGGGATACTGC	6	3	0.84	CATGTAAAAATGTATAGAGAA	5	4	1.12	CATGTGAGATGTTTGAAATTT	4	2	0.56	CATGTGATGTCTAGTTAAATT	2	7	1.96
Unigene5997_All	53	14.85	-	-	-	-	-	CATGGACAACAATTAATAAGG	1	53	14.85
Unigene9118_All	53	14.85	-	-	-	-	-	CATGTGCAATGTAGAATTTTT	1	53	14.85
Unigene9504_All	53	14.85	-	-	-	-	-	CATGACGCAGTGCTTTGACGC	7	2	0.56	CATGTATACCAAAACTGTGGG	1	51	14.29
gi|133906705|gb|EL929540.1|EL929540	53	14.85	EST1167 ARS-CICGRU ONmgEST Ostrinia nubilalis cDNA clone 24G01 5' similar to wdV40228, wdS00558, wdS00569 & wdS00610 Bombyx mori ESTs, mRNA sequence	-	-	-	gi|91094431|ref|XP_969591.1|/6.36852e-31/PREDICTED: similar to AGAP008909-PA [Tribolium castaneum]	CATGGGATGCCAGCGATGACA	1	53	14.85
Unigene16292_All	52	14.57	-	-	-	-	-	CATGCTCTTGAACACCGCTGT	1	50	14.01	CATGCTCTTGAACACCTCTGT	1	2	0.56
Unigene16662_All	52	14.57	-	-	-	-	gi|19347816|gb|AAL86321.1|/2e-10/putative poly(A)-binding protein [Arabidopsis thaliana]	CATGAAATTGACACAGGTATA	1	42	11.77	CATGAAATTTACACAGGTATA	1	10	2.8
Unigene20384_All	52	14.57	-	-	-	-	-	CATGTCTGAAGATATTGTATT	1	52	14.57
Unigene22753_All	52	14.57	-	-	-	-	-	CATGTGCCATACAAAATTTTG	1	52	14.57
Unigene22754_All	52	14.57	-	-	-	-	gi|255578631|ref|XP_002530177.1|/2e-09/short chain alcohol dehydrogenase, putative [Ricinus communis]	CATGTTAAAAGGTATGGTTAG	1	50	14.01	CATGTTAAAAGGAATGGTTAG	1	2	0.56
Unigene23042_All	52	14.57	-	GO:0005739//mitochondrion	GO:0051536//iron-sulfur cluster binding;GO:0016740//transferase activity	GO:0009107//lipoate biosynthetic process	gi|213407842|ref|XP_002174692.1|/4e-99/lipoyl synthase [Schizosaccharomyces japonicus yFS275]	CATGCAACCTACGAAACGCCA	1	46	12.89	CATGTTCTGCTCGGTGAAGAC	2	6	1.68
Unigene23549_All	52	14.57	-	-	-	-	-	CATGCATTTGGTTCGGTTTCA	1	52	14.57
Unigene24420_All	52	14.57	-	-	-	-	gi|241951398|ref|XP_002418421.1|/1e-10/transcription factor IIIA, putative; zinc finger-containing transcription factor, putative [Candida dubliniensis CD36]	CATGGTGAAGGTGCACGGAGC	1	52	14.57
Unigene24574_All	52	14.57	-	-	-	-	-	CATGATATCCCCAACGATTTG	1	44	12.33	CATGCGTTAAAGGCAAAGAAG	3	8	2.24
Unigene30366_All	52	14.57	-	-	-	-	-	CATGTCTATGGTATAAAGAAA	2	38	10.65	CATGTTATAAAATAAATATTT	1	14	3.92
Unigene30827_All	52	14.57	-	-	-	-	gi|224096658|ref|XP_002310689.1|/6e-19/predicted protein [Populus trichocarpa]	CATGAATAATAAAAAGAGTTA	2	5	1.4	CATGCTGGCCGCACAGTCCAT	1	43	12.05	CATGTTGGCCGCACAGTCCAT	1	4	1.12
Unigene35417_All	52	14.57	-	-	-	-	gi|262101762|gb|EEY59814.1|/7e-13/hydroxyacylglutathione hydrolase [Phytophthora infestans T30-4]	CATGAAAATTATTCGCCTCCA	1	52	14.57
Unigene35954_All	52	14.57	-	-	-	-	-	CATGCGGCTATCTCTCAATAG	1	52	14.57
Unigene36826_All	52	14.57	-	-	-	-	-	CATGTTTATAATAATACAATT	1	52	14.57
Unigene39810_All	52	14.57	-	-	-	-	-	CATGAATTACGATGTGACATT	1	50	14.01	CATGAATTACGATGTCACATT	1	2	0.56
Unigene40944_All	52	14.57	-	-	-	-	-	CATGTGATAGGGTAGAGTAGG	1	46	12.89	CATGGCCCGTATGTGATAGGG	2	4	1.12	CATGTGATAGGGGAGAGTAGG	1	2	0.56
Unigene42067_All	52	14.57	-	-	-	-	-	CATGAGCCGGTTCATTACGAT	1	52	14.57
Unigene45753_All	52	14.57	-	-	-	-	-	CATGCGATCGTACATAAACCA	1	52	14.57
Unigene46781_All	52	14.57	-	-	-	-	gi|15228477|ref|NP_189519.1|/3e-11/unknown protein [Arabidopsis thaliana]	CATGTTACTTAAGAAAGCCTT	1	52	14.57
Unigene5398_All	52	14.57	-	-	-	-	-	CATGATGTGGAGAATAAGTAG	1	50	14.01	CATGATGTGGAGAATAAGTGG	1	2	0.56
Unigene5459_All	52	14.57	-	-	-	-	gi|226455980|gb|EEH53282.1|/2e-18/predicted protein [Micromonas pusilla CCMP1545]	CATGCATGGGCAATGATGAGA	2	15	4.2	CATGGGCAATGATGAGAGGCT	1	37	10.37
Unigene7492_All	52	14.57	-	-	-	-	-	CATGAGCTAACATTTTGTAGT	2	8	2.24	CATGCCTAGCTCAATAAGTGT	1	44	12.33
gi|254024433|gb|GH997216.1|GH997216	52	14.57	ECB-01_M13R_G07_27Mar06 libraries of whole guts from fifth-instar European corn borer larvae Ostrinia nubilalis cDNA, mRNA sequence	-	-	-	gi|118083778|ref|XP_001232842.1|/1.06703e-06/PREDICTED: hypothetical protein [Gallus gallus]	CATGATACGAAATTTGTTAGA	4	50	14.01	CATGATACGAAATTTGTTAAA	4	2	0.56
gi|254024539|gb|GH997275.1|GH997275	52	14.57	ECB-02_M13R_D12_27Mar06 libraries of whole guts from fifth-instar European corn borer larvae Ostrinia nubilalis cDNA, mRNA sequence	-	-	-	-	CATGAACAACAAGCTAGTGTT	1	52	14.57
Unigene10858_All	51	14.29	-	-	-	-	-	CATGTTTATAATGTAGTTTTA	1	51	14.29
Unigene12379_All	51	14.29	-	-	-	-	-	CATGTAAGTGATTCCATACTT	1	49	13.73	CATGTAGGTGATTCCATAGTT	1	2	0.56
Unigene21337_All	51	14.29	-	-	-	-	-	CATGATATGATGGATGAATGA	1	47	13.17	CATGTTCTATGTTGTTTGAAT	2	2	0.56	CATGATATGATGGATGCATGA	1	2	0.56
Unigene25542_All	51	14.29	-	-	-	-	gi|170087984|ref|XP_001875215.1|/4e-10/predicted protein [Laccaria bicolor S238N-H82]	CATGGGCGTGCCCTGGCCCAA	1	51	14.29
Unigene263_All	51	14.29	-	-	-	-	-	CATGCAGACTCGTATTCCTGC	2	51	14.29
Unigene26541_All	51	14.29	-	-	-	-	-	CATGTAATTTTGATGACAGGT	1	18	5.04	CATGTAATTTTGAGGACAGGT	1	33	9.25
Unigene26575_All	51	14.29	-	-	-	-	-	CATGACTGTTGATTCTTTTTA	1	51	14.29
Unigene2691_All	51	14.29	-	-	-	-	-	CATGAAGGTTCAGATCTTAAG	1	9	2.52	CATGAAAGTTCAGATCTTAAG	1	42	11.77
Unigene29790_All	51	14.29	-	-	-	-	gi|219121372|ref|XP_002185911.1|/5e-07/2-deoxy-D-gluconate 3-dehydrogenase [Phaeodactylum tricornutum CCAP 1055/1]	CATGAAATCTTAAATTATTTT	2	51	14.29
Unigene30426_All	51	14.29	-	-	-	-	-	CATGAGAGCTTTGAAAATAAA	1	51	14.29
Unigene31583_All	51	14.29	-	-	-	-	-	CATGGTACTTAATGTGTATTA	2	2	0.56	CATGTAGGGCTATTTCTTCAT	1	49	13.73
Unigene31806_All	51	14.29	-	-	-	-	-	CATGACCGTAAAGTTGGTGCC	2	3	0.84	CATGGAATCACAAACCACATA	1	48	13.45
Unigene37568_All	51	14.29	-	-	-	-	-	CATGTTTGGGAAACGGTGCGG	1	19	5.32	CATGTTTGGGAAACGGTGCGA	1	32	8.97
Unigene4101_All	51	14.29	-	-	-	-	-	CATGGTGATCGTTGACCAAAT	1	49	13.73	CATGGCGATCGTTGACCAAAT	1	2	0.56
Unigene41317_All	51	14.29	-	-	-	-	-	CATGTTCGTATTCGGCCGAAT	1	51	14.29
Unigene43073_All	51	14.29	-	-	-	-	-	CATGAAACACAAAAACATCAT	2	5	1.4	CATGTGATGACGCGCCGAGGA	1	42	11.77	CATGTGATGACGCGCCGAGGC	1	2	0.56	CATGTGATGACGCGCCGCGGA	1	2	0.56
Unigene43137_All	51	14.29	-	-	-	-	-	CATGAGCGTATGTATAGAAGA	1	51	14.29
Unigene43255_All	51	14.29	-	-	-	-	-	CATGCTGAGATGCACGCAGGG	1	51	14.29
Unigene46660_All	51	14.29	-	-	-	-	gi|116200506|ref|XP_001226065.1|/5e-85/conserved hypothetical protein [Chaetomium globosum CBS 148.51]	CATGATTTCCAGTTTTTTCTC	1	46	12.89	CATGATTTCCAGTTTTTTTTC	1	5	1.4
Unigene11985_All	50	14.01	-	-	-	-	-	CATGTTACTGAAATCTCCAGT	1	48	13.45	CATGTTACTGAAATCTGCAGT	1	2	0.56
Unigene13191_All	50	14.01	-	-	-	-	-	CATGTCGATCGGATGGAACTT	1	50	14.01
Unigene13819_All	50	14.01	-	-	-	-	-	CATGATGAGCCCCAACAAACT	4	2	0.56	CATGCCATTGTTTTAGTTGAT	1	43	12.05	CATGTAACATTACGTTAGAAA	2	5	1.4
Unigene16217_All	50	14.01	-	-	-	-	-	CATGTACATACATAATAACTT	1	50	14.01
Unigene23125_All	50	14.01	-	-	-	-	gi|71015325|ref|XP_758793.1|/6e-27/hypothetical protein UM02646.1 [Ustilago maydis 521]	CATGATAACGACAGACGTCTT	1	50	14.01
Unigene28820_All	50	14.01	-	-	-	-	-	CATGTCCAAAAATATAACTTT	2	25	7.01	CATGTAGAATTTCGTCCAATG	1	2	0.56	CATGTAGAATTTTGTCCAATA	1	3	0.84	CATGTATAATTTTGTCCAATG	1	9	2.52	CATGTCCAAAAATATAAATTT	2	5	1.4	CATGTCCAAAAATATAAGTTT	2	6	1.68
Unigene29680_All	50	14.01	-	-	-	-	-	CATGTAACGTTCGCACTGTGC	1	48	13.45	CATGTAACGTTCGCACTGCGC	1	2	0.56
Unigene31598_All	50	14.01	-	-	-	-	-	CATGGCTTTGATTTCAATTAT	1	46	12.89	CATGGCTTTGATTGCAATTAT	1	2	0.56	CATGGCTTTGATTTCACTTAT	1	2	0.56
Unigene36280_All	50	14.01	-	-	-	-	-	CATGTAGCTATAGCTAATAAG	1	50	14.01
Unigene37419_All	50	14.01	-	-	-	-	-	CATGAACCTCCATTCCATCTC	1	48	13.45	CATGAACCTCCATTCTATCTC	1	2	0.56
Unigene38753_All	50	14.01	-	-	-	-	-	CATGTGATATATCACAATGGA	1	50	14.01
Unigene42184_All	50	14.01	-	-	-	-	-	CATGCGCCTTGTCTTTGAGTT	1	50	14.01
Unigene44552_All	50	14.01	-	-	-	-	-	CATGGTGGTGCGGATTTAGCA	1	50	14.01
Unigene45315_All	50	14.01	-	-	-	-	-	CATGTTAAACAATATCTAAAT	3	50	14.01
Unigene6803_All	50	14.01	-	-	-	-	-	CATGGTGCACGATGTTTTCTT	2	3	0.84	CATGTTATTATTATATACTAG	5	47	13.17
Unigene9427_All	50	14.01	-	-	-	-	-	CATGCATAATTTTATTACATA	2	2	0.56	CATGGTGACTTTCGTCAAAGT	1	48	13.45
gi|254014646|gb|GH993558.1|GH993558	50	14.01	ECB-C-12_M13R_H05_26Apr07.ab1 libraries of whole guts from fifth-instar European corn borer larvae Ostrinia nubilalis cDNA, mRNA sequence	-	-	-	-	CATGCTTAAGTAATAATATAT	1	50	14.01
gi|254027109|gb|GH997384.1|GH997384	50	14.01	ECB-03_M13R_G04_27Mar06 libraries of whole guts from fifth-instar European corn borer larvae Ostrinia nubilalis cDNA, mRNA sequence	-	-	-	gi|124365191|gb|ABN09627.1|/1.15341e-101/heat shock protein 70 [Dendrolimus punctatus x Dendrolimus tabulaeformis]	CATGGAAGACGCCAACCTCAA	1	50	14.01
gi|260681169|gb|FS438755.1|FS438755	50	14.01	FS438755 Ostrinia nubilalis pharate pupal fat body cDNA library Ostrinia nubilalis cDNA clone PPFB157 5', mRNA sequence	-	-	-	gi|67581120|ref|XP_664835.1|/1.13123e-08/LacOPZ-alpha peptide from pUC9 [Cryptosporidium hominis TU502]	CATGTGAATCGTGCACGCGTT	2	50	14.01
Unigene12350_All	49	13.73	-	-	-	-	-	CATGCGTTCGTTTATGGCACA	1	4	1.12	CATGTTACTAACTAGCTACGG	5	30	8.41	CATGTTAGTATATCAAAATAC	4	3	0.84	CATGTTGAGCTTAATTTAAAT	3	12	3.36
Unigene1344_All	49	13.73	-	-	-	-	-	CATGCGTAATATACCATTGCT	1	43	12.05	CATGGTTTATTTGTTTTGGAC	6	6	1.68
Unigene17086_All	49	13.73	-	-	-	-	-	CATGATAGGCCAAACTAGATT	1	5	1.4	CATGTAGTGTAATTAGTATTA	2	44	12.33
Unigene1954_All	49	13.73	-	-	-	-	gi|225455106|ref|XP_002265766.1|/1e-07/PREDICTED: similar to salt tolerance protein 5-like protein [Vitis vinifera]	CATGGAACGTCCAAGATAATG	3	2	0.56	CATGTTTTTAATATTGAAAAC	1	47	13.17
Unigene25566_All	49	13.73	-	-	-	-	-	CATGTGTTTATTATTAATATT	1	49	13.73
Unigene27408_All	49	13.73	-	-	-	-	-	CATGATAAGCAAGATGTCATC	4	20	5.6	CATGTCTAAATGTATCTCCCT	1	27	7.57	CATGTATAAATGTATCTCCCT	1	2	0.56
Unigene27514_All	49	13.73	-	-	-	-	-	CATGTCACTCAAAACGGACAT	2	2	0.56	CATGTCACTTAGGGCAGACAT	1	40	11.21	CATGTCACTTAGGGCGGACAT	1	7	1.96
Unigene27587_All	49	13.73	-	-	-	-	-	CATGGGCATCTAAAGATTAGT	2	49	13.73
Unigene31733_All	49	13.73	-	-	-	-	-	CATGTTTGTTTACACACATAG	1	49	13.73
Unigene32144_All	49	13.73	-	-	-	-	-	CATGTAACAGTAAGGACGGAT	3	4	1.12	CATGTGTCGCAAAATAAGACA	4	2	0.56	CATGCCCGTGCTGTTGATTTC	2	43	12.05
Unigene3603_All	49	13.73	-	-	-	-	gi|219886273|gb|ACL53511.1|/1e-05/unknown [Zea mays]	CATGGAGTTCCACAACACGCA	1	14	3.92	CATGGAGTTCCACAGCACGCA	1	35	9.81
Unigene37021_All	49	13.73	-	-	-	-	-	CATGATAATAATAATAAATAA	1	49	13.73
Unigene41327_All	49	13.73	-	-	-	-	-	CATGTTTTAGATTAATATACT	1	49	13.73
Unigene41889_All	49	13.73	-	-	-	-	-	CATGTTCTATGGGTATTAAAC	1	49	13.73
Unigene42053_All	49	13.73	-	-	-	-	-	CATGGTCCATTTGAATTGATT	1	49	13.73
Unigene44156_All	49	13.73	-	-	-	-	-	CATGCCAGGACAAGCCTGTCA	1	49	13.73
Unigene45726_All	49	13.73	-	-	-	-	gi|116789445|gb|ABK25249.1|/3e-40/unknown [Picea sitchensis]	CATGTTAATCCTGTGATACCA	1	49	13.73
Unigene9959_All	49	13.73	-	-	-	-	-	CATGTTTATCTTTTTTATTAA	1	49	13.73
Unigene11568_All	48	13.45	-	-	-	-	-	CATGTGATATATGGATATATT	1	48	13.45
Unigene1434_All	48	13.45	-	-	-	-	-	CATGCAAATATTGTTAACATT	2	48	13.45
Unigene14995_All	48	13.45	-	-	-	-	-	CATGTGAGGGATAAAACAATC	1	37	10.37	CATGTGAGAGATAAAACAATC	1	11	3.08
Unigene17802_All	48	13.45	-	-	-	-	gi|213404588|ref|XP_002173066.1|/2e-07/transcription factor tau subunit sfc4 [Schizosaccharomyces japonicus yFS275]	CATGGTGTTATGAACTTAACT	1	48	13.45
Unigene22386_All	48	13.45	-	-	-	-	-	CATGTGCCATTATAAGTACCT	1	48	13.45
Unigene22429_All	48	13.45	-	-	-	-	gi|169853449|ref|XP_001833404.1|/2e-46/hypothetical protein CC1G_05104 [Coprinopsis cinerea okayama7#130]	CATGAACCCAGAACACAAGTG	1	48	13.45
Unigene23317_All	48	13.45	-	-	-	-	-	CATGAACCACCAATTCGTTGT	1	23	6.45	CATGTTTACATCCACAATTTC	3	25	7.01
Unigene23985_All	48	13.45	-	-	-	-	gi|242056951|ref|XP_002457621.1|/0.0/hypothetical protein SORBIDRAFT_03g010540 [Sorghum bicolor]	CATGAGTTAGTATTTACTTCG	1	48	13.45
Unigene25906_All	48	13.45	-	-	-	-	-	CATGTTCTTTTACGTCAAACG	1	8	2.24	CATGTTTTTGTCGATTGTGTA	2	2	0.56	CATGTTTTTGTTGATTGTGTA	2	38	10.65
Unigene27439_All	48	13.45	-	-	-	-	-	CATGGTTGATTTTATAAATTA	1	44	12.33	CATGGTCGATTTTATAAATTA	1	4	1.12
Unigene29940_All	48	13.45	-	-	-	-	-	CATGTTCAATCGATGTTTGTT	1	48	13.45
Unigene37987_All	48	13.45	-	-	-	-	-	CATGTTGTATAATTCAGTACA	1	11	3.08	CATGTTTATAGGCTATAAATT	2	37	10.37
Unigene39871_All	48	13.45	-	-	-	-	-	CATGTTTGTTTGCAGACACAC	1	48	13.45
Unigene43742_All	48	13.45	-	-	-	-	-	CATGAACATTAAGGGCCTTAC	1	48	13.45
Unigene45595_All	48	13.45	-	-	-	-	-	CATGCTTGAAAACAGACATAC	1	48	13.45
Unigene46785_All	48	13.45	-	-	-	-	gi|9716257|emb|CAC01625.1|/6e-93/protein kinase C homologue [Tuber borchii]	CATGACCTCGAGCGCGTCGTC	3	6	1.68	CATGATCAGCGAGAACAGCAC	2	37	10.37	CATGGCGTAGAGCTTGCCCGT	1	5	1.4
Unigene46792_All	48	13.45	-	-	-	-	-	CATGCTGAGTAGTTACTGTGT	1	15	4.2	CATGCTGAGTAGTTACTATGT	1	33	9.25
Unigene12435_All	47	13.17	-	-	-	-	-	CATGACTTCTGTTGATGATGC	2	5	1.4	CATGGAATTACGGAAATATTA	4	37	10.37	CATGTAGCCTAATCAATAAAA	1	5	1.4
Unigene12952_All	47	13.17	-	-	GO:0016301//kinase activity	GO:0034960;GO:0044238//primary metabolic process	gi|18403106|ref|NP_565756.1|/2e-37/protein kinase family protein [Arabidopsis thaliana]	CATGATAACGCAATCAACTTT	9	39	10.93	CATGATGTTAGTGCGCGCAAT	11	4	1.12	CATGGCTGATTTGAAGACACT	1	4	1.12
Unigene15517_All	47	13.17	-	-	-	-	-	CATGTCACTCCTACAGCACCA	1	47	13.17
Unigene20903_All	47	13.17	-	-	-	-	-	CATGGTCCTTTGATGGGCAAA	2	47	13.17
Unigene23536_All	47	13.17	-	-	-	-	gi|115469286|ref|NP_001058242.1|/4e-20/Os06g0653900 [Oryza sativa (japonica cultivar-group)]	CATGATGCAGAAACCAATAGC	1	47	13.17
Unigene28079_All	47	13.17	-	-	-	-	-	CATGCAAAAGTTGTTCGCACG	1	45	12.61	CATGCAAAAGTTGTTCGTACG	1	2	0.56
Unigene29479_All	47	13.17	-	-	-	-	-	CATGAAAGTGAAATTTTAATA	3	13	3.64	CATGTCTGTAATATTTTGTAG	4	26	7.29	CATGTCTGTAACATTTTGTAG	4	8	2.24
Unigene30411_All	47	13.17	-	-	-	-	-	CATGATAATGAATCCATAAAT	1	47	13.17
Unigene31357_All	47	13.17	-	-	-	-	gi|149238730|ref|XP_001525241.1|/1e-104/conserved hypothetical protein [Lodderomyces elongisporus NRRL YB-4239]	CATGATGGGCCTGGTAGGACT	3	2	0.56	CATGCATTAGCTTTTAGTCGT	1	45	12.61
Unigene34325_All	47	13.17	-	-	-	-	-	CATGTTATGTTTAGTGAGTAA	1	47	13.17
Unigene36825_All	47	13.17	-	-	-	-	-	CATGGCTTTATTTAAGATTTG	1	28	7.85	CATGGATTTATTTAAGATTTG	1	2	0.56	CATGGCTTTATTTAAGATTTA	1	2	0.56	CATGGCTTTATTTAATATTTG	1	9	2.52	CATGGCTTTATTTATGATTTG	1	4	1.12	CATGGCTTTGTTTAAGATTTG	1	2	0.56
Unigene43244_All	47	13.17	-	-	-	-	-	CATGAAAAATTCTTTTGCCTT	1	47	13.17
Unigene43500_All	47	13.17	-	-	-	-	-	CATGTATATCTATTCATTAAT	1	47	13.17
Unigene46135_All	47	13.17	-	-	-	-	gi|255552315|ref|XP_002517202.1|/7e-39/Protein C9orf114, putative [Ricinus communis]	CATGGTTGTATGAGAGTTCCT	1	47	13.17
Unigene46726_All	47	13.17	-	-	-	-	-	CATGTGTACTTTGACAACCCA	1	45	12.61	CATGCGTACTTTGACAACCCA	1	2	0.56
gi|254019621|gb|GH996582.1|GH996582	47	13.17	ECB-V-30_M13R_A12_25Apr07.ab1 libraries of whole guts from fifth-instar European corn borer larvae Ostrinia nubilalis cDNA, mRNA sequence	GO:0005856//cytoskeleton;GO:0005737//cytoplasm	GO:0005524//ATP binding;GO:0005515//protein binding	-	gi|238683607|gb|ACR54088.1|/1.8726e-125/actin [Agelena silvatica]	CATGCCAACCATCACACCCTG	1	44	12.33	CATGTCATCCCAGTTTGTGAC	2	3	0.84
Unigene13186_All	46	12.89	-	-	-	-	-	CATGGATAATAGTGAAGGGAC	1	46	12.89
Unigene13751_All	46	12.89	-	-	-	-	gi|255671002|dbj|BAH91751.1|/3e-14/Os02g0557000 [Oryza sativa Japonica Group]	CATGGACCGTTGGCCCCGGTC	2	44	12.33	CATGGACCGTTGGCCCCGGCC	2	2	0.56
Unigene19117_All	46	12.89	-	-	-	-	-	CATGCTCATTTGACATTCACG	1	15	4.2	CATGGTTGAAAATTGTATGTT	2	20	5.6	CATGCTCATTTGACGTTCACG	1	11	3.08
Unigene19498_All	46	12.89	-	-	-	-	-	CATGGAGACTACGACTACAAG	1	46	12.89
Unigene21929_All	46	12.89	-	-	-	-	-	CATGGACTTTTACATTACATA	3	10	2.8	CATGGATTCATATAAATGTCC	1	36	10.09
Unigene23837_All	46	12.89	-	-	-	-	-	CATGTGAAATTCGAATTCAAA	1	44	12.33	CATGTGAAATTCGACTTCAAA	1	2	0.56
Unigene24121_All	46	12.89	-	-	-	-	-	CATGTTTTCAGTTAATATCAT	1	46	12.89
Unigene24954_All	46	12.89	-	-	-	-	-	CATGGCACTAGTCCTCACACA	1	42	11.77	CATGGCATGGCACTAGTCCTC	2	4	1.12
Unigene27046_All	46	12.89	-	-	-	-	-	CATGTATTTCCAAAAACCAAT	2	46	12.89
Unigene27773_All	46	12.89	-	-	-	-	gi|262103398|gb|EEY61450.1|/9e-16/conserved hypothetical protein [Phytophthora infestans T30-4]	CATGCTAGTGTGCTTCTTGAT	1	46	12.89
Unigene30395_All	46	12.89	-	-	-	-	gi|116057893|emb|CAL54096.1|/1e-24/unnamed protein product [Ostreococcus tauri]	CATGCAACTTGTGTACAGATT	11	7	1.96	CATGGTCAAACAAAATATTTT	2	24	6.73	CATGTAGATCAAGAAGAGGTA	1	15	4.2
Unigene30554_All	46	12.89	-	-	-	-	-	CATGTTACATATTTATGTCTA	1	46	12.89
Unigene30951_All	46	12.89	-	-	-	-	gi|168021219|ref|XP_001763139.1|/1e-72/predicted protein [Physcomitrella patens subsp. patens]	CATGGGAGACAAAGCCAGGCA	1	46	12.89
Unigene31624_All	46	12.89	-	-	-	-	-	CATGATATCCCAATTGAGGCC	1	46	12.89
Unigene31629_All	46	12.89	-	-	-	-	gi|242042776|ref|XP_002459259.1|/3e-07/hypothetical protein SORBIDRAFT_02g001460 [Sorghum bicolor]	CATGAGAAGCTGTCCCGTGAC	1	44	12.33	CATGCCTGTATGCTTACCTGT	3	2	0.56
Unigene35700_All	46	12.89	-	-	-	-	-	CATGATGGTCGATGAAAAGGG	1	42	11.77	CATGATGGTCGATGAAACGGG	1	2	0.56	CATGATGGTTGATGAAAAGGG	1	2	0.56
Unigene3703_All	46	12.89	-	-	-	-	-	CATGTAACTGGAAATAAAAAA	1	46	12.89
Unigene40612_All	46	12.89	-	-	-	-	-	CATGTGAATAGTTTGTCCTTT	1	46	12.89
Unigene41165_All	46	12.89	-	-	-	-	-	CATGATGAATTTAAAAATATG	1	46	12.89
Unigene43114_All	46	12.89	-	-	-	-	-	CATGCTTGATGAAACAGCTAA	1	46	12.89
Unigene43751_All	46	12.89	-	-	-	-	gi|66270133|gb|AAY43396.1|/5e-08/trypsin protease GIP-like [Phytophthora infestans]	CATGCAAAGGCGACTCCGGAG	1	46	12.89
Unigene44034_All	46	12.89	-	-	-	-	-	CATGTTATTAAACCCAATATT	1	43	12.05	CATGTTATTAAACCAAATATT	1	3	0.84
Unigene44171_All	46	12.89	-	-	-	-	-	CATGGACGAATAAATTGTGAA	1	46	12.89
Unigene44371_All	46	12.89	-	-	-	-	-	CATGACAGAAGTGGACGATAA	1	46	12.89
Unigene44737_All	46	12.89	-	-	-	-	gi|242091595|ref|XP_002441630.1|/4e-35/hypothetical protein SORBIDRAFT_09g030660 [Sorghum bicolor]	CATGCTAAGGAACACAAGGCG	1	24	6.73	CATGGAGCCGCCGCGCGGCGC	2	3	0.84	CATGCTAAGGAACACAAGGCA	1	19	5.32
Unigene45467_All	46	12.89	-	-	-	-	gi|58258277|ref|XP_566551.1|/5e-10/hypothetical protein [Cryptococcus neoformans var. neoformans JEC21]	CATGGCTTATTGGGATATTTT	1	44	12.33	CATGGCTTATTGGGATCTTTT	1	2	0.56
Unigene46234_All	46	12.89	-	-	-	-	-	CATGTGCCTAACAACACCACA	1	46	12.89
Unigene46576_All	46	12.89	-	-	-	-	-	CATGCAGCTCTGTTTGCATAA	1	46	12.89
Unigene5939_All	46	12.89	-	-	-	-	-	CATGTAGATTTTATTTAATAA	1	46	12.89
Unigene6766_All	46	12.89	-	-	-	-	-	CATGAGCGGCAAGAGAAGATA	1	44	12.33	CATGATTTTAATGTCAAATAA	3	2	0.56
Unigene6885_All	46	12.89	-	-	-	-	-	CATGTATCAATATGTCAATGT	2	46	12.89
Unigene946_All	46	12.89	-	-	-	-	gi|262107131|gb|EEY65183.1|/7e-31/BolA-like protein [Phytophthora infestans T30-4]	CATGCTTTATCCATCGTAGCC	1	46	12.89
Unigene14334_All	45	12.61	-	-	-	-	-	CATGAGTACAAGATTGTGTAT	1	45	12.61
Unigene17735_All	45	12.61	-	-	-	-	gi|262105504|gb|EEY63556.1|/4e-24/Glycoside-Pentoside-Hexuronide (GPH):Cation Symporter Family [Phytophthora infestans T30-4]	CATGGGTGTGCGGCGGTGCTA	1	42	11.77	CATGGGTGTGCGGCGGGGCTA	1	3	0.84
Unigene22559_All	45	12.61	-	-	-	-	gi|262102115|gb|EEY60167.1|/1e-109/protein arginine N-methyltransferase, putative [Phytophthora infestans T30-4]	CATGGTCGTAGTTCCGAAATG	1	45	12.61
Unigene25217_All	45	12.61	-	-	-	-	-	CATGAAATGTACATCAGAAAT	1	45	12.61
Unigene26052_All	45	12.61	-	GO:0043596//nuclear replication fork	GO:0008270//zinc ion binding;GO:0003887//DNA-directed DNA polymerase activity;GO:0003677//DNA binding;GO:0008408//3'-5' exonuclease activity;GO:0005515//protein binding;GO:0000166//nucleotide binding	GO:0000731//DNA synthesis during DNA repair;GO:0043137//DNA replication, removal of RNA primer	gi|213406475|ref|XP_002174009.1|/1e-102/DNA polymerase delta catalytic subunit [Schizosaccharomyces japonicus yFS275]	CATGAAGAAGTACTCTGCACT	1	45	12.61
Unigene26066_All	45	12.61	-	-	-	-	-	CATGCTACTCCCATCAACCCG	1	45	12.61
Unigene26742_All	45	12.61	-	-	-	-	-	CATGTCATTATAATAATATTT	1	45	12.61
Unigene27229_All	45	12.61	-	-	-	-	gi|256723045|gb|EEU36423.1|/2e-40/hypothetical protein NECHADRAFT_94087 [Nectria haematococca mpVI 77-13-4]	CATGACCAGCCTGTTGGGAAT	1	45	12.61
Unigene28593_All	45	12.61	-	-	-	-	-	CATGCAGTGAGAATGAACATC	1	10	2.8	CATGCATTAATATAATTATAC	2	35	9.81
Unigene29204_All	45	12.61	-	-	-	-	gi|262099910|gb|EEY57962.1|/6e-34/ubiquinone biosynthesis protein COQ9 [Phytophthora infestans T30-4]	CATGGCCCAAAGCGATGGCGA	1	45	12.61
Unigene29400_All	45	12.61	-	-	-	-	gi|242088245|ref|XP_002439955.1|/5e-29/hypothetical protein SORBIDRAFT_09g023360 [Sorghum bicolor]	CATGTTTGTTTCCAAAGCTTC	1	45	12.61
Unigene30543_All	45	12.61	-	-	-	-	-	CATGAGTTCACATAAATCGTG	1	45	12.61
Unigene33292_All	45	12.61	-	-	-	-	-	CATGTTTATCAATAATTACAT	1	45	12.61
Unigene37153_All	45	12.61	-	-	-	-	-	CATGCCTTTTAGTTCTTTGAT	2	45	12.61
Unigene37673_All	45	12.61	-	-	-	-	-	CATGACCCTACTGCAGCAAAT	1	45	12.61
Unigene3777_All	45	12.61	-	-	-	-	-	CATGTAGTATTTCCTGTAAGA	1	45	12.61
Unigene37831_All	45	12.61	-	-	-	-	-	CATGGAGGCGCTGACGGGCCA	1	30	8.41	CATGGAGGTGCTGACGGGCCA	1	15	4.2
Unigene39752_All	45	12.61	-	-	-	-	-	CATGTTTCTTTACCTTGTGTA	1	45	12.61
Unigene40507_All	45	12.61	-	-	-	-	-	CATGTGCCTGCTTCTCTCAAG	1	45	12.61
Unigene42776_All	45	12.61	-	-	-	-	-	CATGGACGTAGCTTTACAAGC	1	45	12.61
Unigene430_All	45	12.61	-	-	-	-	-	CATGACTACTTTAGGAAAAAT	3	23	6.45	CATGATTATTTGCCATAGTAT	1	15	4.2	CATGACTGCTTTAGGAAAAAT	3	7	1.96
Unigene44878_All	45	12.61	-	-	-	-	-	CATGCACATCAACGTACCACA	1	6	1.68	CATGCCTCTATAATTATTATA	4	3	0.84	CATGCTACCAATTAATGTGGG	3	28	7.85	CATGGCATGCACATCAACGTA	2	8	2.24
Unigene45948_All	45	12.61	-	-	GO:0003824//catalytic activity	-	gi|112143920|gb|ABI13169.1|/3e-18/putative trypsin [Emiliania huxleyi]	CATGAACCAAGTGATAGGCGT	1	45	12.61
Unigene46094_All	45	12.61	-	GO:0030131//clathrin adaptor complex	GO:0005515//protein binding	GO:0006777//Mo-molybdopterin cofactor biosynthetic process;GO:0016192//vesicle-mediated transport;GO:0006886//intracellular protein transport;GO:0044408//growth or development of symbiont on or near host	gi|112984344|ref|NP_001037704.1|/1e-112/adaptor-related protein complex 1, mu 1 subunit [Rattus norvegicus]	CATGATTAAAGCCAAGTCTCA	1	41	11.49	CATGCCCACTCCAGGGTGGAA	2	4	1.12
Unigene46510_All	45	12.61	-	-	-	-	gi|219124043|ref|XP_002182322.1|/5e-38/udp-n-acetylglucosamine n-acetylglucosaminyltransferase [Phaeodactylum tricornutum CCAP 1055/1]	CATGTTTTAGAGCTAAATACT	1	45	12.61
Unigene46687_All	45	12.61	-	-	-	-	-	CATGCGACCTACGCGGTACTT	1	43	12.05	CATGCGACCTACGCGGCACTT	1	2	0.56
Unigene46968_All	45	12.61	-	-	-	-	gi|169849373|ref|XP_001831390.1|/9e-18/hypothetical protein CC1G_00937 [Coprinopsis cinerea okayama7#130]	CATGAAAATAATATTGATAAA	7	4	1.12	CATGCTCAAAATAAATGGATA	1	39	10.93	CATGAAAATAATATTGATGAA	7	2	0.56
Unigene7600_All	45	12.61	-	-	-	-	-	CATGAAAAACTTACCTAAACG	1	25	7.01	CATGAAGAGTGTTGCAGCGGC	3	2	0.56	CATGCTGCTGATCAGACAAAT	2	18	5.04
Unigene8278_All	45	12.61	-	-	-	-	-	CATGTTGCAGAAAATAATAAT	1	45	12.61
Unigene8669_All	45	12.61	-	-	-	-	-	CATGCAGGTAGATGTTATGAA	2	2	0.56	CATGCTCAGTAGGCTGATTTA	1	4	1.12	CATGCAGGTAGATGTTATGAC	2	39	10.93
gi|254016708|gb|GH988133.1|GH988133	45	12.61	J-ECB-41_M13R_C07.ab1 libraries of whole guts from fifth-instar European corn borer larvae Ostrinia nubilalis cDNA, mRNA sequence	-	-	-	gi|82941224|dbj|BAE48743.1|/4.17356e-135/heat shock cognate 70 [Plutella xylostella]	CATGGAGCCCGTGGAGAAGTC	1	45	12.61
Unigene12099_All	44	12.33	-	-	-	-	gi|50553973|ref|XP_504395.1|/2e-70/YALI0E25740p [Yarrowia lipolytica]	CATGCGAAGGACGATGGACGT	1	44	12.33
Unigene15427_All	44	12.33	-	-	-	-	-	CATGTGGCTATGATATACATT	1	22	6.16	CATGTGGCTATAATATACATT	1	22	6.16
Unigene16115_All	44	12.33	-	-	-	-	gi|164657762|ref|XP_001730007.1|/1e-18/hypothetical protein MGL_2993 [Malassezia globosa CBS 7966]	CATGCAAAAAAAATGTTACTC	1	18	5.04	CATGCATGCAAAAAAAATGTT	2	24	6.73	CATGCAAAAAAAATGCTACTC	1	2	0.56
Unigene19841_All	44	12.33	-	-	-	-	gi|255715097|ref|XP_002553830.1|/4e-21/KLTH0E08096p [Lachancea thermotolerans]	CATGGAGGGCCTGTATACAAA	1	41	11.49	CATGTGAAGAAGACAAGCTTT	2	3	0.84
Unigene22431_All	44	12.33	-	-	-	-	-	CATGCCCATCAGAAATTCGTC	1	44	12.33
Unigene23084_All	44	12.33	-	-	-	-	-	CATGCGCGTGAGCATACCACG	1	28	7.85	CATGCGTGTGAGCATACCACG	1	16	4.48
Unigene23564_All	44	12.33	-	-	-	-	-	CATGTAAAGCTCACTCGCCTT	1	36	10.09	CATGTAAAGCTCATTCGCCTT	1	4	1.12	CATGTAATGCTCACTCGCCTT	1	2	0.56	CATGTACAGCTCACTCGCCTT	1	2	0.56
Unigene26444_All	44	12.33	-	-	-	-	gi|168012956|ref|XP_001759167.1|/4e-20/predicted protein [Physcomitrella patens subsp. patens]	CATGCAACCACGCCACCATAC	1	11	3.08	CATGGCATGCAACCACGCCAC	2	4	1.12	CATGGCGTGCAACCACGCCAC	2	29	8.13
Unigene28966_All	44	12.33	-	-	-	-	-	CATGAGGCGAGGCATTACATA	5	5	1.4	CATGGACAAAACGAAGCTTAT	2	31	8.69	CATGTGACTATTCAGAGGAGG	3	3	0.84	CATGTCCAATTTGTTTGTTGC	4	5	1.4
Unigene31111_All	44	12.33	-	-	-	-	-	CATGGTGCACGCGCTCATTTA	1	33	9.25	CATGTATAAAAACATCTTGTG	3	9	2.52	CATGGTGCACGCGCTCCTTTA	1	2	0.56
Unigene31909_All	44	12.33	-	-	-	-	gi|218188556|gb|EEC70983.1|/6e-48/hypothetical protein OsI_02631 [Oryza sativa Indica Group]	CATGGAAAAGATATTGGAACA	1	19	5.32	CATGGAAAAGATATTGGAGCA	1	25	7.01
Unigene32489_All	44	12.33	-	-	-	-	gi|262107732|gb|EEY65784.1|/8e-38/conserved hypothetical protein [Phytophthora infestans T30-4]	CATGTGTGTTTGGCAGGGCAC	3	44	12.33
Unigene33594_All	44	12.33	-	-	-	-	-	CATGCAAGAAAATAACCAATT	1	44	12.33
Unigene41736_All	44	12.33	-	-	-	-	-	CATGCTAAAAAGTTAGTATTT	1	22	6.16	CATGCTTAAAAGTTAGTATTT	1	22	6.16
Unigene6500_All	44	12.33	-	-	-	-	-	CATGCTGTATATCATTTCGTA	1	44	12.33
Unigene8515_All	44	12.33	-	-	-	-	-	CATGCGTATTTCAAGCATTTA	4	24	6.73	CATGTAATTATAATGTATGTG	6	20	5.6
Unigene9158_All	44	12.33	-	-	GO:0005524//ATP binding;GO:0016538//cyclin-dependent protein kinase regulator activity;GO:0004674//protein serine/threonine kinase activity	GO:0006468//protein amino acid phosphorylation;GO:0007049//cell cycle	gi|224009970|ref|XP_002293943.1|/1e-08/cyclin-dependent kinase [Thalassiosira pseudonana CCMP1335]	CATGGGTATCAAGATCTTCAT	1	44	12.33
Unigene9321_All	44	12.33	-	-	-	-	-	CATGATTTACTAAGGATTCTA	7	26	7.29	CATGTGTGGCGTATTATTTAT	1	5	1.4	CATGATTTACTACGGATTCTA	7	13	3.64
gi|254009886|gb|GH992288.1|GH992288	44	12.33	J-ECB-28_M13R_G10.ab1 libraries of whole guts from fifth-instar European corn borer larvae Ostrinia nubilalis cDNA, mRNA sequence	-	-	-	gi|189241276|ref|XP_974567.2|/6.65999e-36/PREDICTED: similar to CG3983 CG3983-PB [Tribolium castaneum]	CATGAACGAACTCAGCGCCAA	2	2	0.56	CATGCAGGTCGACGAAGACGA	1	40	11.21	CATGGGCAGGTTCAAGAAAGG	4	2	0.56
Unigene13270_All	43	12.05	-	-	-	-	-	CATGTTAATGCGGAGTGCATT	1	43	12.05
Unigene2228_All	43	12.05	-	-	-	-	-	CATGGCACCACACATATCCAA	1	43	12.05
Unigene23488_All	43	12.05	-	-	-	-	-	CATGGCGATTGGTGTAGATTA	1	40	11.21	CATGGCGATTGGTTTAGATTA	1	3	0.84
Unigene2449_All	43	12.05	-	-	-	-	-	CATGAAAATGAAGATGGTTTT	2	43	12.05
Unigene2617_All	43	12.05	-	-	-	-	gi|262099725|gb|EEY57777.1|/6e-29/metallophosphoesterase 1, putative [Phytophthora infestans T30-4]	CATGAAGTGTAGCAGTGGTTC	3	7	1.96	CATGGCTCTTGTCATCTACCT	1	36	10.09
Unigene26209_All	43	12.05	-	-	-	-	-	CATGTTGTGTTTGTGTCTGCG	1	43	12.05
Unigene26331_All	43	12.05	-	-	-	-	-	CATGGGAATCCAGAATTTTGT	1	43	12.05
Unigene30192_All	43	12.05	-	-	-	-	-	CATGATAACTTATCTACTAAT	1	43	12.05
Unigene31704_All	43	12.05	-	-	-	-	gi|256271680|gb|EEU06719.1|/5e-21/Zap1p [Saccharomyces cerevisiae JAY291]	CATGTGCCACAGAAATGAATC	1	43	12.05
Unigene32859_All	43	12.05	-	-	-	-	gi|116056508|emb|CAL52797.1|/2e-27/Peroxisomal membrane protein MPV17 and related proteins (ISS) [Ostreococcus tauri]	CATGCAAGTTACAATAATGAA	1	43	12.05
Unigene33881_All	43	12.05	-	-	-	-	-	CATGTATTTACAGTTATAAAG	1	43	12.05
Unigene35454_All	43	12.05	-	-	-	-	gi|242790243|ref|XP_002481523.1|/2e-15/metallo-beta-lactamase domain protein, putative [Talaromyces stipitatus ATCC 10500]	CATGGAAATATTGTAGAAGAC	1	43	12.05
Unigene36022_All	43	12.05	-	-	-	-	-	CATGGTATTTTATTATTATTT	1	43	12.05
Unigene36347_All	43	12.05	-	-	-	-	-	CATGTAAAATATGTAATGTTA	1	12	3.36	CATGTAAAATATGTGATGTTA	1	31	8.69
Unigene36522_All	43	12.05	-	-	-	-	-	CATGTACAAATTCGTCACTTA	1	43	12.05
Unigene42242_All	43	12.05	-	-	-	-	-	CATGAGGTTGCACGAAATGTT	2	11	3.08	CATGTGGTACTCCAAGCTATC	1	32	8.97
Unigene423_All	43	12.05	-	-	-	-	-	CATGAATCCAATTATATTAAT	1	43	12.05
Unigene45963_All	43	12.05	-	-	-	-	-	CATGTCACAGAGTTAAATATT	1	43	12.05
Unigene46775_All	43	12.05	-	-	-	-	-	CATGCACCTCTCTCTGAGAAT	5	10	2.8	CATGGTTTCTTGAAACTCTTT	1	33	9.25
Unigene5660_All	43	12.05	-	-	-	-	-	CATGATAATTTGAACAAATAT	3	3	0.84	CATGCATGTGCACAATTGGTG	2	3	0.84	CATGTGCACAATTGGTGCAAC	1	37	10.37
Unigene6619_All	43	12.05	-	-	-	-	-	CATGACAGGCAATGGATAGTT	1	43	12.05
Unigene8422_All	43	12.05	-	-	-	-	-	CATGAACATTTTCGGAACTCG	3	8	2.24	CATGGACTTTGCAACGCGCTT	4	33	9.25	CATGAACAGTTTCGGAACTCG	3	2	0.56
Unigene8789_All	43	12.05	-	-	-	-	-	CATGGTCTGTAATATAGCGAT	1	30	8.41	CATGGTCTATAATATAGCGAT	1	13	3.64
gi|254006245|gb|GH995352.1|GH995352	43	12.05	ECB-V-15_M13R_B06_23Apr07.ab1 libraries of whole guts from fifth-instar European corn borer larvae Ostrinia nubilalis cDNA, mRNA sequence	-	-	-	gi|195168099|ref|XP_002024869.1|/1.40604e-06/GL17973 [Drosophila persimilis]	CATGGGATTCAAGTACTACAG	1	43	12.05
gi|260681384|gb|FS438609.1|FS438609	43	12.05	FS438609 Ostrinia nubilalis pharate pupal fat body cDNA library Ostrinia nubilalis cDNA clone PPFB018 5', mRNA sequence	-	-	-	gi|3182995|sp|Q25481.1|ES16_MANSE/1.5686e-37/RecName: Full=Ecdysteroid-regulated 16 kDa protein; Flags: Precursor	CATGAACCTGCCGGTGCCGTT	1	43	12.05
gi|260681551|gb|FS438507.1|FS438507	43	12.05	FS438507 Ostrinia nubilalis pharate pupal fat body cDNA library Ostrinia nubilalis cDNA clone PPFB142 3', mRNA sequence	-	-	-	gi|156968297|gb|ABU98620.1|/8.30871e-39/unknown [Helicoverpa armigera]	CATGTTGCCGGGGGTGGGGTT	1	39	10.93	CATGTTGCCGGGGGCGGGGTT	1	2	0.56	CATGTTGCCGGGTGTGGGGTT	1	2	0.56
Unigene10013_All	42	11.77	-	-	-	-	-	CATGATGTTTTCAGAGATCGA	2	2	0.56	CATGGGCGCGCGGCTATTGTT	1	38	10.65	CATGATGTTTTCAGAAATCGA	2	2	0.56
Unigene10266_All	42	11.77	-	-	-	-	-	CATGAAATGGACTTTTGAAAC	1	42	11.77
Unigene14615_All	42	11.77	-	-	-	-	-	CATGATGGAAGAGCACTGATT	1	40	11.21	CATGATGGAAGAGCCCTGATT	1	2	0.56
Unigene18433_All	42	11.77	-	-	-	-	-	CATGTGTTGATTTTACTAATT	1	42	11.77
Unigene22696_All	42	11.77	-	-	-	-	-	CATGAAATGTATGTCGGTTAT	1	42	11.77
Unigene26024_All	42	11.77	-	-	-	-	-	CATGATGAGAAGCGTTGTTAA	1	42	11.77
Unigene26195_All	42	11.77	-	-	-	-	-	CATGTCTTAAGACACTAAACT	1	42	11.77
Unigene30755_All	42	11.77	-	-	-	-	-	CATGGTATTTCAACAGAAAAT	1	42	11.77
Unigene32551_All	42	11.77	-	-	-	-	gi|270241019|emb|CBI28248.1|/3e-06/unnamed protein product [Vitis vinifera]	CATGATTGCTGTCTCAGTGTG	1	42	11.77
Unigene33998_All	42	11.77	-	-	-	-	-	CATGGTACAGAATATCAATAT	1	42	11.77
Unigene34111_All	42	11.77	-	-	-	-	-	CATGACAATAAAGTGGATGTT	1	38	10.65	CATGACAATAAAGTGGATGGT	1	4	1.12
Unigene37320_All	42	11.77	-	-	-	-	-	CATGGGCTCGCGTTACCACTC	1	42	11.77
Unigene37489_All	42	11.77	-	-	-	-	-	CATGAGCTGTGCCTACCAATG	2	11	3.08	CATGTTGGTGAATGACAGCCG	1	8	2.24	CATGTTGGTAAATGACAGCCG	1	15	4.2	CATGTTGGTGAATGACAGCTG	1	8	2.24
Unigene37781_All	42	11.77	-	-	-	-	-	CATGGGCTCCAGCATCAAGTC	1	42	11.77
Unigene38512_All	42	11.77	-	-	-	-	-	CATGTTCAAAAACGATAATAT	1	31	8.69	CATGTTCAAAAACGACAATAT	1	11	3.08
Unigene38956_All	42	11.77	-	-	-	-	-	CATGAACGCTAGATACAGATT	1	42	11.77
Unigene42197_All	42	11.77	-	-	-	-	-	CATGTAAACCTTAAAGAAGGT	1	42	11.77
Unigene982_All	42	11.77	-	GO:0016020//membrane	-	GO:0009987//cellular process	gi|68465402|ref|XP_723400.1|/1e-08/hypothetical protein CaO19.12372 [Candida albicans SC5314]	CATGTGTAAGGTTATGTTAAT	1	42	11.77
gi|254008424|gb|GH998195.1|GH998195	42	11.77	ECB-13_M13R_H03_31Mar06 libraries of whole guts from fifth-instar European corn borer larvae Ostrinia nubilalis cDNA, mRNA sequence	-	-	-	gi|242009491|ref|XP_002425519.1|/1.18159e-17/conserved hypothetical protein [Pediculus humanus corporis]	CATGCACCACCACCCACCGAA	1	42	11.77
Unigene11711_All	41	11.49	-	-	-	-	-	CATGGCCGAAATCGGTCGGAT	1	37	10.37	CATGGCCGAAATCGGCCGGAT	1	2	0.56	CATGGCCGAAATCGGTAGGAT	1	2	0.56
Unigene11901_All	41	11.49	-	-	-	-	-	CATGTTCTAAATTTGTCGTAC	1	41	11.49
Unigene13442_All	41	11.49	-	-	-	-	-	CATGTAGATGATCCCTCAATT	1	41	11.49
Unigene19954_All	41	11.49	-	-	-	-	-	CATGTAAACAAACAGAGAGCT	1	41	11.49
Unigene20978_All	41	11.49	-	-	-	-	-	CATGACCTCTCCCAATGGGCT	5	2	0.56	CATGATAGACAAGAAATATGG	2	21	5.88	CATGGGCAGATTTTTGTAAAA	1	4	1.12	CATGGTCAGATTTTTGTAAAA	1	14	3.92
Unigene21037_All	41	11.49	-	-	-	-	-	CATGACTACCCCAACACCCGA	1	41	11.49
Unigene24155_All	41	11.49	-	-	-	-	gi|125571531|gb|EAZ13046.1|/1e-09/hypothetical protein OsJ_02964 [Oryza sativa Japonica Group]	CATGCAGGGTAAAACCAGTGA	1	29	8.13	CATGTACCAAGGCAAGAGCGG	2	12	3.36
Unigene2572_All	41	11.49	-	-	GO:0016616//oxidoreductase activity, acting on the CH-OH group of donors, NAD or NADP as acceptor	GO:0008152//metabolic process	gi|258570641|ref|XP_002544124.1|/2e-18/isocitrate dehydrogenase, NAD-dependent [Uncinocarpus reesii 1704]	CATGCCAAATGTAGGAAAGGT	1	41	11.49
Unigene26166_All	41	11.49	-	-	-	-	-	CATGACATCTTTTGGTTTATT	1	33	9.25	CATGTGTTTTTCACACATTTT	2	8	2.24
Unigene2655_All	41	11.49	-	-	-	-	-	CATGGGTTCTGCTGAGTAGAC	1	41	11.49
Unigene28061_All	41	11.49	-	-	-	-	gi|242056125|ref|XP_002457208.1|/3e-17/hypothetical protein SORBIDRAFT_03g003310 [Sorghum bicolor]	CATGGTCCATATCTCATCATT	1	41	11.49
Unigene30906_All	41	11.49	-	-	-	-	gi|242051553|ref|XP_002454922.1|/6e-23/hypothetical protein SORBIDRAFT_03g001450 [Sorghum bicolor]	CATGAATTATTTAGTCCTAGT	1	21	5.88	CATGAGCCTCGTGCTCCAAGT	5	7	1.96	CATGGGAGTTAATGACGGTTT	4	8	2.24	CATGTAAATACACGATAATGT	2	3	0.84	CATGACTTATTTAGTCCTAGT	1	2	0.56
Unigene32637_All	41	11.49	-	-	-	-	-	CATGTTTGTTAGCATAGATAA	1	39	10.93	CATGTTTGTTAGCTTAGATAA	1	2	0.56
Unigene34184_All	41	11.49	-	-	-	-	-	CATGAGAGAAAAAGCAAAAGT	1	37	10.37	CATGAGAGAAAAAGCTAAAGT	1	4	1.12
Unigene34511_All	41	11.49	-	-	-	-	-	CATGAGGATGTGTGTGTGATT	1	41	11.49
Unigene36819_All	41	11.49	-	-	-	-	-	CATGTCTACTATGATATTGTA	1	25	7.01	CATGCATTTATACATTCAAGT	2	3	0.84	CATGTCTACTATGGTATTGTA	1	13	3.64
Unigene38696_All	41	11.49	-	-	-	-	-	CATGAACAATTCAATGTTTAT	1	41	11.49
Unigene40006_All	41	11.49	-	-	-	-	-	CATGTTTTTGTAGTCAAGATA	1	39	10.93	CATGTTTTTGCAGTCAAGATA	1	2	0.56
Unigene42297_All	41	11.49	-	-	-	-	-	CATGAGTCATATACAATAAAC	1	41	11.49
Unigene42449_All	41	11.49	-	-	-	-	-	CATGCGTCCTTTAACTATTAT	1	41	11.49
Unigene43121_All	41	11.49	-	-	-	-	-	CATGATATAAAATATTTCATA	1	41	11.49
Unigene44936_All	41	11.49	-	-	-	-	-	CATGAGTTATCGGAGCAATTT	1	38	10.65	CATGTAACTTGCTACTATGTC	2	3	0.84
Unigene46382_All	41	11.49	-	-	GO:0005515//protein binding	-	gi|225441569|ref|XP_002281390.1|/9e-26/PREDICTED: hypothetical protein [Vitis vinifera]	CATGACCCGTAAAGTCTCTCT	3	3	0.84	CATGTGTTCTAGCATCTCAAT	4	9	2.52	CATGTTGATCGACAGATTGTG	1	4	1.12	CATGTTAATCGACAGATTGTG	1	25	7.01
Unigene46681_All	41	11.49	-	-	-	-	gi|168063264|ref|XP_001783593.1|/3e-27/predicted protein [Physcomitrella patens subsp. patens]	CATGAAAGACACAACACTAAT	1	39	10.93	CATGATCTCTATGAGGAATTG	2	2	0.56
Unigene46761_All	41	11.49	-	-	-	-	gi|218189524|gb|EEC71951.1|/3e-31/hypothetical protein OsI_04775 [Oryza sativa Indica Group]	CATGGCCCATATCTGATAAAG	1	41	11.49
Unigene5208_All	41	11.49	-	-	-	-	-	CATGGTTTTAATAGTGCCATT	1	36	10.09	CATGTACATCTAAGCTCTCCG	3	5	1.4
Unigene5547_All	41	11.49	-	-	-	-	-	CATGACGCTTGCCGTAAAATC	2	7	1.96	CATGGACCTCAACGCGTAGGC	3	13	3.64	CATGTATTATATTTATTTATG	1	19	5.32	CATGGACCTCAACGCGTAAGC	3	2	0.56
Unigene5723_All	41	11.49	-	-	-	-	-	CATGTGTGACAATAAAATTGT	1	33	9.25	CATGTGTGACAGTAAAATTGT	1	8	2.24
Unigene8544_All	41	11.49	-	-	-	-	-	CATGAAGTTTCTACGTTACAA	1	41	11.49
Unigene9573_All	41	11.49	-	-	-	-	-	CATGTAAGAAATTAAGTCATT	1	41	11.49
gi|133906894|gb|EL929724.1|EL929724	41	11.49	EST1352 ARS-CICGRU ONmgEST Ostrinia nubilalis cDNA clone 28E09 5' similar to CG30415 D. melanogaster salivary protein, mRNA sequence	-	-	-	gi|51557732|gb|AAU06505.1|/2.86948e-31/unknown salivary protein [Culicoides sonorensis]	CATGTCTTTAGTTTAAAAAAA	1	41	11.49
gi|133907031|gb|EL929859.1|EL929859	41	11.49	EST1488 ARS-CICGRU ONmgEST Ostrinia nubilalis cDNA clone 31E01 5' similar to GTP binding protein RAB5, small similar to Bombyx mori (DQ517934), mRNA sequence	-	-	-	gi|112983262|ref|NP_001037614.1|/6.73767e-25/small GTP binding protein RAB5 [Bombyx mori]	CATGAACGTCAACGACATATT	1	39	10.93	CATGGAGACCAGTGCCAAGAC	2	2	0.56
gi|254019231|gb|GH996875.1|GH996875	41	11.49	ECB4_M13F_H06_18Jul05.ab1 libraries of whole guts from fifth-instar European corn borer larvae Ostrinia nubilalis cDNA, mRNA sequence	GO:0005737//cytoplasm;GO:0005634//nucleus	GO:0005515//protein binding	GO:0006511//ubiquitin-dependent protein catabolic process;GO:0006355//regulation of transcription, DNA-dependent;GO:0006325//chromatin organization;GO:0009408//response to heat;GO:0006911//phagocytosis, engulfment;GO:0042254//ribosome biogenesis;GO:0006464//protein modification process	gi|27806505|ref|NP_776558.1|/2.75952e-76/polyubiquitin [Bos taurus]	CATGCCACCACGAAGACGCAA	1	16	4.48	CATGCCACCACGAAGACGCAG	1	25	7.01
gi|254022459|gb|GH988774.1|GH988774	41	11.49	J-ECB-10_M13R_H01.ab1 libraries of whole guts from fifth-instar European corn borer larvae Ostrinia nubilalis cDNA, mRNA sequence	GO:0005840//ribosome	GO:0003735//structural constituent of ribosome;GO:0003723//RNA binding	GO:0006412//translation;GO:0006396//RNA processing	gi|268306438|gb|ACY95340.1|/1.06765e-54/ribosomal protein L10A [Manduca sexta]	CATGTCTACGTGTCCTACGGC	2	37	10.37	CATGTCGACGTGTCCTACGGC	2	4	1.12
gi|260681291|gb|FS438752.1|FS438752	41	11.49	FS438752 Ostrinia nubilalis pharate pupal midgut cDNA library Ostrinia nubilalis cDNA clone PPMG004 5', mRNA sequence	-	-	-	-	CATGTAAATTTAATTTTAATA	1	41	11.49
Unigene14051_All	40	11.21	-	-	-	-	gi|168051839|ref|XP_001778360.1|/5e-19/predicted protein [Physcomitrella patens subsp. patens]	CATGTGCTGCAAATAGAACAT	1	40	11.21
Unigene15279_All	40	11.21	-	-	-	-	-	CATGACATAAGACGAATTATC	1	40	11.21
Unigene20760_All	40	11.21	-	-	-	-	-	CATGTACCGAAAAGTACCTTC	1	40	11.21
Unigene22920_All	40	11.21	-	-	-	-	-	CATGATGGAGGAAATGTGGAC	2	3	0.84	CATGTGAATGCTGTTGGATCT	1	35	9.81	CATGTGAATGCTGTTGCATCT	1	2	0.56
Unigene25554_All	40	11.21	-	-	-	-	-	CATGAAGCTACTAAGAACCGC	1	40	11.21
Unigene26860_All	40	11.21	-	-	-	-	-	CATGAAATTGCTTGTCTATTA	1	40	11.21
Unigene27047_All	40	11.21	-	-	-	-	-	CATGCACTCTCAGTAGGTATT	1	38	10.65	CATGCACTCTCAGTAGATATT	1	2	0.56
Unigene28502_All	40	11.21	-	-	-	-	-	CATGCTAGAGCTAGCCGTTAG	1	37	10.37	CATGTATGTGCAATTATTTAT	3	3	0.84
Unigene29452_All	40	11.21	-	-	-	-	-	CATGTGAAAATTGCTAGATGA	1	40	11.21
Unigene29455_All	40	11.21	-	-	-	-	gi|222635238|gb|EEE65370.1|/2e-12/hypothetical protein OsJ_20664 [Oryza sativa Japonica Group]	CATGGCGCAGAGATAACGACG	1	40	11.21
Unigene32004_All	40	11.21	-	-	-	-	gi|217075763|gb|ACJ86241.1|/2e-20/unknown [Medicago truncatula]	CATGTGCATCATCAGGCCAAA	1	40	11.21
Unigene32684_All	40	11.21	-	-	-	-	-	CATGCAAGTCTGAAGAGCTTT	1	38	10.65	CATGCAAGTCTGAAGAGCTTG	1	2	0.56
Unigene35155_All	40	11.21	-	-	-	-	gi|71021275|ref|XP_760868.1|/5e-08/hypothetical protein UM04721.1 [Ustilago maydis 521]	CATGCAGCTCATCTTGGTGGA	1	40	11.21
Unigene36459_All	40	11.21	-	-	-	-	-	CATGAAGCTTTAAAACAACAT	2	40	11.21
Unigene3813_All	40	11.21	-	-	-	-	-	CATGGTGACCGGACTGGGCGC	1	38	10.65	CATGGTGACCGGCCTGGGCGC	1	2	0.56
Unigene39221_All	40	11.21	-	-	-	-	-	CATGTTCATTGTCTTTGATTC	1	38	10.65	CATGTTCATTGTCTTTGATTA	1	2	0.56
Unigene39883_All	40	11.21	-	-	-	-	-	CATGCAACGTTCATTTGAGAT	2	5	1.4	CATGCTGTCTTTTACAAACAC	1	30	8.41	CATGCTGTCTTTAACAAACAC	1	5	1.4
Unigene42769_All	40	11.21	-	-	-	-	-	CATGCCTGGAGTTGAGAAACA	1	40	11.21
Unigene43653_All	40	11.21	-	-	-	-	gi|169844049|ref|XP_001828746.1|/2e-21/hypothetical protein CC1G_06732 [Coprinopsis cinerea okayama7#130]	CATGGAGCTTCTTTTAGATTT	1	40	11.21
Unigene46191_All	40	11.21	-	-	-	-	gi|145332935|ref|NP_001078333.1|/7e-08/unknown protein [Arabidopsis thaliana]	CATGAAAACTCCCCAAGTTAC	1	34	9.53	CATGAAAACTCCCCAAGCTAC	1	6	1.68
Unigene46716_All	40	11.21	-	-	-	-	gi|262102987|gb|EEY61039.1|/3e-87/glycoside hydrolase, putative [Phytophthora infestans T30-4]	CATGACAACTTTCCTGAGAGG	2	2	0.56	CATGATGGAGACTGTCAACAC	1	36	10.09	CATGTCTGTGACGAGCAATCC	4	2	0.56
Unigene4673_All	40	11.21	-	-	-	-	-	CATGCAATCAACTGTGTTTTA	1	40	11.21
Unigene5580_All	40	11.21	-	-	-	-	gi|224109450|ref|XP_002315198.1|/4e-07/predicted protein [Populus trichocarpa]	CATGAATGAGCAAATGCAGAA	1	40	11.21
Unigene8299_All	40	11.21	-	-	-	-	-	CATGAAAAATACTGTATGCTC	1	40	11.21
Unigene8508_All	40	11.21	-	-	-	-	-	CATGTAACTAATTAAGCATTT	1	28	7.85	CATGTAACAAATTAAGCATTT	1	12	3.36
Unigene9150_All	40	11.21	-	-	GO:0003676//nucleic acid binding;GO:0016787//hydrolase activity	-	gi|71148681|gb|AAZ28936.1|/4e-19/polyprotein [Phanerochaete chrysosporium RP-78]	CATGGGTCTACGTTCAAAGGG	1	36	10.09	CATGGATCTACGTTCAAAGGG	1	2	0.56	CATGGGTCTACGTTCATAGGG	1	2	0.56
Unigene9425_All	40	11.21	-	-	-	-	-	CATGACAGAATAATTTATGCT	1	40	11.21
gi|254005973|gb|GH993866.1|GH993866	40	11.21	ECB-C-16_M13R_D08_30Apr07.ab1 libraries of whole guts from fifth-instar European corn borer larvae Ostrinia nubilalis cDNA, mRNA sequence	-	-	-	gi|148298726|ref|NP_001091755.1|/5.06427e-101/ADP-ribosylation factor [Bombyx mori]	CATGTGCGCTAACATCTCACA	1	40	11.21
Unigene12136_All	39	10.93	-	-	-	-	-	CATGATACCTTCAGAATTCTT	2	2	0.56	CATGTATTAAACGTTTTAAAT	6	23	6.45	CATGTTCTTATTATTTCTTTG	1	14	3.92
Unigene14616_All	39	10.93	-	-	-	-	gi|159490032|ref|XP_001702993.1|/5e-07/predicted protein [Chlamydomonas reinhardtii]	CATGGAAAGCGAGTTATTTCA	1	39	10.93
Unigene17174_All	39	10.93	-	-	-	-	-	CATGAAAAATATATTTTTATA	1	39	10.93
Unigene21307_All	39	10.93	-	-	-	GO:0009408//response to heat;GO:0009644//response to high light intensity;GO:0042542//response to hydrogen peroxide	gi|255644906|gb|ACU22953.1|/2e-23/unknown [Glycine max]	CATGCTTGGGTCTAGTTATAG	4	5	1.4	CATGGGAACCAGATCCGCCAA	1	34	9.53
Unigene25549_All	39	10.93	-	-	-	-	-	CATGGCATTCCGCAACCTATT	1	22	6.16	CATGGCATTCCGCAACTTATT	1	17	4.76
Unigene26229_All	39	10.93	-	-	-	-	-	CATGATGTCAAAGACTTGTCG	3	25	7.01	CATGTGCAACAGCGCCGGTCA	4	3	0.84	CATGTTGCAATATAATAGTAC	5	11	3.08
Unigene27534_All	39	10.93	-	-	-	-	-	CATGAGGCTGGGACCAATAGT	1	39	10.93
Unigene29236_All	39	10.93	-	-	-	-	-	CATGCAAATAACCATCCACAC	2	8	2.24	CATGGACTATTGTACATTGTA	1	31	8.69
Unigene31467_All	39	10.93	-	-	-	-	-	CATGTAGTTATTGGCAGTAGC	1	37	10.37	CATGTAGTTATTGGCAGGAGC	1	2	0.56
Unigene31723_All	39	10.93	-	-	-	-	gi|218192638|gb|EEC75065.1|/3e-14/hypothetical protein OsI_11185 [Oryza sativa Indica Group]	CATGTCAACAGCAGGAAACAA	1	39	10.93
Unigene32000_All	39	10.93	-	-	-	-	gi|255637764|gb|ACU19204.1|/7e-35/unknown [Glycine max]	CATGTCTGTCAAAGAAGCAGC	1	39	10.93
Unigene32378_All	39	10.93	-	-	-	-	-	CATGCAAGAAATGGGAATATT	1	39	10.93
Unigene33211_All	39	10.93	-	-	-	-	-	CATGATTCTATCGGAGTACAA	1	35	9.81	CATGTCAGCCCGGACTGGTAC	2	4	1.12
Unigene33944_All	39	10.93	-	-	-	-	-	CATGAAAATACACCTCTTAAA	1	30	8.41	CATGAAAATAAACCTCTTAAA	1	9	2.52
Unigene37083_All	39	10.93	-	-	-	-	gi|270257214|emb|CBI24160.1|/2e-09/unnamed protein product [Vitis vinifera]	CATGGAACGTCAAAGAACCAC	1	39	10.93
Unigene37767_All	39	10.93	-	-	-	-	-	CATGAACACGTTCACAGGCCT	1	39	10.93
Unigene39034_All	39	10.93	-	-	-	-	-	CATGTGAATTTCAGCTTGATA	1	39	10.93
Unigene39307_All	39	10.93	-	-	-	-	-	CATGCAACATTACAATACTCT	1	39	10.93
Unigene3977_All	39	10.93	-	-	-	-	-	CATGTAAATTATCTTGTATAT	2	6	1.68	CATGTTTCTCAGGTCATAGAC	1	33	9.25
Unigene39853_All	39	10.93	-	-	-	-	-	CATGGTGGAACCCTGGGAGAA	1	39	10.93
Unigene43355_All	39	10.93	-	-	-	-	-	CATGATGGCGTCTCGAGTACC	1	36	10.09	CATGATGGCGTCTCGAGTGCC	1	3	0.84
Unigene44474_All	39	10.93	-	-	-	-	-	CATGATGGTTGCAATTAATTA	1	34	9.53	CATGATGCTTGCAATTAATTA	1	5	1.4
Unigene45789_All	39	10.93	-	-	-	-	-	CATGAAATGACAAACATTATT	1	39	10.93
Unigene5541_All	39	10.93	-	-	-	-	-	CATGGTCTCTATGACAGAGAA	1	39	10.93
Unigene6214_All	39	10.93	-	GO:0000935//barrier septum;GO:0005664//nuclear origin of replication recognition complex	GO:0005488//binding	GO:0006261//DNA-dependent DNA replication	gi|115451183|ref|NP_001049192.1|/3e-29/Os03g0184700 [Oryza sativa (japonica cultivar-group)]	CATGACACAAAGGAGTGGGGC	1	39	10.93
gi|254024553|gb|GH997241.1|GH997241	39	10.93	ECB-02_M13R_A09_27Mar06 libraries of whole guts from fifth-instar European corn borer larvae Ostrinia nubilalis cDNA, mRNA sequence	-	-	-	gi|116833117|gb|ABK29471.1|/3.43351e-20/CHK1 checkpoint-like protein [Helicoverpa armigera]	CATGAAGTCTAATTTCTGACG	3	39	10.93
Unigene11337_All	38	10.65	-	-	-	-	-	CATGCGTTCTTGTCATAATAT	1	3	0.84	CATGTTTAGTCACCCACCACA	2	35	9.81
Unigene12615_All	38	10.65	-	-	-	-	-	CATGGGTACGCTTGATTAGTG	4	38	10.65
Unigene12831_All	38	10.65	-	-	-	-	-	CATGACGGACGTGGCCCGCAG	4	2	0.56	CATGGGTGCTTTAACAAGCGC	2	9	2.52	CATGGGTGGTGGTGGGTTGTC	1	25	7.01	CATGGGTGGTGGTGGGTTGTA	1	2	0.56
Unigene15938_All	38	10.65	-	-	-	-	-	CATGTCTATAAATCTACATTT	2	36	10.09	CATGTCTATAAATCTAAATTT	2	2	0.56
Unigene17016_All	38	10.65	-	-	-	-	-	CATGTGACTAATTTTGAGGGG	1	36	10.09	CATGGAAAAAAAAATATTATA	2	2	0.56
Unigene19403_All	38	10.65	-	-	-	-	-	CATGAAACCAGGTTGTTTGCC	1	38	10.65
Unigene20344_All	38	10.65	-	-	-	-	-	CATGGAACTCACTGGAGTTTA	7	38	10.65
Unigene21633_All	38	10.65	-	-	-	-	-	CATGATGTACTGAGCCCCTGA	1	38	10.65
Unigene22323_All	38	10.65	-	-	-	-	-	CATGACACTAAACTTCAACTT	1	38	10.65
Unigene24731_All	38	10.65	-	-	-	-	-	CATGACTGGTTGCTTAGTTCG	6	9	2.52	CATGCTACATCAGTAACAATT	9	11	3.08	CATGTGATGCTTACAAGCAAT	7	18	5.04
Unigene27301_All	38	10.65	-	-	-	-	-	CATGGTAATATTATGATCATA	1	38	10.65
Unigene29315_All	38	10.65	-	-	-	-	-	CATGCTCTACACTGAGACTGG	1	38	10.65
Unigene29854_All	38	10.65	-	-	-	-	-	CATGAATTATTGCAACACAAT	1	38	10.65
Unigene34232_All	38	10.65	-	-	-	-	-	CATGCAAATAATCCAAATGCC	1	38	10.65
Unigene38380_All	38	10.65	-	-	-	-	-	CATGTACTTATGCTACGCTAT	1	38	10.65
Unigene39288_All	38	10.65	-	-	-	-	-	CATGTTTCACGTGTCATTTTA	1	38	10.65
Unigene40520_All	38	10.65	-	-	-	-	-	CATGTAAAAAAAGACGATAAT	2	35	9.81	CATGTAAAAAAAGATGATAAT	2	3	0.84
Unigene40527_All	38	10.65	-	GO:0009507//chloroplast;GO:0005739//mitochondrion	GO:0003746//translation elongation factor activity;GO:0005525//GTP binding;GO:0000049//tRNA binding;GO:0003924//GTPase activity	GO:0000002//mitochondrial genome maintenance;GO:0006414//translational elongation	gi|19112538|ref|NP_595746.1|/2e-13/mitochondrial translation elongation factor EF-Tu Tuf1 [Schizosaccharomyces pombe]	CATGGCCAATGGTGCCAACAT	1	38	10.65
Unigene41266_All	38	10.65	-	-	-	-	-	CATGTACCGGGCCGGTTCTCC	1	33	9.25	CATGTACCGGGCCGGATCTCC	1	2	0.56	CATGTGCCGGGCCGGTTCTCC	1	3	0.84
Unigene4235_All	38	10.65	-	-	-	-	gi|262108848|gb|EEY66900.1|/2e-33/retinol dehydrogenase, putative [Phytophthora infestans T30-4]	CATGCATGTATTTGTGGGTAA	2	26	7.29	CATGTATTTGTGGGTAATAAA	1	9	2.52	CATGCATGAATTTGTGGGTAA	2	3	0.84
Unigene43551_All	38	10.65	-	-	-	-	-	CATGGCGATTCCATTCAAAAA	1	38	10.65
Unigene44263_All	38	10.65	-	-	-	-	-	CATGGCTGACCTCCGAGGACT	1	36	10.09	CATGGCTGACCTCCGACGACT	1	2	0.56
Unigene45430_All	38	10.65	-	-	-	-	-	CATGACCCTGGGCAAAAATGT	1	14	3.92	CATGTAGTGTAGTTGTTGATA	2	24	6.73
gi|254023935|gb|GH997155.1|GH997155	38	10.65	ECB-01_M13R_A10_27Mar06 libraries of whole guts from fifth-instar European corn borer larvae Ostrinia nubilalis cDNA, mRNA sequence	GO:0005673//transcription factor TFIIE complex	-	GO:0006367//transcription initiation from RNA polymerase II promoter	gi|195122262|ref|XP_002005631.1|/7.75507e-70/GI18966 [Drosophila mojavensis]	CATGCGCTGCGCGACGTGTGG	3	12	3.36	CATGCTCAAGCATTACCAGCC	1	26	7.29
Unigene1255_All	37	10.37	-	-	-	-	-	CATGGATAAAATAAATATTTT	2	35	9.81	CATGGATAAAAGAAATATTTT	2	2	0.56
Unigene13530_All	37	10.37	-	-	-	-	-	CATGATAGGTACTATGTAAGT	1	37	10.37
Unigene13769_All	37	10.37	-	-	-	-	-	CATGGCAATAATTAGGTATCT	1	37	10.37
Unigene14000_All	37	10.37	-	-	-	-	-	CATGGGTATACGGAATCTTCT	1	37	10.37
Unigene14486_All	37	10.37	-	-	-	-	-	CATGTTACAGGCATAACGCAC	1	37	10.37
Unigene14537_All	37	10.37	-	GO:0030690//Noc1p-Noc2p complex;GO:0030691//Noc2p-Noc3p complex;GO:0005739//mitochondrion	-	GO:0042254//ribosome biogenesis	gi|254584218|ref|XP_002497677.1|/5e-74/ZYRO0F11022p [Zygosaccharomyces rouxii]	CATGATATCTGGGAAGGCAAT	5	7	1.96	CATGCCACATAGATGGACATT	1	30	8.41
Unigene174_All	37	10.37	-	-	-	-	-	CATGTAACTAATATCTCGGAT	2	2	0.56	CATGTCTATTTGACTTTTTAA	1	35	9.81
Unigene18266_All	37	10.37	-	-	-	-	-	CATGTTACTGGCGAAAGATTT	1	37	10.37
Unigene23996_All	37	10.37	-	-	-	-	-	CATGTTTACCAGATATTTCTC	1	22	6.16	CATGTTTACCAGATATTTCTA	1	15	4.2
Unigene27132_All	37	10.37	-	-	-	-	-	CATGTGACAAGAGGTAAAGTA	3	37	10.37
Unigene31070_All	37	10.37	-	-	-	-	-	CATGACACATAGTGGTAAAAA	1	23	6.45	CATGACCCATAGTGGTAAAAA	1	14	3.92
Unigene32481_All	37	10.37	-	-	-	-	gi|262099814|gb|EEY57866.1|/1e-100/lipoamide acyltransferase component of branched-chain alpha-keto acid dehydrogenase complex, putative [Phytophthora infestans T30-4]	CATGAAAGCGGCCTCGCTCAG	1	35	9.81	CATGGAGGCAGTTCCATACTA	6	2	0.56
Unigene32867_All	37	10.37	-	-	-	-	-	CATGGGTAACGACTCCATCTC	1	37	10.37
Unigene35657_All	37	10.37	-	-	-	-	-	CATGCATTTTTGGAGGGTCCA	1	37	10.37
Unigene39829_All	37	10.37	-	-	-	-	-	CATGGTTAGTAACGAAAGCAT	1	37	10.37
Unigene44099_All	37	10.37	-	-	-	-	-	CATGGAAGCGCGTGGTACAAG	1	30	8.41	CATGGAAGCGCGTGGTACAGG	1	7	1.96
Unigene45841_All	37	10.37	-	-	-	-	-	CATGTAAAAAAATTGATGAAT	1	37	10.37
Unigene4696_All	37	10.37	-	-	-	-	-	CATGGTGCTCAATAGCAAAAA	4	35	9.81	CATGTCTTCTCTAGTACGTAG	1	2	0.56
Unigene6850_All	37	10.37	-	-	-	-	-	CATGCCTTTATTGTTTAATTT	1	37	10.37
Unigene8518_All	37	10.37	-	-	-	-	-	CATGGTTTTTATAGTCCTCTA	1	4	1.12	CATGTAACTGTTCGAACAAAA	5	33	9.25
gi|254020558|gb|GH997014.1|GH997014	37	10.37	ECB6_M13F_A09_18Jul05.ab1 libraries of whole guts from fifth-instar European corn borer larvae Ostrinia nubilalis cDNA, mRNA sequence	-	-	-	-	CATGACTGTGACAGAGAGCCC	1	37	10.37
gi|254020794|gb|GH987625.1|GH987625	37	10.37	J-ECB-65_M13R_G11.ab1 libraries of whole guts from fifth-instar European corn borer larvae Ostrinia nubilalis cDNA, mRNA sequence	-	-	-	-	CATGCGATTTTTGGTTTTACA	1	26	7.29	CATGCGATTTTTGGCTTTACA	1	5	1.4	CATGCGATTTTTTGTTTTACA	1	2	0.56	CATGTGATTTTTGGTTTTACA	1	4	1.12
Unigene10045_All	36	10.09	-	-	-	-	-	CATGAGAGTCGAGATTAACAA	2	11	3.08	CATGAGGGTCGAGATTAACAA	2	25	7.01
Unigene12638_All	36	10.09	-	-	-	-	-	CATGAATCAAATACGTGCGGT	3	8	2.24	CATGACATCGACGACATAAAA	1	26	7.29	CATGACATCGACGACATAAGA	1	2	0.56
Unigene13178_All	36	10.09	-	-	-	-	gi|207367152|dbj|BAG72096.1|/1e-122/Gag-protease-integrase-RT-RNaseH polyprotein [Glycine max]	CATGCAATGTAATACTTATTA	4	31	8.69	CATGTGATCCTGGTGAGAAAT	8	5	1.4
Unigene13427_All	36	10.09	-	-	-	-	-	CATGCAGATGCGCCAGTGAGT	2	6	1.68	CATGCAGATGCGTCAGTGAGT	2	3	0.84	CATGCAGATGTGCCAGTGAGT	2	27	7.57
Unigene160_All	36	10.09	-	-	-	-	-	CATGAGGCACTTGCGCAGGCG	1	36	10.09
Unigene17278_All	36	10.09	-	-	-	-	-	CATGCCTTCTCTATGCCATCA	1	36	10.09
Unigene19178_All	36	10.09	-	-	-	-	gi|213408991|ref|XP_002175266.1|/5e-31/nucleoporin nup107 [Schizosaccharomyces japonicus yFS275]	CATGAGCAGAGATGCGCCCAA	1	33	9.25	CATGATACGTACATTCATATT	2	3	0.84
Unigene22400_All	36	10.09	-	-	-	-	-	CATGTACAGTTTCCTTTCTTT	1	34	9.53	CATGTACCGTTTCCTTTCTTT	1	2	0.56
Unigene24049_All	36	10.09	-	-	-	-	-	CATGTAACTGCAACTTACTAC	3	27	7.57	CATGTTATGTTGAGAACTAAG	1	6	1.68	CATGTTTAAAATCCTCGGTAA	2	3	0.84
Unigene26686_All	36	10.09	-	-	-	-	-	CATGTTTACGAAATACCTAAG	1	36	10.09
Unigene26702_All	36	10.09	-	-	-	-	-	CATGTATAATGAATATTTGTG	1	31	8.69	CATGTATATTGAATATTTGTG	1	5	1.4
Unigene26973_All	36	10.09	-	-	-	-	-	CATGATTTCATTGTAATAAAG	2	4	1.12	CATGGTATGGTTCTACAGACA	1	23	6.45	CATGATTTCATTGTAATAAAT	2	4	1.12	CATGGTATGGTTCTACAGGCA	1	5	1.4
Unigene29780_All	36	10.09	-	-	-	-	-	CATGCCAACTGAGGGATCACT	1	36	10.09
Unigene31094_All	36	10.09	-	-	-	-	gi|114326546|ref|NP_075907.2|/2e-06/phosphoglycerate mutase 1 [Mus musculus]	CATGATGGCAGCGTCACTGAG	1	36	10.09
Unigene31276_All	36	10.09	-	-	-	-	-	CATGTTTTTATTTAAGGTTTA	1	36	10.09
Unigene32585_All	36	10.09	-	-	-	-	-	CATGGACACAACAGCAACGGC	2	27	7.57	CATGCACAGTCAGCATCAAAT	1	9	2.52
Unigene34631_All	36	10.09	-	-	-	-	gi|2695746|emb|CAA11034.1|/6e-09/Pmt2 [Schizosaccharomyces pombe]	CATGAAGAAGGACCTGCGCGC	1	34	9.53	CATGAAGACGGACCTGCGCGC	1	2	0.56
Unigene35035_All	36	10.09	-	-	-	-	-	CATGGTTACGACTGGACACTG	1	36	10.09
Unigene39503_All	36	10.09	-	-	-	-	-	CATGTAATGGTTGGTATTTTT	1	36	10.09
Unigene40634_All	36	10.09	-	-	-	-	gi|154091378|gb|ABS57490.1|/2e-10/hypothetical protein [Mycosphaerella pini]	CATGATTTCCAAAGGGGAATT	1	36	10.09
Unigene41599_All	36	10.09	-	-	-	-	-	CATGGCTGGTCTCTGGACGGA	1	36	10.09
Unigene418_All	36	10.09	-	-	-	-	-	CATGAAAAAGAAATTAGTTTT	1	36	10.09
Unigene42476_All	36	10.09	-	-	-	-	gi|31339056|dbj|BAC77209.1|/8e-09/actin filament bundling protein P-115-ABP [Lilium longiflorum]	CATGGGTGCACGTGTCCAAAG	3	31	8.69	CATGTCCCAAACAAAAATCCT	1	5	1.4
Unigene43112_All	36	10.09	-	-	-	-	gi|45184848|ref|NP_982566.1|/9e-21/AAR025Cp [Ashbya gossypii ATCC 10895]	CATGATCGAGCTGCTGGGCCC	1	34	9.53	CATGATCGCGCTGCTGGGCCC	1	2	0.56
Unigene43582_All	36	10.09	-	-	-	-	-	CATGAGCGTAAAAAGGATCTC	2	3	0.84	CATGATTGAGGCACCGAATCA	1	33	9.25
Unigene44830_All	36	10.09	-	-	-	-	-	CATGAAATTGAATTGAATTGG	1	32	8.97	CATGAAATTGAATTGAATTTG	1	4	1.12
Unigene45863_All	36	10.09	-	-	-	-	gi|255715403|ref|XP_002553983.1|/1e-35/KLTH0E11660p [Lachancea thermotolerans]	CATGTTGATGGCCACTTCTGC	1	36	10.09
Unigene46213_All	36	10.09	-	-	-	-	gi|242222572|ref|XP_002477000.1|/3e-19/predicted protein [Postia placenta Mad-698-R]	CATGTGACAGGTGCCTTTCAA	1	36	10.09
Unigene5507_All	36	10.09	-	-	-	-	gi|262107686|gb|EEY65738.1|/3e-16/double stranded RNA binding, putative [Phytophthora infestans T30-4]	CATGCTGAATGCTCAAGAATC	5	34	9.53	CATGTTTTACTGCTCCGGGGT	1	2	0.56
Unigene7044_All	36	10.09	-	-	-	-	-	CATGGATATACCTTTTTTTTA	1	31	8.69	CATGGATATACCTTTTTTTTT	1	5	1.4
Unigene8503_All	36	10.09	-	-	-	-	-	CATGATAATTACACCTCGGAT	1	36	10.09
Unigene9330_All	36	10.09	-	-	-	-	-	CATGTAAAACTTATGTTCGGG	1	30	8.41	CATGTTAATCTTTTGAAATGT	2	3	0.84	CATGTTAATTGATGCAGTAGA	4	3	0.84
gi|133906030|gb|EL928871.1|EL928871	36	10.09	EST0494 ARS-CICGRU ONmgEST Ostrinia nubilalis cDNA clone 11F06 5', mRNA sequence	-	-	-	-	CATGTTAGCCAAAACATTTTA	1	36	10.09
gi|260681538|gb|FS438456.1|FS438456	36	10.09	FS438456 Ostrinia nubilalis pharate pupal fat body cDNA library Ostrinia nubilalis cDNA clone PPFB047 3', mRNA sequence	-	GO:0005488//binding	-	gi|237869126|gb|AAF91316.3|AF242202_1/2.37539e-60/immulectin-2 [Manduca sexta]	CATGACGCCTCCTGGGTTCTT	2	18	5.04	CATGGCGGATCGGTACACTGC	6	18	5.04
Unigene11156_All	35	9.81	-	-	-	-	-	CATGAATACAAGATTCGTTAG	2	28	7.85	CATGCTAGTATCAAAAGAAAT	6	7	1.96
Unigene118_All	35	9.81	-	-	-	-	-	CATGAATGTGTAATTCCGACA	1	35	9.81
Unigene13158_All	35	9.81	-	GO:0016020//membrane	-	-	gi|83744297|gb|ABC42492.1|/7e-35/molybdenum cofactor biosynthesis protein Cnx1E [Chlamydomonas reinhardtii]	CATGGGCGAGCGCGACCTGCT	1	33	9.25	CATGCTCAAAACTTTGCTGAG	2	2	0.56
Unigene14641_All	35	9.81	-	-	-	-	-	CATGAGGTTTCGTGAAGTCAG	1	35	9.81
Unigene17041_All	35	9.81	-	-	-	-	gi|225442853|ref|XP_002285369.1|/2e-32/PREDICTED: hypothetical protein [Vitis vinifera]	CATGTTGACCTTGCAACTCAG	1	35	9.81
Unigene1841_All	35	9.81	-	-	-	-	-	CATGACGTCACTTTAATCCCA	2	5	1.4	CATGCAATAAAATTATTATTA	1	27	7.57	CATGCAATAAAATTATTACTA	1	3	0.84
Unigene22259_All	35	9.81	-	-	-	-	gi|115491657|ref|XP_001210456.1|/2e-06/predicted protein [Aspergillus terreus NIH2624]	CATGGAAAACTCTTATGGAGG	1	3	0.84	CATGGAAAACTCCTATGGAGG	1	32	8.97
Unigene24464_All	35	9.81	-	-	-	-	-	CATGATCTCACCAGTGGCCAG	1	33	9.25	CATGATCTCACCAGTAGCCAG	1	2	0.56
Unigene26099_All	35	9.81	-	-	-	-	-	CATGTAGTCTCTGTGTGCTGT	2	35	9.81
Unigene26305_All	35	9.81	-	-	-	-	-	CATGTGGTGTGTCTTATTTGC	1	16	4.48	CATGTGGTGTATCTTATTTGC	1	19	5.32
Unigene26877_All	35	9.81	-	-	GO:0005488//binding;GO:0017111//nucleoside-triphosphatase activity	GO:0006259//DNA metabolic process	gi|219125812|ref|XP_002183166.1|/6e-18/predicted protein [Phaeodactylum tricornutum CCAP 1055/1]	CATGCACCCTAGGAAGGAAAG	1	35	9.81
Unigene27708_All	35	9.81	-	-	-	-	-	CATGATTTTAGTTAGGGTATT	1	33	9.25	CATGTGCGTCGACCTCTATGC	4	2	0.56
Unigene28735_All	35	9.81	-	-	-	-	-	CATGGCGATCGAGTTCGAGTG	1	9	2.52	CATGGCGATCGAGTTTGAGTG	1	26	7.29
Unigene29563_All	35	9.81	-	-	-	-	-	CATGAGACTCATTTGATACAT	1	35	9.81
Unigene30957_All	35	9.81	-	-	-	-	-	CATGGTGCTTGTGAGTGTAAT	1	35	9.81
Unigene31063_All	35	9.81	-	-	-	-	-	CATGGAATTCATTAGCAAGAT	1	33	9.25	CATGGAATTCATTAGCGAGAT	1	2	0.56
Unigene31950_All	35	9.81	-	-	-	-	-	CATGTACTACCCAAACAAGTG	1	35	9.81
Unigene32132_All	35	9.81	-	-	-	-	-	CATGATCAGACATAAACGCAT	1	32	8.97	CATGGATGAAGTAAGCTCTTT	2	3	0.84
Unigene33897_All	35	9.81	-	-	-	-	-	CATGAAACGACTCAAAACTCG	1	35	9.81
Unigene33971_All	35	9.81	-	-	GO:0004842//ubiquitin-protein ligase activity	GO:0016579//protein deubiquitination	gi|148909516|gb|ABR17854.1|/4e-30/unknown [Picea sitchensis]	CATGTGCGATCCCAAACTTAG	1	22	6.16	CATGTGCGATTCCAAACTTAG	1	13	3.64
Unigene34342_All	35	9.81	-	-	-	-	-	CATGAAAATATTTTAGTATAT	1	35	9.81
Unigene38425_All	35	9.81	-	-	-	-	-	CATGTAAAGGCCTAATATTAA	1	35	9.81
Unigene39179_All	35	9.81	-	-	-	-	-	CATGATAAGTTTTAATATTTT	2	3	0.84	CATGGTTAATTCAAATATGTA	1	32	8.97
Unigene39869_All	35	9.81	-	-	-	-	-	CATGTTGTCATAAACGACATA	1	35	9.81
Unigene4013_All	35	9.81	-	-	-	-	-	CATGCATTGTGGAATAGATCT	1	35	9.81
Unigene41991_All	35	9.81	-	-	-	-	-	CATGAATAGATTGTTTGAATA	1	35	9.81
Unigene42451_All	35	9.81	-	-	-	-	-	CATGTTGTTCGCTCTTAAATT	1	35	9.81
Unigene42865_All	35	9.81	-	-	-	-	-	CATGGACTTCTTCCTGGACGG	1	32	8.97	CATGGACTTCTTCCTGGACGT	1	3	0.84
Unigene43260_All	35	9.81	-	-	-	-	-	CATGAAGTTTACGCCCAGGTG	1	32	8.97	CATGTAGTTTACGCCCAGGTG	1	3	0.84
Unigene43435_All	35	9.81	-	-	-	-	-	CATGACCAAGCGCTCCGGACA	1	35	9.81
Unigene43458_All	35	9.81	-	-	-	-	-	CATGTAAATGAGCGATGTAGA	1	33	9.25	CATGTAAATGAGCGTTGTAGA	1	2	0.56
Unigene43852_All	35	9.81	-	-	-	-	-	CATGGATGATATGGATGATAT	1	29	8.13	CATGGATGATATGGATGACAT	1	6	1.68
Unigene4386_All	35	9.81	-	-	-	-	-	CATGGACACAGGGGCTACGGA	1	35	9.81
Unigene44232_All	35	9.81	-	-	-	-	gi|225470045|ref|XP_002266178.1|/8e-28/PREDICTED: hypothetical protein [Vitis vinifera]	CATGACAAATTGTAAAACTGT	1	35	9.81
Unigene45542_All	35	9.81	-	-	-	-	-	CATGTATAAGCTGCTCGATAA	1	35	9.81
Unigene45607_All	35	9.81	-	-	-	-	-	CATGTACTCGCACCCTTATGT	1	21	5.88	CATGTGATGCCAACGTTTTGT	2	14	3.92
Unigene46480_All	35	9.81	-	-	-	-	-	CATGTGCTTCTACAGGCGGCG	1	35	9.81
Unigene46591_All	35	9.81	-	-	-	-	gi|218187939|gb|EEC70366.1|/3e-31/hypothetical protein OsI_01300 [Oryza sativa Indica Group]	CATGAATGACTGGGAAGAATC	1	24	6.73	CATGCTGGGGGTGGCAGACCT	2	11	3.08
Unigene6423_All	35	9.81	-	-	-	-	-	CATGCTTGAGTCACCAAGCAA	1	35	9.81
Unigene7910_All	35	9.81	-	GO:0043231//intracellular membrane-bounded organelle;GO:0044446;GO:0044444//cytoplasmic part;GO:0031090//organelle membrane;GO:0012505//endomembrane system	-	GO:0006810//transport;GO:0016043//cellular component organization	gi|225461989|ref|XP_002267477.1|/7e-33/PREDICTED: hypothetical protein [Vitis vinifera]	CATGGAAATAAAAAAGATTCT	2	33	9.25	CATGTGAGAAAGTTGAAACTG	3	2	0.56
Unigene8733_All	35	9.81	-	-	-	-	-	CATGGCCCCCTCGATCCACTC	1	35	9.81
gi|254021524|gb|GH994764.1|GH994764	35	9.81	ECB-V-07_M13R_G02_18Apr07.ab1 libraries of whole guts from fifth-instar European corn borer larvae Ostrinia nubilalis cDNA, mRNA sequence	-	-	-	-	CATGTATTATTTCTAATATCT	1	35	9.81
Unigene12145_All	34	9.53	-	-	-	-	gi|116195146|ref|XP_001223385.1|/2e-11/hypothetical protein CHGG_04171 [Chaetomium globosum CBS 148.51]	CATGCTCAGATATTCTTAAGT	2	34	9.53
Unigene15636_All	34	9.53	-	-	-	-	-	CATGAAATTTTTATATAAATA	1	34	9.53
Unigene15673_All	34	9.53	-	-	-	-	-	CATGCAGAACTTCAATGAGTT	1	32	8.97	CATGCAGAACTTCGATGAGTT	1	2	0.56
Unigene20481_All	34	9.53	-	-	-	-	-	CATGCAGCCACTACCAGTTAC	1	34	9.53
Unigene2101_All	34	9.53	-	GO:0005829//cytosol;GO:0005634//nucleus	GO:0003924//GTPase activity	GO:0045324//late endosome to vacuole transport;GO:0007264//small GTPase mediated signal transduction;GO:0051469//vesicle fusion with vacuole;GO:0042144//vacuole fusion, non-autophagic;GO:0007035//vacuolar acidification;GO:0031321//ascospore-type prospore formation;GO:0030100//regulation of endocytosis;GO:0006886//intracellular protein transport;GO:0009847//spore germination	gi|262099861|gb|EEY57913.1|/1e-50/Rab32 family GTPase, putative [Phytophthora infestans T30-4]	CATGCTAGGCATTCCTAGTGA	1	8	2.24	CATGTCAAATGCATCTTTTGT	2	26	7.29
Unigene22818_All	34	9.53	-	-	-	-	-	CATGTCACCAACCGAGTTTGA	2	34	9.53
Unigene24321_All	34	9.53	-	-	-	-	gi|159128388|gb|EDP53503.1|/4e-18/GMC oxidoreductase, putative [Aspergillus fumigatus A1163]	CATGATGGTGGCTGAAAAGGG	1	30	8.41	CATGATGGTGGCTGAAAAAGG	1	4	1.12
Unigene25422_All	34	9.53	-	-	-	-	-	CATGTAATTAATAGCTACTAT	4	34	9.53
Unigene25793_All	34	9.53	-	-	-	-	-	CATGTATATATCGCATTATAT	3	34	9.53
Unigene2610_All	34	9.53	-	-	-	-	-	CATGCAAAACTAGCTCGAACA	1	34	9.53
Unigene27541_All	34	9.53	-	-	-	-	-	CATGGATAATTTAACGTGTAC	1	6	1.68	CATGGATCATTTAACGTGTAC	1	28	7.85
Unigene27592_All	34	9.53	-	-	-	-	gi|150951398|ref|XP_001387717.2|/4e-11/putative zinc finger protein [Pichia stipitis CBS 6054]	CATGGATCCGCGGTGAGCCTC	1	34	9.53
Unigene27736_All	34	9.53	-	-	-	-	-	CATGAACAATCGTAAGTTATT	1	34	9.53
Unigene29460_All	34	9.53	-	-	-	-	-	CATGTAACGTATAGATGACCT	2	15	4.2	CATGTTGTCCCTTTTACACTC	1	19	5.32
Unigene31496_All	34	9.53	-	-	-	-	-	CATGCAATGTACAAAAATACA	3	7	1.96	CATGGCTCATTTTAACAAAAT	4	27	7.57
Unigene3206_All	34	9.53	-	-	-	-	-	CATGCAAATAGTAATAAAATC	1	34	9.53
Unigene33371_All	34	9.53	-	-	-	-	gi|242763345|ref|XP_002340557.1|/2e-06/reverse transcriptase, putative [Talaromyces stipitatus ATCC 10500]	CATGGATATTTTAAGAAGTTC	1	34	9.53
Unigene34471_All	34	9.53	-	-	-	-	gi|71018477|ref|XP_759469.1|/2e-06/hypothetical protein UM03322.1 [Ustilago maydis 521]	CATGGAAATATAAATTAATTG	1	34	9.53
Unigene36009_All	34	9.53	-	-	-	-	-	CATGCATATGCGACCCACGTG	1	34	9.53
Unigene3906_All	34	9.53	-	-	-	-	-	CATGTATGGAAAATTTCTGGG	1	8	2.24	CATGTATGGATAATTTCTGGG	1	26	7.29
Unigene41116_All	34	9.53	-	-	-	-	gi|18399454|ref|NP_566409.1|/5e-22/unknown protein [Arabidopsis thaliana]	CATGACATTGGGTAAAACGGT	2	2	0.56	CATGAGCTTCTTTACGTTTTT	1	32	8.97
Unigene45177_All	34	9.53	-	-	-	-	gi|262111978|gb|EEY70030.1|/1e-08/conserved hypothetical protein [Phytophthora infestans T30-4]	CATGTGTTGACTTACTTTCTT	1	34	9.53
Unigene45256_All	34	9.53	-	-	-	-	gi|255555981|ref|XP_002519025.1|/2e-34/Splicing factor 3B subunit, putative [Ricinus communis]	CATGGAACTGGATGTTTTCTT	1	34	9.53
Unigene45433_All	34	9.53	-	-	-	-	gi|225434492|ref|XP_002275283.1|/8e-12/PREDICTED: hypothetical protein isoform 2 [Vitis vinifera]	CATGAGGCAGGCGTTGAAAAT	1	29	8.13	CATGAGGCAGGCGTTGCAAAT	1	2	0.56	CATGAGGCAGGCGTTGTAAAT	1	3	0.84
Unigene5311_All	34	9.53	-	-	-	-	-	CATGGCACATCCTGTTTATTA	1	34	9.53
Unigene5895_All	34	9.53	-	-	-	-	-	CATGAATTTTAAAGATAACCA	1	34	9.53
Unigene6365_All	34	9.53	-	-	-	-	-	CATGCCGCCGGACAGGCAGTT	1	19	5.32	CATGTTTATTATTTAATGTAA	3	3	0.84	CATGCCGCCGGACAGGGAGTT	1	8	2.24	CATGTCAAATTTCAGCCCGAT	5	4	1.12
Unigene8601_All	34	9.53	-	-	GO:0005488//binding;GO:0016787//hydrolase activity	-	gi|149245841|ref|XP_001527393.1|/1e-53/conserved hypothetical protein [Lodderomyces elongisporus NRRL YB-4239]	CATGAGATACTAAACAACCTG	3	5	1.4	CATGGGTGTTTCTACATTTTT	1	29	8.13
Unigene10732_All	33	9.25	-	-	-	-	-	CATGTATTGTGCTTATAACAT	1	16	4.48	CATGTATTGTGCTTATAATAT	1	12	3.36	CATGTATTGTGCTTATTACAT	1	5	1.4
Unigene11738_All	33	9.25	-	-	-	-	-	CATGCTATATAATAAAAACAT	1	33	9.25
Unigene1234_All	33	9.25	-	-	-	-	gi|242079631|ref|XP_002444584.1|/2e-15/hypothetical protein SORBIDRAFT_07g024000 [Sorghum bicolor]	CATGACATCAAAACTAAGTAT	1	33	9.25
Unigene14016_All	33	9.25	-	-	-	-	-	CATGCTGTTCAATTGGTCGAG	2	26	7.29	CATGTAGGATGTTTCTTGCAA	1	7	1.96
Unigene16480_All	33	9.25	-	-	-	-	gi|134119050|ref|XP_771806.1|/2e-06/hypothetical protein CNBN2040 [Cryptococcus neoformans var. neoformans B-3501A]	CATGCCAGTCTACTCACACCT	1	31	8.69	CATGCCAGTCTACTCACCCCT	1	2	0.56
Unigene17925_All	33	9.25	-	-	-	-	-	CATGTATAAATCACCCCTAAT	1	33	9.25
Unigene20359_All	33	9.25	-	-	-	-	-	CATGACCGGCAATGGGTAAGT	2	3	0.84	CATGTGTTTTATATTATGATA	1	30	8.41
Unigene21812_All	33	9.25	-	-	-	-	-	CATGGAAATCGATAGAATGAT	1	33	9.25
Unigene2591_All	33	9.25	-	-	-	-	-	CATGCATAGATTAGTCCAAAA	1	8	2.24	CATGTATTTTGAAATTTGTTT	2	6	1.68	CATGCGTAGATTAGTCCAAAA	1	19	5.32
Unigene25978_All	33	9.25	-	-	-	-	-	CATGAACACCAGCTGGAAAAA	1	33	9.25
Unigene28391_All	33	9.25	-	-	-	-	gi|159478673|ref|XP_001697425.1|/1e-29/predicted protein [Chlamydomonas reinhardtii]	CATGTCAGACGTGGCGCAAGG	1	33	9.25
Unigene30644_All	33	9.25	-	-	-	-	-	CATGTGATTATAGGATTATAG	1	33	9.25
Unigene32421_All	33	9.25	-	-	-	-	-	CATGAGTGTCTTTAATTAAAT	3	3	0.84	CATGCAAATAATGTTTGCATA	1	6	1.68	CATGTACAATGGTGATAGTCA	2	24	6.73
Unigene32539_All	33	9.25	-	-	-	-	gi|226459215|gb|EEH56511.1|/1e-16/predicted protein [Micromonas pusilla CCMP1545]	CATGGAGCGACGCTGCTGACG	1	33	9.25
Unigene33987_All	33	9.25	-	-	-	-	-	CATGATCCAAATAGTTGTTAC	2	33	9.25
Unigene3483_All	33	9.25	-	-	-	-	gi|254586605|ref|XP_002498870.1|/1e-21/ZYRO0G20526p [Zygosaccharomyces rouxii]	CATGTGATCGGGGATTTTACA	1	33	9.25
Unigene35870_All	33	9.25	-	-	-	-	-	CATGTTCGGCGTTTAATGTAA	1	33	9.25
Unigene36107_All	33	9.25	-	-	-	-	-	CATGGCGGCTTTGCCTCTGCC	1	33	9.25
Unigene36688_All	33	9.25	-	-	-	-	-	CATGCCATACATTCCGGTGCG	1	33	9.25
Unigene37229_All	33	9.25	-	-	-	-	gi|168034037|ref|XP_001769520.1|/6e-07/predicted protein [Physcomitrella patens subsp. patens]	CATGAGAAAGGACAACGGTGG	1	33	9.25
Unigene41281_All	33	9.25	-	-	-	-	-	CATGTTTACCATTGGACGAAT	1	33	9.25
Unigene43162_All	33	9.25	-	-	-	-	-	CATGATACCCATAAAAATAAT	2	3	0.84	CATGTAATGTTCTTGAAAATG	1	30	8.41
Unigene46600_All	33	9.25	-	-	-	-	gi|3930517|gb|AAC80427.1|/9e-40/ubiquitin fusion degradation protein-2 [Schizosaccharomyces pombe]	CATGACTCGAAGATACTAATC	1	33	9.25
Unigene9929_All	33	9.25	-	-	-	-	-	CATGTCCTATTGGAGTGTTAC	1	33	9.25
gi|254004655|gb|GH993785.1|GH993785	33	9.25	ECB-C-15_M13R_E02_30Apr07.ab1 libraries of whole guts from fifth-instar European corn borer larvae Ostrinia nubilalis cDNA, mRNA sequence	GO:0005811//lipid particle;GO:0005759//mitochondrial matrix	-	GO:0006635//fatty acid beta-oxidation	gi|87248109|gb|ABD36107.1|/7.32272e-105/enoyl-CoA hydratase precursor 1 [Bombyx mori]	CATGGGCGTCGATGAAGTTGC	1	33	9.25
gi|254020651|gb|GH987578.1|GH987578	33	9.25	J-ECB-65_M13R_C09.ab1 libraries of whole guts from fifth-instar European corn borer larvae Ostrinia nubilalis cDNA, mRNA sequence	-	-	-	-	CATGAAAAGAATACTGTAACT	2	5	1.4	CATGATTTGATAACATTTTTA	1	4	1.12	CATGGGTGTGTTTGTTTCATT	3	24	6.73
Unigene16347_All	32	8.97	-	-	-	-	-	CATGGTGTTCTAAGGTTATTA	1	32	8.97
Unigene16908_All	32	8.97	-	-	-	-	-	CATGTCAAGAAGCAGGTCTTC	1	32	8.97
Unigene17401_All	32	8.97	-	-	-	-	-	CATGAGGAACGATTCAACAAT	1	32	8.97
Unigene17549_All	32	8.97	-	-	-	-	-	CATGCCGCTGCTGCAGGCCGC	1	32	8.97
Unigene20118_All	32	8.97	-	-	-	-	gi|226460378|gb|EEH57672.1|/3e-44/predicted protein [Micromonas pusilla CCMP1545]	CATGTACCTGGCGCAAGACCA	1	32	8.97
Unigene21239_All	32	8.97	-	-	-	-	-	CATGCAGTAAAAAATTGATTT	1	25	7.01	CATGCAGTAAAAAAATGATTT	1	7	1.96
Unigene22709_All	32	8.97	-	-	-	-	-	CATGCGGTGTTCACGAGAGGG	1	32	8.97
Unigene23848_All	32	8.97	-	-	-	-	gi|212528078|ref|XP_002144196.1|/4e-27/NIF domain protein [Penicillium marneffei ATCC 18224]	CATGTGGATTATTTCTTGGAT	1	32	8.97
Unigene2764_All	32	8.97	-	-	-	-	-	CATGTGTGTATACAAATTCTG	1	32	8.97
Unigene27658_All	32	8.97	-	-	-	-	-	CATGACGTCAAAGGCGCGGAA	1	32	8.97
Unigene27664_All	32	8.97	-	-	-	-	-	CATGCATGTATTTATTGTCCA	3	2	0.56	CATGTATTTATTGTCCAGATT	2	30	8.41
Unigene28511_All	32	8.97	-	-	-	-	-	CATGGATACCAAAGTGTGCCT	1	32	8.97
Unigene28776_All	32	8.97	-	-	-	-	gi|169847566|ref|XP_001830494.1|/2e-25/hypothetical protein CC1G_07409 [Coprinopsis cinerea okayama7#130]	CATGCTGCTCTCGCTAAGAAT	1	11	3.08	CATGCTGCTTTCGCTAAGAAC	1	21	5.88
[truncated: 6,416 more rows]
[truncated: 166 more columns]

## Sheet: Larva
Gene	GeneExpression	TPM(Gene)	Description	GO Component	GO Function	GO Process	blast nr	Mapped-Tag	Nth-Tag-from-3'-end-of-Gene	Tag-Copy-Number	TPM(tag)
Unigene10013_All	16	4.53	-	-	-	-	-	CATGATGTTTTCAGAGATCGA	2	4	1.13	CATGGGCGCGCGGCTATTGTT	1	12	3.39
Unigene10020_All	10	2.83	-	-	-	-	-	CATGTGAATCTAATGTATCTT	1	10	2.83
Unigene10024_All	2	0.57	-	-	-	-	-	CATGGGTAAACCATTAAAATC	1	2	0.57
Unigene10028_All	81	22.91	-	-	-	-	-	CATGGCTTTCCACTACTTTTG	1	79	22.34	CATGGCTTTCCACTCCTTTTG	1	2	0.57
Unigene10032_All	117	33.09	-	-	-	-	-	CATGTCTACGTGACTTTTTGG	1	109	30.83	CATGTGATTTTTCAAATAATT	2	4	1.13	CATGTCTACGTGACTTTTTTG	1	2	0.57	CATGTCTACGTGATTTTTTGG	1	2	0.57
Unigene10045_All	2	0.57	-	-	-	-	-	CATGAGGGTCGAGATTAACAA	2	2	0.57
Unigene10052_All	2	0.57	-	-	-	-	gi|224146051|ref|XP_002325861.1|/3e-42/predicted protein [Populus trichocarpa]	CATGCCGCCTCTGAAGTTGGT	1	2	0.57
Unigene10056_All	17	4.81	-	-	-	-	-	CATGAACACGAATGAGACATC	1	17	4.81
Unigene10084_All	65	18.38	-	-	-	-	-	CATGAAACTACACATTCTTTT	1	50	14.14	CATGAAACTACACATTATTTT	1	2	0.57	CATGGAACTACACATTCTTTT	1	13	3.68
Unigene10095_All	31	8.77	-	GO:0005829//cytosol	GO:0003883//CTP synthase activity	GO:0006241//CTP biosynthetic process;GO:0006207//'de novo' pyrimidine base biosynthetic process	gi|19114166|ref|NP_593254.1|/1e-161/CTP synthase (predicted) [Schizosaccharomyces pombe]	CATGGAGGTGGCATCCGTGGA	1	5	1.41	CATGGAGGTGGCATCAGTGGA	1	26	7.35
Unigene10106_All	13	3.68	-	-	-	-	-	CATGGATACGCTTGATGACTT	1	13	3.68
Unigene1010_All	20	5.66	-	-	-	-	gi|170085153|ref|XP_001873800.1|/1e-139/predicted protein [Laccaria bicolor S238N-H82]	CATGAGATTGGAACCCAACAA	1	20	5.66
Unigene10117_All	5	1.41	-	-	-	-	-	CATGGTCCGGGCCAGATTCGT	1	5	1.41
Unigene10124_All	8	2.26	-	-	-	-	-	CATGTGAACCTTAACGCACAG	1	8	2.26
Unigene10138_All	2	0.57	-	-	-	-	-	CATGCTGTGTGTACACGTTAT	1	2	0.57
Unigene10141_All	4	1.13	-	-	-	-	-	CATGGAGTTGTTAATAATAAC	1	4	1.13
Unigene10173_All	6	1.7	-	GO:0005634//nucleus;GO:0005829//cytosol	-	GO:0033554//cellular response to stress	gi|121702043|ref|XP_001269286.1|/5e-21/aldehyde reductase (AKR1), putative [Aspergillus clavatus NRRL 1]	CATGCCCGGGAGGCAGTGGTG	1	6	1.7
Unigene10178_All	120	33.94	-	GO:0005829//cytosol;GO:0005634//nucleus	GO:0003899//DNA-directed RNA polymerase activity	GO:0006384//transcription initiation from RNA polymerase III promoter	gi|213406069|ref|XP_002173806.1|/8e-42/RNA polymerase III subunit Rpc25 [Schizosaccharomyces japonicus yFS275]	CATGTGACTCTGGGGTTTTTT	1	118	33.37	CATGTGACTCTGGGGATTTTT	1	2	0.57
Unigene10188_All	5	1.41	-	-	-	-	-	CATGGTAATTTCGCATTCCTT	1	5	1.41
Unigene10205_All	324	91.64	-	-	-	-	-	CATGTAGTACTTTGGATTGAG	1	322	91.07	CATGTAGCACTTTGGATTGAG	1	2	0.57
Unigene10206_All	15	4.24	-	-	-	-	-	CATGGTCAATGTAATCATTGA	1	15	4.24
Unigene10225_All	3	0.85	-	-	-	-	-	CATGAAGTAGGTTACCTATAA	1	3	0.85
Unigene10227_All	2	0.57	-	-	-	-	gi|225451808|ref|XP_002281380.1|/1e-41/PREDICTED: hypothetical protein [Vitis vinifera]	CATGCCTAGCTTGCTAGTGGT	4	2	0.57
Unigene10252_All	14	3.96	-	-	-	-	-	CATGAAATCTGTTAATTCTCT	1	14	3.96
Unigene10266_All	4	1.13	-	-	-	-	-	CATGAAATGGACTTTTGAAAC	1	4	1.13
Unigene10308_All	2	0.57	-	-	-	-	-	CATGAAACAAACGAATCGTAA	2	2	0.57
Unigene1030_All	21	5.94	-	-	-	-	-	CATGAAATTCAATACTTAATT	1	21	5.94
Unigene10323_All	26	7.35	-	-	-	-	-	CATGGGACAAGCTCTACTTCC	1	26	7.35
Unigene10326_All	15	4.24	-	-	-	-	-	CATGCTCGCGATGGAATATAG	1	8	2.26	CATGTGATTGGTATACTAAAA	2	7	1.98
Unigene10334_All	438	123.88	-	-	-	-	gi|6015432|dbj|BAA85161.1|/2e-32/OSEYA1 [Oryza sativa]	CATGGCAAAAATCTGAACCAG	3	406	114.83	CATGGCAAAAATCTCAACCAG	3	2	0.57	CATGGCAAAAATCTGAAACAG	3	6	1.7	CATGGCAAAAATCTGAACCCG	3	2	0.57	CATGGCAAAAATCTGAGCCAG	3	3	0.85	CATGGCAAAAATCTGCACCAG	3	4	1.13	CATGGCAAATATCTGAACCAG	3	3	0.85	CATGGCAACAATCTGAACCAG	3	2	0.57	CATGGCATAAATCTGAACCAG	3	5	1.41	CATGGCTAAAATCTGAACCAG	3	5	1.41
Unigene10340_All	4	1.13	-	-	-	-	-	CATGTTTCTTGCTAAAGCAGT	1	4	1.13
Unigene10343_All	44	12.44	-	-	-	-	-	CATGAGAGGAATCTAAAATGA	3	33	9.33	CATGGGCTCTTCAGCACCAGT	1	8	2.26	CATGTCACAAGGGAATGGTTC	4	3	0.85
Unigene10350_All	14	3.96	-	-	-	-	-	CATGTATTTTTGTATTAATTT	1	14	3.96
Unigene10353_All	2	0.57	-	-	-	-	-	CATGATTCGGGTGATTTCATA	1	2	0.57
Unigene10356_All	2	0.57	-	GO:0005622//intracellular	-	-	gi|256722895|gb|EEU36275.1|/3e-11/hypothetical protein NECHADRAFT_87166 [Nectria haematococca mpVI 77-13-4]	CATGAGCTTCAGCAACGACAG	1	2	0.57
Unigene10365_All	30	8.49	-	-	-	-	-	CATGGTAGTACACCACGTTTG	1	30	8.49
Unigene10366_All	24	6.79	-	-	-	-	gi|190345193|gb|EDK37038.2|/2e-26/hypothetical protein PGUG_01136 [Pichia guilliermondii ATCC 6260]	CATGACTGTTAATACTATGTC	7	13	3.68	CATGAGGAGTACATCCCAAGA	6	2	0.57	CATGTTTTGTAATAGTCGATG	1	3	0.85	CATGACTGTTAATACTATGTT	7	6	1.7
Unigene10378_All	14	3.96	-	-	-	-	-	CATGGAATAATGATTAGATAA	1	14	3.96
Unigene1037_All	21	5.94	-	-	-	-	-	CATGACAGAGCACACAAATCT	1	13	3.68	CATGACAGATCACACAAATCT	1	8	2.26
Unigene10389_All	7	1.98	-	-	-	-	-	CATGGGTTTGGGCTGATGTGA	1	2	0.57	CATGTACCCGAAGAAGCGTGA	2	5	1.41
Unigene10398_All	75	21.21	-	-	-	-	gi|30679397|ref|NP_187166.2|/1e-23/sugar transporter family protein [Arabidopsis thaliana]	CATGAACACAGCAGGGACCAA	1	35	9.9	CATGATTATTGTCATAATCTT	2	3	0.85	CATGAACACAGTAGGGACCAA	1	37	10.46
Unigene10400_All	5	1.41	-	-	-	-	-	CATGCCCCTATGAAGACACGG	2	5	1.41
Unigene10407_All	6	1.7	-	-	-	-	-	CATGGTCGATCTGTTTTAATG	1	6	1.7
Unigene10417_All	2	0.57	-	-	-	-	gi|224117372|ref|XP_002317556.1|/8e-15/predicted protein [Populus trichocarpa]	CATGTTCACGGCGTTGATCGA	2	2	0.57
Unigene10422_All	5	1.41	-	-	-	-	-	CATGGGTCAGCCAAGATATCG	1	5	1.41
Unigene10427_All	4	1.13	-	-	-	-	-	CATGTGTAAGTTTTTGCATAC	1	2	0.57	CATGTGTATACATTTATGTAC	3	2	0.57
Unigene10433_All	147	41.58	-	-	-	-	-	CATGTCTGTGTTTAACTTCTT	1	140	39.6	CATGACTGTGTTTAACTTCTT	1	2	0.57	CATGTCTGTGTTTAACGTCTT	1	3	0.85	CATGTCTGTGTTTAACTTCTA	1	2	0.57
Unigene10437_All	14	3.96	-	-	-	-	-	CATGACACTTCACTTTCTCAT	1	3	0.85	CATGACGCTTCACTTTCTCAT	1	11	3.11
Unigene10438_All	2	0.57	-	-	-	-	-	CATGTAATGCAGTGAAAATAA	1	2	0.57
Unigene10440_All	15	4.24	-	-	-	-	-	CATGTTAATTGTATAGTTATA	1	15	4.24
Unigene10448_All	2	0.57	-	GO:0005737//cytoplasm	-	-	gi|239605483|gb|EEQ82532.1|/1e-24/hypothetical protein NCER_100737 [Nosema ceranae BRL01]	CATGTAGGAAATATCTTGATA	1	2	0.57
Unigene10450_All	6	1.7	-	-	-	-	-	CATGGCGCGGCAGGCCGGCGC	1	4	1.13	CATGTGCAATTTTTGAAATAG	2	2	0.57
Unigene10455_All	48	13.58	-	-	-	-	-	CATGCTCTTTGCTATTATGAC	1	46	13.01	CATGCTCTTTGCTATTCTGAC	1	2	0.57
Unigene10466_All	342	96.73	-	-	-	-	-	CATGCTTTGTTACGCAATCTA	1	340	96.16	CATGCTTTGTTACGCACTCTA	1	2	0.57
Unigene10481_All	3	0.85	-	-	-	-	-	CATGCCAATTAATAGGTCACT	1	3	0.85
Unigene10482_All	14	3.96	-	GO:0044464//cell part	-	-	gi|256733072|gb|EEU46420.1|/1e-12/hypothetical protein NECHADRAFT_78996 [Nectria haematococca mpVI 77-13-4]	CATGAAAACAGAATCAACACC	1	14	3.96
Unigene10485_All	2	0.57	-	-	-	-	-	CATGCACTTCCGAGATAACTT	1	2	0.57
Unigene10493_All	5	1.41	-	-	-	-	-	CATGAGTTCACTCATCTTTTC	1	5	1.41
Unigene10496_All	33	9.33	-	-	-	-	gi|116054918|emb|CAL56995.1|/2e-11/septum formation protein (ISS) [Ostreococcus tauri]	CATGGGTGGGTGCTTTATAGA	1	33	9.33
Unigene10497_All	7	1.98	-	-	-	-	-	CATGTGAAGTCGCTGGTTGTA	2	7	1.98
Unigene10500_All	9	2.55	-	-	-	-	-	CATGTATGGGCTTCTTATATT	1	9	2.55
Unigene10502_All	2	0.57	-	-	-	-	-	CATGACGAAGATGGGCGCCAT	1	2	0.57
Unigene1050_All	41	11.6	-	-	-	-	-	CATGATGATGCAGTGATTGAT	1	26	7.35	CATGCATGATGATGCAGTGAT	2	15	4.24
Unigene10511_All	2	0.57	-	GO:0005634//nucleus;GO:0005829//cytosol	-	-	gi|262111125|gb|EEY69177.1|/2e-38/mitogen-activated protein kinase organizer, putative [Phytophthora infestans T30-4]	CATGACCTCGGTATCGCCTCA	1	2	0.57
Unigene10538_All	2	0.57	-	-	GO:0004812//aminoacyl-tRNA ligase activity;GO:0000166//nucleotide binding	GO:0006418//tRNA aminoacylation for protein translation	gi|255076041|ref|XP_002501695.1|/1e-27/predicted protein [Micromonas sp. RCC299]	CATGAGCGCAAACTTGGCGGC	1	2	0.57
Unigene10541_All	7	1.98	-	-	-	-	-	CATGAATTTTTTTGCTTTAAT	1	7	1.98
Unigene10543_All	2	0.57	-	-	-	-	-	CATGATTGCAAGTTTATTAGC	1	2	0.57
Unigene10546_All	169	47.8	-	-	-	-	-	CATGAAAAGAAGATTAGGTTG	1	162	45.82	CATGCCATCATGGCTGAAACT	3	2	0.57	CATGGCTGAAACTTCATGAAA	2	3	0.85	CATGAAAAGAAGATTAGGCTG	1	2	0.57
Unigene10555_All	126	35.64	-	-	-	-	-	CATGAACCTCTGTTCTCTAAT	1	3	0.85	CATGCAAGTATTTTTATATGT	2	123	34.79
Unigene10565_All	3	0.85	-	-	-	-	-	CATGCCGCTTGGATAGAATGG	1	3	0.85
Unigene10580_All	9	2.55	-	-	-	-	-	CATGTTTATTCAAGATCTTAC	1	9	2.55
Unigene10581_All	19	5.37	-	GO:0005576//extracellular region	GO:0008242//omega peptidase activity	-	gi|262095607|gb|EEY53659.1|/6e-45/gamma-glutamyl hydrolase, putative [Phytophthora infestans T30-4]	CATGAAGTATTTGTTGGCTTT	3	7	1.98	CATGCTATCGACAGCACAAGC	1	7	1.98	CATGTTGCTGTACGAGTAGCA	2	3	0.85	CATGAAGTATTTGTTAGCTTT	3	2	0.57
Unigene10586_All	29	8.2	-	GO:0005730//nucleolus	GO:0003824//catalytic activity	-	gi|116200977|ref|XP_001226300.1|/6e-22/hypothetical protein CHGG_08373 [Chaetomium globosum CBS 148.51]	CATGAAGAAATTCATAATGAT	1	18	5.09	CATGAAGAAATTAATAATGAT	1	11	3.11
Unigene10591_All	2	0.57	-	-	-	-	-	CATGATGTGCAGGCTCAGTGG	1	2	0.57
Unigene10606_All	13	3.68	-	GO:0005618//cell wall;GO:0005886//plasma membrane	GO:0005515//protein binding	-	gi|255573814|ref|XP_002527826.1|/1e-106/tip120, putative [Ricinus communis]	CATGAACCTGAAGTCTTTATC	1	13	3.68
Unigene10612_All	7	1.98	-	-	-	-	-	CATGTTGAGAAAATAGTTATA	1	7	1.98
Unigene10616_All	2	0.57	-	GO:0005737//cytoplasm	GO:0043130//ubiquitin binding	GO:0006511//ubiquitin-dependent protein catabolic process;GO:0006303//double-strand break repair via nonhomologous end joining	gi|239605351|gb|EEQ82413.1|/4e-88/hypothetical protein NCER_100867 [Nosema ceranae BRL01]	CATGAGAGCCAAAAAGGAACA	1	2	0.57
Unigene10623_All	289	81.74	-	-	-	-	gi|159479752|ref|XP_001697954.1|/3e-17/RNA binding protein [Chlamydomonas reinhardtii]	CATGATCGACGGGCGCTGGTG	1	275	77.78	CATGATCGACGGACGCTGGTG	1	3	0.85	CATGATCGACGGGCGCAGGTG	1	2	0.57	CATGATCGACGGGCGCTGGCG	1	2	0.57	CATGATCGACGGGCGCTGGGG	1	5	1.41	CATGATCGCCGGGCGCTGGTG	1	2	0.57
Unigene10634_All	11	3.11	-	GO:0044464//cell part	-	GO:0009987//cellular process	gi|190406204|gb|EDV09471.1|/4e-11/conserved hypothetical protein [Saccharomyces cerevisiae RM11-1a]	CATGAAGAAAGCCAAAGGAAA	1	11	3.11
Unigene10648_All	2	0.57	-	-	-	-	-	CATGATGTCCGTGTTTGTCTT	1	2	0.57
Unigene10667_All	10	2.83	-	-	-	-	gi|168030450|ref|XP_001767736.1|/1e-130/predicted protein [Physcomitrella patens subsp. patens]	CATGATTATGAACCTCAAGTA	1	10	2.83
Unigene10672_All	13	3.68	-	-	-	-	gi|2342693|gb|AAB70420.1|/2e-08/Similar to Beta integral membrane protein (gb|U43629). EST gb|N37585,gb|T43808,gb|,gb|AA395424 come from this gene [Arabidopsis thaliana]	CATGACCTCACTGAACATTTT	1	13	3.68
Unigene10681_All	6	1.7	-	-	-	-	gi|145344509|ref|XP_001416774.1|/9e-15/predicted protein [Ostreococcus lucimarinus CCE9901]	CATGAGGCCCCTCTCAACTAT	1	4	1.13	CATGCAACTCGTCTACGAGGA	4	2	0.57
Unigene10690_All	29	8.2	-	-	-	-	gi|255543092|ref|XP_002512609.1|/3e-23/cytochrome P450, putative [Ricinus communis]	CATGAGGTATCCAAGGGAGGG	2	9	2.55	CATGAGGTCACGTGCATTCAG	1	17	4.81	CATGAGGAATCCAAGGGAGGG	2	3	0.85
Unigene10700_All	2	0.57	-	-	-	-	gi|262101624|gb|EEY59676.1|/6e-28/nuclear prelamin A recognition factor-like protein [Phytophthora infestans T30-4]	CATGTGTTTTCTCTGCATAGC	1	2	0.57
Unigene10710_All	2	0.57	-	GO:0005739//mitochondrion	-	-	gi|255729420|ref|XP_002549635.1|/8e-20/hypothetical protein CTRG_03932 [Candida tropicalis MYA-3404]	CATGGAAATAGGGACTTTTTA	1	2	0.57
Unigene10722_All	32	9.05	-	-	-	-	-	CATGTAGGTTATGAAAAGAAT	1	32	9.05
Unigene10726_All	111	31.39	-	-	-	-	-	CATGTTTATAATATTATTCCT	1	109	30.83	CATGTTTATAATATTATTCCA	1	2	0.57
Unigene10728_All	8	2.26	-	-	-	-	-	CATGTACTGTGAGCCTAATTA	1	8	2.26
Unigene10731_All	77	21.78	-	-	-	-	-	CATGCTCATACAGTGCCATGG	2	2	0.57	CATGGCGCACCAAAATGTATT	1	73	20.65	CATGGCGCACCAACATGTATT	1	2	0.57
Unigene10732_All	22	6.22	-	-	-	-	-	CATGTATTGTGCTTATAACAT	1	16	4.53	CATGTATTGTGCTTATAATAT	1	3	0.85	CATGTATTGTGCTTATTACAT	1	3	0.85
Unigene10734_All	12	3.39	-	-	-	-	-	CATGTGACTGGTGTAAAATAG	1	12	3.39
Unigene10737_All	23	6.51	-	-	-	-	-	CATGTGACTCGTGTGCAATAA	1	23	6.51
Unigene10740_All	3	0.85	-	-	-	-	-	CATGGGGGTGATTTGGATAGC	1	3	0.85
Unigene10755_All	4	1.13	-	-	-	-	-	CATGTTAAAAAAGTATAAACA	1	4	1.13
Unigene10756_All	74	20.93	-	-	-	-	-	CATGTTGATTTAGATTAAGAG	1	60	16.97	CATGTTGATTTAGATTAAGAT	1	14	3.96
Unigene10770_All	8	2.26	-	-	-	-	gi|116207086|ref|XP_001229352.1|/3e-06/hypothetical protein CHGG_02836 [Chaetomium globosum CBS 148.51]	CATGGACAACTGAAACAACAC	1	8	2.26
Unigene10773_All	41	11.6	-	-	-	-	-	CATGCAGTTCATAACGTTGAG	1	41	11.6
Unigene10776_All	4	1.13	-	-	-	-	-	CATGTCCCTTCTAACCATATG	1	4	1.13
Unigene10791_All	2	0.57	-	-	-	-	gi|168059690|ref|XP_001781834.1|/3e-13/predicted protein [Physcomitrella patens subsp. patens]	CATGAATAAACCGGTGCTGCC	1	2	0.57
Unigene10799_All	24	6.79	-	-	-	-	gi|262106121|gb|EEY64173.1|/5e-21/serine protease family S01A, putative [Phytophthora infestans T30-4]	CATGAAACGATTCCAAATAAT	3	4	1.13	CATGCGTATGACAGTTTAACG	5	2	0.57	CATGGATTGGATCATTCATAA	1	18	5.09
Unigene107_All	8	2.26	-	-	-	-	-	CATGGTAAAATCGCCGAAAAG	1	8	2.26
Unigene1080_All	27	7.64	-	-	-	-	-	CATGACTTTCTACTGCCTGGC	1	27	7.64
Unigene10824_All	18	5.09	-	-	-	-	gi|262112452|gb|EEY70504.1|/2e-11/serine protease family S01A, putative [Phytophthora infestans T30-4]	CATGACCCATCATCGGCACAT	3	2	0.57	CATGAGCTGCTGTCAAAACCA	1	16	4.53
Unigene10842_All	2	0.57	-	-	-	-	gi|67901334|ref|XP_680923.1|/2e-06/hypothetical protein AN7654.2 [Aspergillus nidulans FGSC A4]	CATGTGGCAATGTCATTAGCC	1	2	0.57
Unigene10851_All	3	0.85	-	-	-	-	-	CATGATATACAAGTATAACAA	1	3	0.85
Unigene10853_All	24	6.79	-	-	-	-	-	CATGGTTGCTCTGAAGTTGCA	1	20	5.66	CATGGCTGCTCTGAAGTTGCA	1	4	1.13
Unigene10857_All	2	0.57	-	-	-	-	-	CATGACCATATTGCCGACCAG	1	2	0.57
Unigene10858_All	19	5.37	-	-	-	-	-	CATGTTTATAATGTAGTTTTA	1	19	5.37
Unigene10877_All	14	3.96	-	-	-	-	-	CATGGAAAATTAAAATAAATA	1	11	3.11	CATGGAAAATTAAAATAAACA	1	3	0.85
Unigene10898_All	12	3.39	-	-	-	-	gi|255085620|ref|XP_002505241.1|/3e-91/glycosyltransferase family 35 protein [Micromonas sp. RCC299]	CATGTTGGCAACAAACAAGCA	14	12	3.39
Unigene10899_All	4	1.13	-	-	-	-	-	CATGCAATGCCTGACACCCGC	1	4	1.13
Unigene10915_All	23	6.51	-	-	-	-	gi|189188588|ref|XP_001930633.1|/1e-35/carboxypeptidase A1 precursor [Pyrenophora tritici-repentis Pt-1C-BFP]	CATGAGTCGCTACCCGCGTGG	6	2	0.57	CATGCGGTCCTCGTGGATGGA	5	12	3.39	CATGGGACAGCGCTATCAGGA	8	9	2.55
Unigene10916_All	2	0.57	-	-	-	-	-	CATGATGTATTTTAATGCATT	1	2	0.57
Unigene10936_All	2	0.57	-	-	-	-	-	CATGAACTAAGCCTATGTATT	4	2	0.57
Unigene10937_All	3	0.85	-	-	-	-	gi|212542879|ref|XP_002151594.1|/7e-13/C2H2 transcription factor, putative [Penicillium marneffei ATCC 18224]	CATGCTAGGGATACCATAAAA	1	3	0.85
Unigene10945_All	169	47.8	-	-	-	-	-	CATGGATGATTTAGCGTGTAC	2	152	42.99	CATGGATGATTTAGCGAGTAC	2	2	0.57	CATGGATGATTTGGCGTGTAC	2	15	4.24
Unigene10955_All	12	3.39	-	-	-	-	-	CATGATGTCTAGAGTTTTAAT	1	12	3.39
Unigene10957_All	2	0.57	-	-	-	-	-	CATGTAACATCGGATCCTAGA	5	2	0.57
Unigene10965_All	4	1.13	-	-	-	-	gi|164429584|ref|XP_964329.2|/5e-06/valyl-tRNA synthetase, mitochondrial precursor [Neurospora crassa OR74A]	CATGCCAACAAACTTTTCTGC	1	4	1.13
Unigene10984_All	1047	296.13	-	-	-	-	-	CATGACCTTGAAAGGATTATA	2	5	1.41	CATGCAAATTACTGCAGGATA	1	1025	289.91	CATGTGTGGTCATGACCTTGA	3	5	1.41	CATGCAAATTACTGCATGATA	1	2	0.57	CATGCAAATTACTGCCGGATA	1	2	0.57	CATGCAAATTACTTCAGGATA	1	2	0.57	CATGCAAATTTCTGCAGGATA	1	2	0.57	CATGCAACTTACTGCAGGATA	1	2	0.57	CATGCGAATTACTGCAGGATA	1	2	0.57
Unigene10989_All	2	0.57	-	-	-	-	-	CATGTTACTTTAACTTTGACA	1	2	0.57
Unigene10990_All	15	4.24	-	-	-	-	-	CATGAATTTCTTATAAATTCA	1	15	4.24
Unigene10991_All	2	0.57	-	-	-	-	-	CATGGCCAAAAAAAGAACTAA	1	2	0.57
Unigene11008_All	4	1.13	-	-	-	-	gi|224106986|ref|XP_002314333.1|/1e-58/multidrug/pheromone exporter, MDR family, ABC transporter family [Populus trichocarpa]	CATGACAACTCTCCGGGAGTT	1	4	1.13
Unigene11025_All	2	0.57	-	-	-	-	-	CATGATAATAATACTGACAAA	1	2	0.57
Unigene11028_All	27	7.64	-	-	-	-	gi|224134877|ref|XP_002321927.1|/3e-32/predicted protein [Populus trichocarpa]	CATGATGAATTTCGGGACATT	1	27	7.64
Unigene11055_All	18	5.09	-	-	-	-	-	CATGTGGACGAATTTTGTGAA	1	18	5.09
Unigene11062_All	2	0.57	-	-	-	-	-	CATGAAATAAGACGATTAGTG	1	2	0.57
Unigene11077_All	2	0.57	-	-	-	-	gi|222618600|gb|EEE54732.1|/4e-06/hypothetical protein OsJ_02081 [Oryza sativa Japonica Group]	CATGTTGGGCGGCAGTCCCGG	1	2	0.57
Unigene1107_All	3	0.85	-	-	-	-	-	CATGCCGCCGGACAGGAGCTA	1	3	0.85
Unigene11096_All	14	3.96	-	-	-	-	-	CATGGCTACGTCTATCGCTCG	8	14	3.96
Unigene11100_All	4	1.13	-	-	-	-	-	CATGTGCGGTAAACGCAAAAT	1	4	1.13
Unigene11111_All	30	8.49	-	-	-	-	-	CATGCACAACACAAATAGTTC	1	30	8.49
Unigene11116_All	18	5.09	-	-	-	-	-	CATGTTGTGTTCAACATTTGC	1	18	5.09
Unigene11117_All	34	9.62	-	-	-	-	-	CATGACCTCGACTCTGACCTT	3	2	0.57	CATGTCATATAACATTCTTCA	1	32	9.05
Unigene11130_All	13	3.68	-	-	-	-	-	CATGGACTATTAAAAATAGTG	2	2	0.57	CATGTCTCATAATCTTTTTAC	1	11	3.11
Unigene11141_All	2	0.57	-	-	-	-	-	CATGAATGTTCTACACAATAT	1	2	0.57
Unigene11143_All	25	7.07	-	-	-	-	-	CATGACTCGTGCAACCGAGCC	1	25	7.07
Unigene11145_All	2	0.57	-	-	-	-	-	CATGACAGTCCGCGCGACCTG	1	2	0.57
Unigene11147_All	182	51.48	-	-	-	-	-	CATGTATAATTATGTAAATAG	1	178	50.34	CATGTATAATTAAGTAAATAG	1	2	0.57	CATGTATAATTATGTAACTAG	1	2	0.57
Unigene11151_All	2	0.57	-	-	-	-	-	CATGCCACTCCTGAAGACGCA	1	2	0.57
Unigene11156_All	21	5.94	-	-	-	-	-	CATGAATACAAGATTCGTTAG	2	21	5.94
Unigene11160_All	7	1.98	-	-	-	-	gi|116206830|ref|XP_001229224.1|/1e-17/hypothetical protein CHGG_02708 [Chaetomium globosum CBS 148.51]	CATGACGTTGTAGAATGAGCC	1	7	1.98
Unigene11167_All	5	1.41	-	-	-	-	-	CATGCAAATCGATTGTTTTCG	1	5	1.41
Unigene11180_All	3	0.85	-	-	-	-	gi|242077138|ref|XP_002448505.1|/2e-78/hypothetical protein SORBIDRAFT_06g028100 [Sorghum bicolor]	CATGCGACAAAGCAGGCTCTA	6	3	0.85
Unigene11193_All	2	0.57	-	-	-	-	-	CATGATACATTTTGTGCATCC	1	2	0.57
Unigene11206_All	6	1.7	-	-	-	-	gi|40539102|gb|AAR87358.1|/5e-36/putative serine protease inhibitor [Oryza sativa Japonica Group]	CATGGAAATCTCTGGGTTTTG	1	4	1.13	CATGGTTGGCACTTGTATAGT	2	2	0.57
Unigene11212_All	2	0.57	-	-	-	-	gi|159469858|ref|XP_001693080.1|/1e-26/predicted protein [Chlamydomonas reinhardtii]	CATGCAAATATCCAAGGTCTT	2	2	0.57
Unigene11225_All	17	4.81	-	-	-	-	gi|117606933|gb|ABK42021.1|/2e-07/vegetative cell wall protein [Chlamydomonas incerta]	CATGAGGTTCGGGATCAGAGG	2	15	4.24	CATGGATAGAGTGGGGAAGGG	1	2	0.57
Unigene11227_All	4	1.13	-	-	-	-	-	CATGCTACTCGTCTTTTAAAG	1	4	1.13
Unigene11235_All	3	0.85	-	-	-	-	-	CATGTCACCTCGAATCGATGG	3	3	0.85
Unigene11238_All	5	1.41	-	-	-	-	-	CATGGCCTTTTAGAACCTTTA	2	5	1.41
Unigene11256_All	4	1.13	-	-	-	-	gi|262108964|gb|EEY67016.1|/2e-08/glucosylceramidase, putative [Phytophthora infestans T30-4]	CATGGTTGGCATTGAAAGAGA	1	4	1.13
Unigene11266_All	4	1.13	-	-	-	-	-	CATGGTACTCAGTGCGCGTTG	3	4	1.13
Unigene1126_All	2	0.57	-	-	-	-	-	CATGTTTAGTTAAAACTTAAT	1	2	0.57
Unigene11273_All	2	0.57	-	-	-	-	gi|262100269|gb|EEY58321.1|/1e-37/YIPF6-like protein [Phytophthora infestans T30-4]	CATGGCGACCATTCTCCAGGG	2	2	0.57
Unigene11278_All	2	0.57	-	-	-	-	-	CATGGAGAAGCAAATATTCAC	3	2	0.57
Unigene11282_All	5	1.41	-	-	-	-	gi|159487441|ref|XP_001701731.1|/4e-61/predicted protein [Chlamydomonas reinhardtii]	CATGGATCCAAGAAGCACCAT	1	5	1.41
Unigene11288_All	73	20.65	-	-	-	-	gi|224008430|ref|XP_002293174.1|/5e-15/predicted protein [Thalassiosira pseudonana CCMP1335]	CATGGTAGGTGAAACTCGTAG	1	69	19.52	CATGGTAGGTGATACTCGTAG	1	4	1.13
Unigene11297_All	8	2.26	-	-	-	-	-	CATGCCTCGTACACAATGAGC	1	8	2.26
Unigene11301_All	203	57.42	-	-	-	-	-	CATGCCCATACTGATCAACTG	1	121	34.22	CATGCCCATACTAATCAACTG	1	2	0.57	CATGCCCATACTGATCAACAG	1	43	12.16	CATGCCCATACTGATTAACTG	1	19	5.37	CATGCCTATACTGATCAACTG	1	3	0.85	CATGCTCATACTGATCAACTG	1	10	2.83	CATGGCCATACTGATCAACTG	1	5	1.41
Unigene11305_All	13	3.68	-	-	-	-	gi|262097546|gb|EEY55598.1|/4e-65/mitochondrial carnitine/acylcarnitine carrier protein, putative [Phytophthora infestans T30-4]	CATGCCATTGTACTTCTGAGG	1	6	1.7	CATGGCAACAAGCCAGTTGGC	3	2	0.57	CATGTAAAATAAAATCTAAGC	4	5	1.41
Unigene11308_All	2	0.57	-	-	-	-	-	CATGACTTTCATTTATTTGAA	1	2	0.57
Unigene11311_All	3	0.85	-	-	-	-	-	CATGCTCTATAATAGTAATGC	1	3	0.85
Unigene11314_All	64	18.1	-	-	-	-	-	CATGAATCATATTATTGTATG	1	64	18.1
Unigene11315_All	2	0.57	-	-	-	-	-	CATGCTTAAACAAGTTTTCTG	1	2	0.57
Unigene1131_All	2	0.57	-	-	-	-	-	CATGTGGTCGGGGTTGTGCGC	1	2	0.57
Unigene11323_All	201	56.85	-	-	-	-	-	CATGTGTACGTCGCTCCCCGG	1	199	56.28	CATGTGTACGGCGCTCCCCGG	1	2	0.57
Unigene11325_All	5	1.41	-	-	-	-	gi|226457693|gb|EEH54992.1|/2e-18/zinc permease family [Micromonas pusilla CCMP1545]	CATGGCTGTGCGAGTGTCCAG	9	3	0.85	CATGTACCAAACGTGGGAGGT	8	2	0.57
Unigene11327_All	2	0.57	-	-	-	-	-	CATGTTATTACTTTAGACTTT	1	2	0.57
Unigene11337_All	5	1.41	-	-	-	-	-	CATGCGTTCTTGTCATAATAT	1	2	0.57	CATGTTTAGTCACCCACCACA	2	3	0.85
Unigene1134_All	171	48.37	-	-	-	-	-	CATGGGATTAGTCCTAATGTA	1	167	47.23	CATGGGATTAGGCCTAATGTA	1	2	0.57	CATGGGATTAGTCCTACTGTA	1	2	0.57
Unigene11353_All	2	0.57	-	-	-	-	gi|6684162|gb|AAF23506.1|AF216868_1/9e-12/glutenin, high molecular weight subunit type x precursor [Triticum aestivum]	CATGCATAGATTTATATTTTT	1	2	0.57
Unigene11356_All	10	2.83	-	-	-	-	-	CATGAGCGTACATTAGGAAAT	1	10	2.83
Unigene11361_All	5	1.41	-	-	-	-	-	CATGGACACAATTTAGATGAA	1	5	1.41
Unigene11377_All	2	0.57	-	-	-	-	gi|168016276|ref|XP_001760675.1|/2e-06/predicted protein [Physcomitrella patens subsp. patens]	CATGTTGAGATGCCTGCGTTT	1	2	0.57
Unigene11380_All	4	1.13	-	-	-	-	-	CATGCCTTCTCCTTTCTATTT	3	2	0.57	CATGTTCCACCGTAACTTGTG	1	2	0.57
Unigene1138_All	26	7.35	-	-	-	-	-	CATGGCGCATTGAACTGTTCG	1	26	7.35
Unigene11404_All	11	3.11	-	-	-	-	-	CATGTCGCTTAACCCGGCAGA	1	11	3.11
Unigene11423_All	44	12.44	-	-	-	-	-	CATGTCAATAACTTTATCATA	2	44	12.44
Unigene11424_All	2	0.57	-	-	-	-	-	CATGATATCCTGCTAGTCCTT	1	2	0.57
Unigene1142_All	8	2.26	-	-	-	-	-	CATGCCACAAGTCGGCAAATG	1	8	2.26
Unigene1144_All	2	0.57	-	-	-	-	-	CATGATTCGCAATAGCTACTT	1	2	0.57
Unigene11458_All	16	4.53	-	-	-	-	-	CATGTAACTCACGTTTGTTAA	1	16	4.53
Unigene11460_All	3	0.85	-	-	-	-	-	CATGATCTCAAACTTGTCTAA	1	3	0.85
Unigene11465_All	3	0.85	-	-	-	-	-	CATGGATTTTAAAAGGGTTGA	1	3	0.85
Unigene11486_All	7	1.98	-	-	-	-	-	CATGATTAATTTTAATGTCTT	1	7	1.98
Unigene11489_All	22	6.22	-	-	-	-	-	CATGTGCTCATCTAGAACAGA	1	7	1.98	CATGTGCTCCTCTAGAACAGA	1	5	1.41	CATGTGCTCTTCTAGAACAGA	1	10	2.83
Unigene11492_All	4	1.13	-	-	-	-	-	CATGCGCAAAAAAAAATTTTT	1	4	1.13
Unigene11493_All	5	1.41	-	GO:0005739//mitochondrion	GO:0004818//glutamate-tRNA ligase activity;GO:0005524//ATP binding	GO:0006412//translation	gi|19114437|ref|NP_593525.1|/2e-32/glutamyl-tRNA synthetase [Schizosaccharomyces pombe]	CATGAGGTGGTCATCCACCAC	1	5	1.41
Unigene11494_All	8	2.26	-	-	-	-	-	CATGAACATAGAATACTACGA	1	8	2.26
Unigene11495_All	2	0.57	-	-	-	-	-	CATGCATTGGTCTACAGTTCA	1	2	0.57
Unigene11506_All	7	1.98	-	-	-	-	-	CATGAATACCATAGCAAAATT	1	7	1.98
Unigene11528_All	17	4.81	-	-	-	-	-	CATGAATTTTCGTTAATACAT	1	17	4.81
Unigene11534_All	72	20.36	-	-	-	-	-	CATGAGCGACGGTGACAGATA	1	70	19.8	CATGAGCGACGGTGCCAGATA	1	2	0.57
Unigene11550_All	810	229.1	-	-	-	-	gi|242040309|ref|XP_002467549.1|/1e-22/hypothetical protein SORBIDRAFT_01g030050 [Sorghum bicolor]	CATGATAACAAGTTATCTTTT	2	5	1.41	CATGGACCCACAGTACTTCGA	1	778	220.05	CATGGACCCACAGCACTTCGA	1	2	0.57	CATGGACCCACAGTACATCGA	1	2	0.57	CATGGACCCACAGTACGTCGA	1	4	1.13	CATGGACCCACAGTACTTCGC	1	4	1.13	CATGGACCCACAGTAGTTCGA	1	2	0.57	CATGGACCCACCGTACTTCGA	1	4	1.13	CATGGACCCCCAGTACTTCGA	1	3	0.85	CATGGACCGACAGTACTTCGA	1	2	0.57	CATGGCCCCACAGTACTTCGA	1
Unigene11556_All	8	2.26	-	-	-	-	-	CATGTGTCATTTGGAGTAAAG	1	8	2.26
Unigene11558_All	55	15.56	-	GO:0044464//cell part	-	-	gi|262106740|gb|EEY64792.1|/6e-09/Mitochondrial Carrier (MC) Family [Phytophthora infestans T30-4]	CATGGAAGAATCCACGTATGC	3	2	0.57	CATGGCAGGACGGCCGAAAAG	1	53	14.99
Unigene11560_All	2	0.57	-	-	-	-	-	CATGACTATGATGATGAGGAA	1	2	0.57
Unigene11564_All	60	16.97	-	-	-	-	-	CATGTGTAATAATATTGTAAA	1	60	16.97
Unigene11568_All	26	7.35	-	-	-	-	-	CATGTGATATATGGATATATT	1	26	7.35
Unigene11570_All	11	3.11	-	GO:0005737//cytoplasm	-	-	gi|262108376|gb|EEY66428.1|/4e-40/angio-associated migratory cell protein [Phytophthora infestans T30-4]	CATGATGGTCATATGATTAAT	7	5	1.41	CATGTCTAGTAGTTCAGATTG	6	6	1.7
Unigene11588_All	24	6.79	-	-	-	-	-	CATGGACTAGGTAAAACTTTC	1	24	6.79
Unigene11591_All	3	0.85	-	-	-	-	-	CATGTTTTTAACTTCATAAGT	1	3	0.85
Unigene11593_All	41	11.6	-	-	-	-	-	CATGAAATAAAAAAGTGAAAT	1	41	11.6
Unigene11607_All	2	0.57	-	-	-	-	-	CATGAAATTCTTTAGTACAAA	3	2	0.57
Unigene11612_All	9	2.55	-	-	-	-	-	CATGGTTCTATTTAATGTAGG	1	9	2.55
Unigene11615_All	6	1.7	-	-	-	-	-	CATGTTTTATAGTAAGTTAAG	1	4	1.13	CATGTTTTATCGTAAGTTAAG	1	2	0.57
Unigene11625_All	13	3.68	-	-	GO:0070011//peptidase activity, acting on L-amino acid peptides	GO:0009987//cellular process	gi|189188740|ref|XP_001930709.1|/5e-33/carboxypeptidase A1 precursor [Pyrenophora tritici-repentis Pt-1C-BFP]	CATGAACTAGTCAAGTACTTC	3	2	0.57	CATGTTTCTGGTGCTGGAATA	1	11	3.11
Unigene11626_All	10	2.83	-	-	-	-	-	CATGTCTGAAATCGAAATTGT	1	10	2.83
Unigene1162_All	12	3.39	-	GO:0005737//cytoplasm;GO:0005634//nucleus	GO:0003723//RNA binding	GO:0042254//ribosome biogenesis	gi|156057119|ref|XP_001594483.1|/9e-18/hypothetical protein SS1G_04290 [Sclerotinia sclerotiorum 1980]	CATGATCAAGTTACAAATAGC	1	12	3.39
Unigene11632_All	3	0.85	-	-	-	-	-	CATGAACTTTATCCAGCAAGC	1	3	0.85
Unigene11634_All	5	1.41	-	-	-	-	-	CATGGTATTTTTTAACTAGAA	1	5	1.41
Unigene11651_All	3	0.85	-	-	-	-	-	CATGTGATATGTGAAACTTAA	1	3	0.85
Unigene11655_All	9	2.55	-	-	-	-	gi|50306407|ref|XP_453177.1|/4e-10/unnamed protein product [Kluyveromyces lactis]	CATGCCAGGACTGCCCACAAA	1	9	2.55
Unigene11658_All	3	0.85	-	-	GO:0003824//catalytic activity	GO:0008152//metabolic process	gi|171696330|ref|XP_001913089.1|/3e-96/unnamed protein product [Podospora anserina]	CATGGTATTACAAATGTAACA	3	3	0.85
Unigene1166_All	12	3.39	-	-	-	-	-	CATGTATTTGTTTTACTGACT	1	12	3.39
Unigene11670_All	2	0.57	-	-	-	-	-	CATGACGGCTCAGCTGGCATA	1	2	0.57
Unigene11674_All	6	1.7	-	GO:0005634//nucleus;GO:0005829//cytosol	-	-	gi|156847813|ref|XP_001646790.1|/2e-12/hypothetical protein Kpol_1023p107 [Vanderwaltozyma polyspora DSM 70294]	CATGAGATTCCCATAATATGA	1	2	0.57	CATGGTGTCATATGACTTAAA	3	4	1.13
Unigene11676_All	5	1.41	-	-	-	-	-	CATGTTTTTTTCATCCCTCCC	1	5	1.41
Unigene11678_All	66	18.67	-	-	-	-	-	CATGACACTGGAACAGATATA	1	66	18.67
Unigene11687_All	3	0.85	-	-	-	-	-	CATGTGGCTTATTCTAAAACG	2	3	0.85
Unigene1168_All	3	0.85	-	-	-	-	-	CATGAAGAAAACTGTACATTG	1	3	0.85
Unigene11691_All	64	18.1	-	-	-	-	gi|170094050|ref|XP_001878246.1|/8e-26/predicted protein [Laccaria bicolor S238N-H82]	CATGCTAGCATCAAAATAGGC	2	4	1.13	CATGTGATAATTCTTGCTTGA	1	60	16.97
Unigene11695_All	3	0.85	-	-	-	-	-	CATGTAATAATGGAATTAAGT	4	3	0.85
Unigene11705_All	9	2.55	-	-	-	-	-	CATGATATTTTGGTGTTGACT	1	9	2.55
Unigene11711_All	4	1.13	-	-	-	-	-	CATGGCCGAAATCGGTCGGAT	1	4	1.13
Unigene11713_All	3	0.85	-	-	-	-	gi|262097344|gb|EEY55396.1|/1e-117/translation elongation factor 1-alpha, putative [Phytophthora infestans T30-4]	CATGACACCTACATTAAGTAT	9	3	0.85
Unigene11732_All	2	0.57	-	-	-	-	-	CATGTTAATAACATTTAATGC	3	2	0.57
Unigene11738_All	5	1.41	-	-	-	-	-	CATGCTATATAATAAAAACAT	1	5	1.41
Unigene11742_All	20	5.66	-	-	-	-	-	CATGCGATTGTATTCTGTGTC	1	20	5.66
Unigene11745_All	87	24.61	-	-	-	-	-	CATGATGCTCATTGTTTTGAC	1	85	24.04	CATGAGGCTCATTGTTTTGAC	1	2	0.57
Unigene11751_All	16	4.53	-	-	-	-	gi|255722830|ref|XP_002546349.1|/9e-09/predicted protein [Candida tropicalis MYA-3404]	CATGGTTCAAAATGCGGAATT	1	13	3.68	CATGGTTCAAAATGCGGAACT	1	3	0.85
Unigene11754_All	3	0.85	-	-	-	-	-	CATGGATTTCAGAATTATGTG	1	3	0.85
Unigene11757_All	48	13.58	-	-	-	-	gi|15227469|ref|NP_181112.1|/2e-26/ACX5 (ACYL-COA OXIDASE 5); FAD binding / acyl-CoA dehydrogenase/ acyl-CoA oxidase/ electron carrier/ oxidoreductase/ oxidoreductase, acting on the CH-CH group of donors [Arabidopsis thaliana]	CATGCATAAGACAAGTAACCA	2	18	5.09	CATGTTACCGCAGCAAAAAAA	1	30	8.49
Unigene11760_All	44	12.44	-	-	-	-	-	CATGATTTGGTAAATGTGATT	1	41	11.6	CATGATTTGGTAAAAGTGATT	1	3	0.85
Unigene11772_All	2	0.57	-	-	-	-	-	CATGATCGCAACACAAAATGT	1	2	0.57
Unigene11782_All	2	0.57	-	-	-	-	-	CATGGACGACTTCCAGTGTTC	2	2	0.57
Unigene11791_All	2	0.57	-	-	-	-	-	CATGATAACAACTCAAAGGCA	1	2	0.57
Unigene11794_All	3	0.85	-	-	-	-	-	CATGTGATCTGATAAAAGAGA	1	3	0.85
Unigene11802_All	2	0.57	-	-	-	-	-	CATGTAGTTTTGCAGATTTCA	1	2	0.57
Unigene11805_All	2	0.57	-	-	-	-	-	CATGTCCCTACTTATCGCTAC	1	2	0.57
Unigene11812_All	8	2.26	-	-	GO:0016787//hydrolase activity;GO:0046914//transition metal ion binding	-	gi|3334282|sp|O42773.1|PP2B1_CRYNV/0.0/RecName: Full=Serine/threonine-protein phosphatase 2B catalytic subunit A1; AltName: Full=Calcineurin A1	CATGGACGTCTCCGCACACGG	1	4	1.13	CATGTGGTTTCTTTTCCTGCG	11	4	1.13
Unigene11814_All	2	0.57	-	-	-	-	gi|110628198|gb|ABG79545.1|/2e-36/PHO1-2 [Physcomitrella patens]	CATGGTTTCCGCGCCGACGAG	1	2	0.57
Unigene11837_All	2	0.57	-	-	GO:0016779//nucleotidyltransferase activity	GO:0031123//RNA 3'-end processing	gi|19073993|ref|NP_584599.1|/4e-51/POLY (A) POLYMERASE TYPE 1 [Encephalitozoon cuniculi GB-M1]	CATGGACATTGAAGTAAAAAT	1	2	0.57
Unigene11847_All	4	1.13	-	-	-	-	-	CATGAGGAAGGCCTGAATAGT	2	4	1.13
Unigene11851_All	14	3.96	-	-	-	-	-	CATGGTCGCTGAGGAGCTGGG	2	12	3.39	CATGGTCGCTGAGGCGCTGGG	2	2	0.57
Unigene11869_All	3	0.85	-	-	-	-	gi|168048761|ref|XP_001776834.1|/1e-12/predicted protein [Physcomitrella patens subsp. patens]	CATGGGCACGTAGAACTGCAG	5	3	0.85
Unigene1186_All	26	7.35	-	-	-	-	-	CATGCAAGCAAAAAAAATCTG	1	18	5.09	CATGCAAGCAAAAAATATCTG	1	5	1.41	CATGTTTGCCGAGTGTGTTTC	2	3	0.85
Unigene11886_All	14	3.96	-	-	-	-	-	CATGCAGTTAGTATGATTCTT	1	14	3.96
Unigene11896_All	2	0.57	-	-	-	-	-	CATGAAGGATTGTCATTTCAG	1	2	0.57
Unigene11901_All	9	2.55	-	-	-	-	-	CATGTTCTAAATTTGTCGTAC	1	9	2.55
Unigene11905_All	2	0.57	-	-	-	-	-	CATGCTGTCTCGCTTCTTTCA	1	2	0.57
Unigene11906_All	2	0.57	-	-	-	-	-	CATGCTTTTCACATTGTTTGT	1	2	0.57
Unigene1190_All	18	5.09	-	-	-	-	-	CATGTACCACTCGCTACAAAT	1	18	5.09
Unigene11911_All	2	0.57	-	-	-	-	gi|170088124|ref|XP_001875285.1|/3e-22/predicted protein [Laccaria bicolor S238N-H82]	CATGATGCTCGGAATAAAAGC	1	2	0.57
Unigene11912_All	6	1.7	-	-	-	-	-	CATGATATTTATCGGAGTTCT	1	6	1.7
Unigene11938_All	77	21.78	-	-	-	-	-	CATGGGATGTTTTTCGTGTGT	1	77	21.78
Unigene11944_All	5	1.41	-	-	-	-	gi|58267556|ref|XP_570934.1|/2e-35/FK506 binding protein 2 [Cryptococcus neoformans var. neoformans JEC21]	CATGGAAAGTGAGAGTTGCAG	2	2	0.57	CATGTGATATGACGCTCATAA	1	3	0.85
Unigene11956_All	54	15.27	-	-	-	-	-	CATGTGAGGGTAGTGATGTGC	1	46	13.01	CATGTGAGAGTAGTGATGTGC	1	8	2.26
Unigene11961_All	8	2.26	-	-	-	-	-	CATGTAGATGACAATACCCGA	1	8	2.26
Unigene11962_All	3	0.85	-	-	-	-	-	CATGTATATAAATGTATCTAT	1	3	0.85
Unigene11973_All	6	1.7	-	-	-	-	-	CATGACATTCATCTCTTGACA	2	4	1.13	CATGATACTCATCTCTTGACA	2	2	0.57
Unigene11976_All	3	0.85	-	-	-	-	-	CATGTTATGTGCAAGGTACTT	1	3	0.85
Unigene11984_All	5	1.41	-	-	-	-	-	CATGATCACAAATCAAATTAT	1	5	1.41
Unigene11985_All	131	37.05	-	-	-	-	-	CATGTTACTGAAATCTCCAGT	1	129	36.49	CATGTTACTGAAATCGCCAGT	1	2	0.57
Unigene11988_All	2	0.57	-	-	-	-	-	CATGATTTTTGAATGATAAAA	1	2	0.57
Unigene11991_All	2	0.57	-	-	-	-	-	CATGGCAGTAGATTTCACTAG	1	2	0.57
Unigene119_All	2	0.57	-	-	-	-	-	CATGAAGCAGTTAATAATGGT	1	2	0.57
Unigene12011_All	21	5.94	-	-	-	-	gi|168019207|ref|XP_001762136.1|/7e-15/predicted protein [Physcomitrella patens subsp. patens]	CATGTTGCTCACGTATTATTT	1	21	5.94
Unigene12029_All	19	5.37	-	-	-	-	-	CATGGAGGTCAGGGTCCGCGC	1	15	4.24	CATGGAGGTCAGGGTCCGGGC	1	4	1.13
Unigene12049_All	7	1.98	-	-	-	-	-	CATGATACGGATACGTATGCC	1	7	1.98
Unigene12061_All	6	1.7	-	-	-	-	-	CATGTACGCGGCTAGTAAAAT	1	6	1.7
Unigene12066_All	2	0.57	-	-	-	-	gi|225427043|ref|XP_002267238.1|/2e-32/PREDICTED: hypothetical protein [Vitis vinifera]	CATGGCTCCCTTCTACAGAGG	1	2	0.57
Unigene12077_All	6	1.7	-	-	-	-	gi|222616187|gb|EEE52319.1|/2e-15/hypothetical protein OsJ_34338 [Oryza sativa Japonica Group]	CATGGGGTGTAAACCTAGATG	6	2	0.57	CATGTCCATTTTTGAACGCAC	1	4	1.13
Unigene12080_All	4	1.13	-	-	-	-	gi|159484683|ref|XP_001700382.1|/6e-40/predicted protein [Chlamydomonas reinhardtii]	CATGCCCACATACGAGGCGGG	1	4	1.13
Unigene12088_All	11	3.11	-	-	-	-	-	CATGTGACTGCTTTTGGAAAG	1	11	3.11
Unigene12099_All	136	38.47	-	-	-	-	gi|50553973|ref|XP_504395.1|/2e-70/YALI0E25740p [Yarrowia lipolytica]	CATGAACCTCCAAAATGATGC	4	3	0.85	CATGCGAAGGACGATGGACGT	1	131	37.05	CATGCGAAGGACGATGCACGT	1	2	0.57
Unigene12122_All	26	7.35	-	-	-	-	-	CATGTGATATCAAACTGTGAA	1	24	6.79	CATGTTATATCAAACTGTGAA	1	2	0.57
Unigene1212_All	4	1.13	-	-	-	-	-	CATGCATTACACAATTTACTA	1	4	1.13
Unigene12136_All	17	4.81	-	-	-	-	-	CATGTTCTTATTATTTCTTTG	1	15	4.24	CATGAGACCTTCAGAATTCTT	2	2	0.57
Unigene12145_All	28	7.92	-	-	-	-	gi|116195146|ref|XP_001223385.1|/2e-11/hypothetical protein CHGG_04171 [Chaetomium globosum CBS 148.51]	CATGCTCAGATATTCTTAAGT	2	28	7.92
Unigene1215_All	4	1.13	-	-	-	-	-	CATGCACATTTTATAACGTTT	1	4	1.13
Unigene12168_All	4	1.13	-	-	-	-	-	CATGGCAATAGTGGAAACAGA	3	4	1.13
Unigene12181_All	5	1.41	-	-	-	-	gi|50548123|ref|XP_501531.1|/3e-38/YALI0C06798p [Yarrowia lipolytica]	CATGTGCGTATACATTGCCGC	3	5	1.41
Unigene12194_All	5	1.41	-	-	-	-	-	CATGCTTATCAGAGGCGGAAT	1	5	1.41
Unigene12203_All	2	0.57	-	-	-	-	-	CATGGCAACCCTATAGTTATG	1	2	0.57
Unigene12206_All	14	3.96	-	-	-	-	gi|225439229|ref|XP_002276761.1|/3e-09/PREDICTED: similar to FIP2 (FH protein interacting protein 2); voltage-gated potassium channel [Vitis vinifera]	CATGGGAACTAATAAGAAATA	9	14	3.96
Unigene12216_All	35	9.9	-	-	-	-	-	CATGAATTCTAGTCTTGCAGC	1	35	9.9
Unigene12227_All	5	1.41	-	-	-	-	-	CATGGATTCCTAACAATGAAG	1	5	1.41
Unigene12238_All	2	0.57	-	-	-	-	-	CATGATGCCTCCCTGACATTA	1	2	0.57
Unigene12243_All	2	0.57	-	-	-	-	-	CATGTCCCTGATAGGCTATCT	1	2	0.57
Unigene12250_All	3	0.85	-	-	-	-	-	CATGTTTACTTTTTGGATGCC	2	3	0.85
Unigene12252_All	5	1.41	-	-	-	-	gi|224111710|ref|XP_002332892.1|/3e-08/predicted protein [Populus trichocarpa]	CATGGTAGAGGGTTATCTCCG	1	5	1.41
Unigene12267_All	3	0.85	-	-	-	-	gi|170092737|ref|XP_001877590.1|/3e-11/adenylate cyclase [Laccaria bicolor S238N-H82]	CATGGATAAGTGTAATCTTTT	1	3	0.85
Unigene12291_All	34	9.62	-	-	-	-	-	CATGCTGTCAATTTGACTGAT	1	34	9.62
Unigene12293_All	6	1.7	-	-	-	-	-	CATGACTTATGAGGAATTCAG	1	6	1.7
Unigene1229_All	15	4.24	-	-	-	-	-	CATGCTGTATACGCAGGAAGC	2	15	4.24
Unigene12301_All	6	1.7	-	-	-	-	-	CATGAGTATTTATCTCATAGG	1	3	0.85	CATGAGTATTCATCTCATAGG	1	3	0.85
Unigene12302_All	75	21.21	-	-	-	-	-	CATGAAATATTGAAGTTTCAT	3	4	1.13	CATGACCAATATAATGAATAA	1	53	14.99	CATGGGTGCTAAGTTTGACCA	2	18	5.09
Unigene12307_All	5	1.41	-	-	-	-	-	CATGTCCAGAGTGCGAGCTGA	1	5	1.41
Unigene12327_All	2	0.57	-	-	-	-	-	CATGACACAAATACAGCTAAT	1	2	0.57
Unigene12334_All	24	6.79	-	-	-	-	-	CATGTGTATTGCTCACACGCA	1	24	6.79
Unigene12343_All	2	0.57	-	-	-	-	-	CATGAGAGGACAGCTAGGAGA	1	2	0.57
Unigene12346_All	2	0.57	-	-	-	-	-	CATGTGGCATCTAATGCAGTT	1	2	0.57
Unigene1234_All	7	1.98	-	-	-	-	gi|242079631|ref|XP_002444584.1|/2e-15/hypothetical protein SORBIDRAFT_07g024000 [Sorghum bicolor]	CATGACATCAAAACTAAGTAT	1	7	1.98
Unigene12350_All	8	2.26	-	-	-	-	-	CATGTTACTAACTAGCTACGG	5	8	2.26
Unigene12353_All	20	5.66	-	-	-	-	-	CATGATTGGTTATTTTTGACA	2	16	4.53	CATGGTTGGTTATTTTTGACA	2	4	1.13
Unigene12354_All	2	0.57	-	-	-	-	gi|115448549|ref|NP_001048054.1|/5e-16/Os02g0736500 [Oryza sativa (japonica cultivar-group)]	CATGATAAATGAACTGAATGA	2	2	0.57
Unigene12355_All	7	1.98	-	-	-	-	-	CATGTAATCAAATACAGAATT	1	7	1.98
Unigene12363_All	3	0.85	-	-	-	-	-	CATGTGAACGTAACCTAAAGC	1	3	0.85
Unigene12364_All	2	0.57	-	-	-	-	gi|68486095|ref|XP_713064.1|/6e-08/potential EH Domains and Endocytosis protein [Candida albicans SC5314]	CATGGAGTGTGGGTATAAATA	3	2	0.57
Unigene12376_All	3	0.85	-	-	-	-	-	CATGAATGGTGAAGCGGTCAC	1	3	0.85
Unigene12379_All	20	5.66	-	-	-	-	-	CATGTAGGTGATTCCATACTT	1	2	0.57	CATGTAAGTGATTCCATACTT	1	18	5.09
Unigene12401_All	31	8.77	-	-	-	-	-	CATGATGTACATAACGTTAAA	1	23	6.51	CATGATGTACATAACGTTATA	1	8	2.26
Unigene12404_All	2	0.57	-	-	-	-	-	CATGTAACTAGTTTTGTTTCT	1	2	0.57
Unigene12415_All	2	0.57	-	-	-	-	-	CATGAATTCAGTGTAAATATC	3	2	0.57
Unigene12428_All	4	1.13	-	-	-	-	-	CATGTGGCCTTCCAAGACATA	1	4	1.13
Unigene12429_All	5	1.41	-	-	-	-	-	CATGTAGTAGTACTAATAATA	1	5	1.41
Unigene12435_All	45	12.73	-	-	-	-	-	CATGACTTCTGTTGATGATGC	2	6	1.7	CATGGAATTACGGAAATATTA	4	36	10.18	CATGTAGCCTAATCAATAAAA	1	3	0.85
Unigene12459_All	2	0.57	-	-	-	-	-	CATGGAAATTATTAGTTAATC	1	2	0.57
Unigene12464_All	108	30.55	-	-	GO:0016491//oxidoreductase activity	GO:0008152//metabolic process	gi|169851724|ref|XP_001832551.1|/1e-125/hypothetical protein CC1G_03565 [Coprinopsis cinerea okayama7#130]	CATGCTCTTACCCCACGGGTA	1	105	29.7	CATGCTGGTGGACCAGGAGAC	2	3	0.85
Unigene1247_All	3	0.85	-	-	-	-	-	CATGAAGCTGGTGACGCGCGC	1	3	0.85
Unigene12481_All	8	2.26	-	-	-	-	-	CATGTTACTTGATTATGGATA	1	8	2.26
Unigene124_All	7	1.98	-	-	-	-	-	CATGAACGTTGTTGGTGAATT	1	7	1.98
Unigene12503_All	10	2.83	-	-	-	-	-	CATGGCCTTAAAATTAGAGTT	1	4	1.13	CATGGCTTTATGACATTCATT	2	3	0.85	CATGGCTTTATGACAGTCATT	2	3	0.85
Unigene12534_All	2	0.57	-	-	-	-	-	CATGTAGTGTGGTGTGTGTGG	3	2	0.57
Unigene1255_All	2	0.57	-	-	-	-	-	CATGGATAAAATAAATATTTT	2	2	0.57
Unigene12566_All	4	1.13	-	-	-	-	gi|168004684|ref|XP_001755041.1|/9e-10/predicted protein [Physcomitrella patens subsp. patens]	CATGTTGCGCTGTAAGACCCG	1	4	1.13
Unigene12598_All	3	0.85	-	-	-	-	gi|168060726|ref|XP_001782345.1|/6e-52/predicted protein [Physcomitrella patens subsp. patens]	CATGCGGATGAGGGCCACCTC	1	3	0.85
Unigene12606_All	2	0.57	-	-	-	-	-	CATGATTACGGTATTTCTTTG	1	2	0.57
Unigene12607_All	5	1.41	-	GO:0005737//cytoplasm	GO:0005488//binding	GO:0006412//translation	gi|19075277|ref|NP_587777.1|/7e-33/aspartate-tRNA ligase [Schizosaccharomyces pombe]	CATGAAGGAAAAGATCCATTA	1	2	0.57	CATGAAGGAAAAGATCCTTTA	1	3	0.85
Unigene12613_All	19	5.37	-	-	-	-	-	CATGAAAAGGCAAGGGAATGA	2	19	5.37
Unigene12628_All	9	2.55	-	-	-	-	-	CATGTACCGTGTGTCCTCACT	1	9	2.55
Unigene12636_All	3	0.85	-	-	-	-	-	CATGGATAAGAAGTCCACTTT	1	3	0.85
Unigene12639_All	9	2.55	-	GO:0043231//intracellular membrane-bounded organelle;GO:0044444//cytoplasmic part	-	-	gi|224053020|ref|XP_002297667.1|/2e-54/predicted protein [Populus trichocarpa]	CATGTTAGCCGTCAACCCGGC	1	9	2.55
Unigene12648_All	2	0.57	-	-	-	-	-	CATGGTAAAGACTAAATTGAA	1	2	0.57
Unigene12656_All	3	0.85	-	-	-	-	gi|116207596|ref|XP_001229607.1|/3e-17/hypothetical protein CHGG_03091 [Chaetomium globosum CBS 148.51]	CATGGTGTACAGGTCAAATTT	1	3	0.85
Unigene1269_All	4	1.13	-	-	-	-	-	CATGCCCGTACAAGTCCAGTT	3	2	0.57	CATGCATTTACTATCAAAGCT	6	2	0.57
Unigene12704_All	3	0.85	-	-	-	-	gi|159480862|ref|XP_001698501.1|/2e-06/type I polyketide synthase [Chlamydomonas reinhardtii]	CATGTCTGTATTCTGTTGGTT	1	3	0.85
Unigene12706_All	7	1.98	-	-	-	-	gi|226508840|ref|NP_001151892.1|/3e-36/solute carrier family 2, facilitated glucose transporter member 8 [Zea mays]	CATGATCCTATTCTTCATTAC	4	3	0.85	CATGGATAATGTGTGGGGAGG	1	4	1.13
Unigene12720_All	3	0.85	-	-	-	-	gi|241958992|ref|XP_002422215.1|/3e-06/bifunctional carbamoylphosphate synthetase (CPSase)-aspartate transcarbamylase (ATCase), putative [Candida dubliniensis CD36]	CATGTGAAGTATGTCCCCATC	1	3	0.85
Unigene12732_All	5	1.41	-	-	-	-	-	CATGACTGAACATTTTTCTGT	1	5	1.41
Unigene12748_All	5	1.41	-	-	-	-	gi|262096207|gb|EEY54259.1|/8e-09/autophagy-related protein, putative [Phytophthora infestans T30-4]	CATGGACTCCAGCATAGATGA	3	5	1.41
Unigene12768_All	4	1.13	-	-	-	-	-	CATGCCGGAATTTCAGTGTAT	2	4	1.13
Unigene12793_All	2	0.57	-	-	-	-	-	CATGACGTTCACGAACTCGGC	2	2	0.57
Unigene12794_All	11	3.11	-	-	-	-	-	CATGTAACGTATCCGAAAGTA	2	4	1.13	CATGTGACGTATCCGAAAGTA	2	7	1.98
Unigene1280_All	22	6.22	-	-	-	-	gi|159488777|ref|XP_001702379.1|/6e-51/triacylglycerol lipase [Chlamydomonas reinhardtii]	CATGAGCCCAATCATCTTGTC	6	14	3.96	CATGGTCGTATTGAAGTAGTC	5	2	0.57	CATGTGGAATGCGGTGCATCG	3	6	1.7
Unigene12814_All	7	1.98	-	-	-	-	gi|196049181|emb|CAR58058.1|/2e-21/unnamed protein product [Candida glabrata]	CATGAAAATACTAGACATTAA	5	2	0.57	CATGATTGTTCAATGAACCTA	3	5	1.41
Unigene12815_All	2	0.57	-	-	-	-	-	CATGAAGGAACACGTTGATTT	1	2	0.57
Unigene1281_All	23	6.51	-	-	-	-	-	CATGGTCAGCCGGGAAGGGGG	1	19	5.37	CATGGTCAGCCGGGAAGGGAG	1	4	1.13
Unigene12820_All	2	0.57	-	GO:0005829//cytosol;GO:0005634//nucleus	-	GO:0044408//growth or development of symbiont on or near host	gi|156044214|ref|XP_001588663.1|/1e-20/hypothetical protein SS1G_10210 [Sclerotinia sclerotiorum 1980]	CATGGGACAAGAGATTGGACA	1	2	0.57
Unigene12831_All	5	1.41	-	-	-	-	-	CATGGGTGGTGGTGGGTTGTC	1	5	1.41
Unigene12841_All	37	10.46	-	-	-	-	-	CATGTGAACAAAAGTACATAA	1	37	10.46
Unigene12846_All	26	7.35	-	-	-	-	-	CATGGTAGAGAAGGCAAATAA	1	26	7.35
Unigene12853_All	247	69.86	-	-	-	-	-	CATGAATACTATATAATAGAA	2	7	1.98	CATGTATAGCTATATACATAC	1	236	66.75	CATGGGAAATTATTTTTGTAT	3	4	1.13
Unigene12855_All	8	2.26	-	-	-	-	-	CATGTCCCCGAGACGGGAGAG	1	6	1.7	CATGTCCCCGAGAAGGGAGAG	1	2	0.57
Unigene12859_All	14	3.96	-	-	-	-	gi|15224306|ref|NP_181290.1|/1e-40/short-chain dehydrogenase/reductase (SDR) family protein [Arabidopsis thaliana]	CATGATATTGATCCAGAAGAT	1	14	3.96
Unigene12861_All	2	0.57	-	-	-	-	-	CATGTTTATTCTCGCATCTTC	1	2	0.57
Unigene12885_All	36	10.18	-	-	-	-	-	CATGCAATAATAATAAAATAC	1	5	1.41	CATGCAAAATTTCAGCTCAAT	3	31	8.77
Unigene12901_All	494	139.72	-	-	-	-	-	CATGTGTACAGTTAATAAAGA	1	491	138.87	CATGTGTACAGTTAATCAAGA	1	3	0.85
Unigene1290_All	2	0.57	-	-	-	-	-	CATGAAGTAATAAAAAGAGGA	1	2	0.57
Unigene12916_All	12	3.39	-	-	-	-	-	CATGTAACTATTGACGATTAT	1	12	3.39
Unigene12920_All	2	0.57	-	-	-	-	-	CATGATTAGAGAAGGTGTACT	1	2	0.57
Unigene12931_All	85	24.04	-	-	-	-	-	CATGGAATTAGATCCAGTGTT	1	78	22.06	CATGGAGTTAGATCCAGTGTT	1	7	1.98
Unigene12933_All	168	47.52	-	-	-	-	-	CATGAGTTTTTTTTGTCACTC	1	168	47.52
Unigene12934_All	121	34.22	-	-	-	-	gi|222624851|gb|EEE58983.1|/7e-08/hypothetical protein OsJ_10687 [Oryza sativa Japonica Group]	CATGGGGTGACCTTCCGGGTA	1	3	0.85	CATGTGGATAAAAACAACTTT	4	118	33.37
Unigene12940_All	2	0.57	-	-	-	-	gi|147854128|emb|CAN79116.1|/3e-06/hypothetical protein [Vitis vinifera]	CATGTACCTACTACTTATCAC	2	2	0.57
Unigene12952_All	15	4.24	-	-	GO:0016301//kinase activity	GO:0034960;GO:0044238//primary metabolic process	gi|18403106|ref|NP_565756.1|/2e-37/protein kinase family protein [Arabidopsis thaliana]	CATGATAACGCAATCAACTTT	9	15	4.24
Unigene12970_All	3	0.85	-	-	-	-	gi|71018027|ref|XP_759244.1|/9e-06/hypothetical protein UM03097.1 [Ustilago maydis 521]	CATGCTTCATCAAATACAATA	3	3	0.85
Unigene12971_All	2	0.57	-	-	-	-	-	CATGGAATAAACATATATTAT	1	2	0.57
Unigene12978_All	3	0.85	-	-	-	-	-	CATGCAAATTTTGCTAGACTA	2	3	0.85
Unigene12982_All	2	0.57	-	-	-	-	gi|240110891|gb|EER29047.1|/4e-25/MIZ zinc finger family protein [Coccidioides posadasii C735 delta SOWgp]	CATGCCCACGCGCAGGTAATG	19	2	0.57
Unigene12986_All	2	0.57	-	-	-	-	gi|262096231|gb|EEY54283.1|/7e-21/conserved hypothetical protein [Phytophthora infestans T30-4]	CATGATGAAGACGATGAAGAA	1	2	0.57
Unigene12988_All	2	0.57	-	-	-	-	-	CATGTTAAGACATTTATCGTT	1	2	0.57
Unigene12991_All	35	9.9	-	-	-	-	gi|15240917|ref|NP_198661.1|/6e-35/CYP735A1; electron carrier/ heme binding / iron ion binding / monooxygenase/ oxygen binding [Arabidopsis thaliana]	CATGAGAAATAATGGGCCCAT	1	35	9.9
Unigene12998_All	6	1.7	-	-	-	-	-	CATGTATGTATAATAATCGTA	1	2	0.57	CATGTATGTATAATTATCGTA	1	4	1.13
Unigene129_All	2	0.57	-	-	-	-	-	CATGACGTAACAACTACGCTT	1	2	0.57
Unigene13007_All	78	22.06	-	-	-	-	-	CATGCCATAGTAAGTTTGGTT	1	19	5.37	CATGCCATACTAAGTTTGGTT	1	5	1.41	CATGTCATAGTAAGTTTGGTT	1	54	15.27
Unigene13010_All	5	1.41	-	-	-	-	-	CATGTGTGCAAGCTGATCTTA	1	5	1.41
Unigene1301_All	3	0.85	-	-	-	-	gi|115475387|ref|NP_001061290.1|/4e-08/Os08g0229300 [Oryza sativa (japonica cultivar-group)]	CATGGAAGAAGAAAAAATCTA	1	3	0.85
Unigene13025_All	3	0.85	-	-	-	-	-	CATGAGGATGCCATTCGCCTC	1	3	0.85
Unigene13042_All	2	0.57	-	-	-	-	-	CATGTATATTTCTTATAAAGT	2	2	0.57
Unigene13046_All	44	12.44	-	-	-	-	gi|270236113|emb|CBI25382.1|/8e-59/unnamed protein product [Vitis vinifera]	CATGAATGTCATCAGGACATA	1	44	12.44
Unigene13049_All	2	0.57	-	-	-	-	-	CATGGCTGAGCGACTCGTACC	1	2	0.57
Unigene13064_All	129	36.49	-	-	-	-	-	CATGTTCAACAAATAAAATGC	1	129	36.49
Unigene13081_All	6	1.7	-	-	-	-	gi|71021081|ref|XP_760771.1|/8e-07/hypothetical protein UM04624.1 [Ustilago maydis 521]	CATGCCTCTCACAGAGGTAGG	1	6	1.7
Unigene13087_All	40	11.31	-	-	GO:0005488//binding;GO:0003824//catalytic activity	GO:0008152//metabolic process	gi|119482692|ref|XP_001261374.1|/3e-33/alcohol dehydrogenase, zinc-containing [Neosartorya fischeri NRRL 181]	CATGCCAGGAGTCACCGCGTA	1	40	11.31
Unigene13092_All	27	7.64	-	GO:0005783//endoplasmic reticulum	-	-	gi|18398148|ref|NP_565389.1|/6e-13/3-oxo-5-alpha-steroid 4-dehydrogenase family protein / steroid 5-alpha-reductase family protein [Arabidopsis thaliana]	CATGTTCTATGACAGGTCTGA	1	27	7.64
Unigene13096_All	2	0.57	-	-	-	-	-	CATGCTTGGTTATTTTTAAAT	1	2	0.57
Unigene13099_All	47	13.29	-	-	-	-	-	CATGTAATATTTCTGTTCCTG	1	47	13.29
Unigene13100_All	3	0.85	-	-	-	-	-	CATGTGCCTCTACACTCCAAG	1	3	0.85
Unigene13105_All	5	1.41	-	-	-	-	-	CATGGATTTCATACCACCCTT	1	5	1.41
Unigene1310_All	78	22.06	-	-	-	-	-	CATGTGTTGCTATTTATTCTA	1	76	21.5	CATGTGTTGCTATTTATTATA	1	2	0.57
[truncated: 7,593 more rows]
[truncated: 206 more columns]

## Sheet: Pupa
Gene	GeneExpression	TPM(Gene)	Description	GO Component	GO Function	GO Process	blast nr	Mapped-Tag	Nth-Tag-from-3'-end-of-Gene	Tag-Copy-Number	TPM(tag)
[truncated: 9,123 more rows]
[truncated: 154 more columns]

[truncated: 1 more sheets: Adult]
