# Supplementary material for: Second-Generation Sequencing Supply an Effective Way to Screen RNAi Targets in Large Scale for Potential Application in Pest Insect Control
Source: PLoS One. 2011 Apr 11;6(4):e18644. doi: 10.1371/journal.pone.0018644 (PMC3073972; doi:10.1371/journal.pone.0018644)
Supplement: Table S2 — Larval stage high expression tags copy number confirmation by qRT-PCR. (XLS) [file pone.0018644.s002.xls]

## Sheet: Sheet1
			DGE-tag copy number				gene expression ratio by qRT-PCR(log)
	Gene ID	Description	Egg	Larve	Pupa	Adult	Egg 2d	1st Larva	2ed Larva	3rd Larva	4th Larva	5th Larva	pre-Pupa	Pupa 1d	Pupa 3d	Adult
DS1	gi|133905519|gb|EL928389.1|EL928389	gi|110743533|dbj|BAE98324.1|/3.111e-38/methionine-rich storage protein [Chilo suppressalis]	23	18750	60	3	-2.91±0.05	-0.66±0.04	-2.59±0.09	-2.59±0.14	-0.56±0.08	0.43±0.08	0.43±0.07	-1.77±0.02	-1.65±0.03	-4.09±0.04
DS2	gi|254025353|gb|GH989961.1|GH989961	gi|56462254|gb|AAV91410.1|/3.52932e-42/LIM protein 1 [Lonomia obliqua]	0	6325	1942	1136	-4.77±0.05	-0.40±0.07	-0.55±0.07	-0.70±0.11	-0.64±0.09	-0.54±0.03	-0.96±0.13	-1.12±0.02	-0.66±0.02	-2.70±0.05
DS3	gi|254014398|gb|GH993407.1|GH993407	gi|56462260|gb|AAV91413.1|/1.90409e-79/myosin 3 light chain [Lonomia obliqua]	0	5134	2839	550	-4.51±0.06	-0.61±0.02	-0.89±0.08	-0.78±0.13	-0.61±0.05	-0.75±0.03	-1.35±0.12	-1.41±0.02	0.01±0.02	-2.80±0.03
DS5	gi|254010597|gb|GH998766.1|GH998766	gi|62082403|gb|AAX62029.1|/7.48446e-104/chymotrypsin-like serine protease [Ostrinia nubilalis]	0	3281	0	0	-4.81±0.07	-2.66±0.19	-2.49±0.21	-1.95±0.26	-1.63±0.13	-2.04±0.19	-2.36±0.16	-4.74±0.14	-3.98±0.05	-5.71±0.11
DS6	gi|133906469|gb|EL929307.1|EL929307	gi|151199948|gb|ABR88231.1|/1.57034e-37/chymotrypsin-like protease C1 [Heliothis virescens]	8	2244	0	8	-3.47±0.05	-0.81±0.05	-0.63±0.03	-0.82±0.13	-0.89±0.05	-0.86±0.06	-1.10±0.09	-3.86±0.09	-3.49±0.10	-4.58±0.05
DS9	Unigene42112_All		0	1436	0	0	-4.88±0.12	-1.57±0.06	-1.54±0.08	-1.53±0.11	-1.49±0.08	-2.12±0.03	-2.65±0.07	-4.09±0.05	-3.50±0.01	-5.47±0.02
DS10	gi|254008749|gb|GH999144.1|GH999144	gi|209395382|gb|ACI45417.1|/3.83611e-113/chymotrypsin-like serine proteinase C3 [Ostrinia nubilalis]	0	1239	2	0	-4.45±0.05	-1.22±0.06	-1.22±0.07	-1.14±0.14	-1.15±0.03	-1.40±0.06	-1.56±0.10	-3.89±0.08	-3.17±0.04	-5.19±0.00
DS11	gi|254015176|gb|GH996213.1|GH996213		0	1236	6	7	-4.36±0.08	-2.07±0.02	-3.62±0.10	-3.75±0.09	-3.60±0.10	-3.22±0.04	-3.98±0.09	-3.66±0.02	-3.06±0.03	-4.74±0.03
DS12	gi|254020804|gb|GH989348.1|GH989348	gi|260908006|gb|ACX53802.1|/7.54966e-51/hydroxybutyrate dehydrogenase [Heliothis virescens]	15	1229	29	64	-4.09±0.07	-1.37±0.06	-1.95±0.08	-1.80±0.12	-1.89±0.07	-1.90±0.06	-2.46±0.10	-3.46±0.05	-3.25±0.08	-4.06±0.10
DS15	gi|254011028|gb|GH999056.1|GH999056		2	960	5	13	-4.17±0.05	-1.90±0.08	-2.11±0.09	-1.96±0.14	-1.98±0.05	-1.32±0.06	-1.10±0.10	-3.51±0.08	-3.26±0.11	-4.07±0.04
DS16	Unigene9189_All		0	899	5	9	-4.82±0.12	-1.42±0.05	-1.80±0.08	-1.84±0.12	-1.96±0.06	-2.23±0.06	-3.04±0.08	-3.91±0.09	-3.35±0.07	-4.73±0.05
DS17	gi|133906114|gb|EL928954.1|EL928954	gi|62082401|gb|AAX62028.1|/5.01919e-36/chymotrypsin-like serine protease [Ostrinia nubilalis]	0	845	0	3	-5.18±0.07	-3.01±0.12	-2.66±0.10	-2.58±0.10	-2.35±0.08	-1.98±0.03	-2.56±0.09	-4.81±0.10	-4.25±0.08	-5.82±0.03
DS18	gi|254014101|gb|GH993305.1|GH993305		0	835	50	19	-5.14±0.11	-3.05±0.11	-2.61±0.07	-2.55±0.15	-2.28±0.09	-1.94±0.05	-2.51±0.12	-4.68±0.09	-4.25±0.04	-5.78±0.02
DS19	Unigene4902_All		0	808	15	0	-5.19±0.07	-2.09±0.02	-2.28±0.08	-2.37±0.11	-3.46±0.08	-3.58±0.00	-5.18±0.16	-4.39±0.04	-3.85±0.03	-5.76±0.07
DS20	Unigene28945_All		5	781	2	8	-4.33±0.04	-1.34±0.04	-1.69±0.08	-1.66±0.13	-1.91±0.09	-1.75±0.04	-2.27±0.08	-3.76±0.04	-3.43±0.05	-4.77±0.04
DS23	Unigene5738_All	hypothetical protein BRAFLDRAFT_278805 [Branchiostoma floridae]	0	774	2	0	-4.97±0.02	-0.80±0.04	-0.88±0.09	-0.85±0.12	-0.93±0.09	-0.94±0.03	-1.08±0.10	-3.30±0.03	-3.34±0.03	-5.38±0.05
DS24	Unigene14435_All		0	771	9	2	-4.19±0.02	-1.54±0.05	-1.15±0.08	-1.35±0.13	-1.69±0.08	-1.81±0.04	-2.35±0.10	-3.71±0.04	-3.45±0.04	-5.02±0.01
DS25	gi|254019589|gb|GH996596.1|GH996596		0	767	0	0	-4.88±0.04	-0.56±0.04	-0.26±0.08	-0.48±0.13	-0.86±0.08	-0.90±0.03	-1.35±0.14	-3.57±0.05	-3.39±0.06	-5.79±0.05
DS26	gi|133905556|gb|EL928425.1|EL928425	gi|112983142|ref|NP_001037037.1|/1.8893e-19/35kDa protease [Bombyx mori]	0	604	0	3	-4.74±0.05	-1.16±0.03	-1.45±0.07	-1.43±0.11	-1.62±0.07	-1.38±0.02	-2.01±0.07	-4.24±0.04	-3.51±0.08	-5.51±0.03
DS27	Unigene46110_All		0	600	0	0	-5.22±0.06	-2.02±0.03	-2.06±0.08	-1.92±0.12	-1.98±0.07	-1.82±0.07	-2.43±0.10	-4.75±0.11	-3.99±0.02	-5.91±0.04
DS28	gi|254007326|gb|GH997930.1|GH997930	gi|156968291|gb|ABU98617.1|/3.45892e-33/unknown [Helicoverpa armigera]	0	566	0	0	-4.80±0.05	-0.53±0.04	-0.33±0.08	-0.43±0.15	-0.36±0.07	-0.10±0.04	-0.56±0.12	-3.40±0.04	-3.05±0.04	-5.40±0.06
DS29	Unigene46579_All		0	538	0	0	-4.94±0.08	-2.28±0.06	-1.77±0.08	-1.71±0.09	-1.70±0.06	-1.85±0.04	-2.38±0.11	-4.37±0.03	-3.51±0.03	-5.58±0.04
DS30	gi|254026415|gb|GH989017.1|GH989017	gi|112983122|ref|NP_001037044.1|/3.55609e-13/Kazal-type serine proteinase inhibitor 1 [Bombyx mori]	0	537	0	0	-5.72±0.06	-1.78±0.06	-1.12±0.09	-1.03±0.13	-1.18±0.08	-0.95±0.05	-1.33±0.10	-3.82±0.05	-4.13±0.07	-5.42±0.04
DS31	Unigene45984_All		0	520	0	0	-4.03±0.05	-0.41±0.05	-1.04±0.08	-1.24±0.11	-1.36±0.07	-0.92±0.02	-1.43±0.11	-4.18±0.04	-3.62±0.06	-5.57±0.01
DS33	Unigene29453_All		0	509	2	0	-5.19±0.13	-1.21±0.06	-1.60±0.08	-1.83±0.13	-2.10±0.08	-1.61±0.04	-2.35±0.12	-4.55±0.05	-3.36±0.01	-5.82±0.07
DS34	gi|254004042|gb|GH997656.1|GH997656	gi|225734360|gb|ACO25163.1|/5.78279e-08/midgut protein Lsti201 [Loxostege sticticalis]	0	425	0	0	-5.51±0.10	-2.04±0.02	-2.14±0.08	-2.26±0.08	-2.29±0.08	-1.75±0.04	-1.80±0.10	-4.08±0.05	-4.16±0.05	-5.10±0.07
DS35	gi|133905650|gb|EL928502.1|EL928502	gi|399471|sp|P31416.1|FABP1_MANSE/5.65664e-25/RecName: Full=Fatty acid-binding protein 1; Short=FABP 1	0	421	2	0	-4.56±0.05	-2.03±0.04	-2.22±0.07	-2.18±0.13	-1.99±0.08	-1.84±0.03	-2.38±0.08	-4.23±0.07	-3.56±0.07	-5.42±0.05
DS39	gi|254021646|gb|GH994832.1|GH994832	gi|224924536|gb|ACN69214.1|/1.95346e-105/caboxypeptidase 4 [Mamestra configurata]	4	390	0	0	-4.60±0.05	-2.37±0.04	-4.05±0.06	-3.90±0.12	-2.13±0.07	-0.24±0.06	0.16±0.06	-0.83±0.02	-1.59±0.02	-5.17±0.02
DS40	gi|260681555|gb|FS438572.1|FS438572	gi|138369030|gb|ABO27098.2|/1.67556e-62/storage protein 2 [Omphisa fuscidentalis]	0	338	30	0	-4.39±0.06	-2.10±0.07	-3.88±0.08	-3.76±0.16	-2.05±0.06	-0.13±0.04	0.22±0.08	-0.78±0.07	-1.49±0.03	-4.97±0.02
DS23	gi|254015184|gb|GH996221.1|GH996221	gi|30961821|gb|AAP37951.1|/3.70602e-22/midgut aminopeptidase N2 [Helicoverpa armigera]	0	326	2	2	-3.39±0.15	-2.00±0.05	-3.18±0.01	-3.13±0.04	-2.94±0.01	-3.18±0.03	-3.36±0.00	-3.24±0.03	-2.85±0.01	-3.57±0.06
DS42	Unigene42349_All		0	312	2	0	-3.82±0.03	-2.11±0.06	-4.01±0.06	-3.99±0.06	-3.77±0.00	-3.56±0.02	-4.01±0.00	-3.94±0.06	-3.35±0.01	-4.76±0.03
DS43	gi|133906853|gb|EL929685.1|EL929685		0	309	2	0	-4.67±0.01	-2.99±0.01	-3.75±0.02	-3.76±0.04	-3.71±0.01	-3.61±0.04	-3.78±0.02	-3.41±0.07	-3.35±0.12	-4.92±0.10
DS47	Unigene25300_All		0	278	0	0	-3.77±0.01	-2.18±0.07	-4.00±0.05	-4.22±0.12	-3.95±0.00	-3.73±0.05	-4.27±0.01	-3.71±0.04	-3.37±0.13	-4.87±0.07
DS48	Unigene26115_All		0	273	2	0	-3.73±0.04	-2.15±0.01	-4.22±0.08	-4.49±0.01	-4.01±0.01	-3.60±0.01	-4.54±0.07	-4.27±0.01	-3.47±0.00	-4.82±0.08
DS49	gi|133905910|gb|EL928752.1|EL928752		0	261	0	0	-5.18±0.17	-1.93±0.00	-1.49±0.03	-1.34±0.06	-1.19±0.02	-0.86±0.03	-0.63±0.04	-3.28±0.01	-3.69±0.01	-4.99±0.01
DS51	Unigene20920_All	predicted protein [Culex quinquefasciatus]	0	238	18	2	-2.74±0.02	-1.12±0.06	-3.11±0.07	-3.20±0.11	-2.82±0.06	-2.46±0.00	-3.57±0.03	-2.80±0.01	-2.21±0.02	-4.05±0.02
DS53	Unigene42632_All		0	228	8	0	-2.59±0.01	-1.82±0.02	-2.53±0.04	-2.56±0.02	-2.60±0.01	-2.70±0.03	-2.97±0.03	-2.51±0.02	-2.11±0.02	-3.43±0.00
DS55	gi|254008392|gb|GH998261.1|GH998261		0	225	0	0	-4.48±0.08	-0.57±0.02	-1.16±0.03	-0.86±0.05	-0.85±0.01	-0.93±0.02	-1.70±0.04	-3.99±0.00	-3.46±0.03	-5.38±0.01
DS61	Unigene20975_All	retinol dehydrogenase 14 [Culex quinquefasciatus]	0	188	2	0	-3.63±0.01	-2.03±0.01	-2.26±0.07	-2.43±0.02	-2.34±0.03	-2.39±0.03	-3.62±0.04	-3.83±0.06	-2.32±0.05	-4.21±0.05
DS65	Unigene30445_All		0	170	0	0	-3.52±0.00	-2.17±0.04	-3.63±0.00	-3.74±0.03	-3.53±0.02	-3.44±0.03	-3.66±0.02	-3.47±0.01	-3.08±0.02	-4.45±0.01
DS72	gi|260681596|gb|FS438629.1|FS438629		0	141	0	3	-3.72±0.04	-0.71±0.01	-1.45±0.00	-1.01±0.04	-0.06±0.00	0.05±0.01	-0.61±0.02	-2.65±0.02	-2.66±0.04	-3.83±0.00
DS74	Unigene42491_All		0	134	0	2	-3.59±0.04	-2.25±0.02	-4.14±0.04	-4.20±0.05	-3.69±0.06	-3.62±0.01	-4.06±0.04	-3.74±0.07	-3.09±0.03	-4.26±0.01
DS76	gi|254027226|gb|GH997455.1|GH997455		0	132	0	0	-3.75±0.02	-0.66±0.03	-0.06±0.04	-0.13±0.06	0.30±0.01	0.43±0.00	-0.15±0.03	-2.16±0.02	-2.42±0.05	-5.05±0.01
DS83	gi|133906680|gb|EL929515.1|EL929515		0	122	0	5	-2.55±0.01	-2.07±0.04	-2.31±0.05	-2.46±0.06	-1.96±0.01	-1.60±0.00	-1.96±0.03	-3.30±0.02	-3.15±0.00	-4.90±0.06
DS86	Unigene26786_All	PREDICTED: similar to CG3702-PA [Apis mellifera]	0	119	0	0	-4.17±0.00	-2.62±0.02	-3.89±0.03	-3.88±0.05	-3.74±0.02	-4.12±0.07	-4.30±0.01	-4.34±0.02	-3.48±0.02	-4.82±0.02
DS93	Unigene16478_All	PREDICTED: similar to Scm-related gene containing four mbt domains CG16975-PB [Tribolium castaneum]	0	104	0	0	-3.37±0.01	-2.19±0.17	-3.59±0.00	-3.88±0.06	-3.46±0.05	-3.45±0.03	-4.12±0.00	-3.40±0.01	-3.06±0.03	-4.14±0.03
DS95	gi|133906818|gb|EL929650.1|EL929650		0	103	0	0	-5.02±0.35	-2.80±0.01	-2.27±0.03	-2.17±0.03	-2.25±0.03	-1.85±0.04	-1.48±0.03	-4.06±0.06	-4.21±0.19	-6.12±0.02
